# Supplementary material for: Emergence of intercolonial variation in termite shelter tube patterns and prediction of its underlying mechanism
Source: R Soc Open Sci. 2015 Nov 4;2(11):150360. doi: 10.1098/rsos.150360 (PMC4680612; doi:10.1098/rsos.150360)
Supplement: STsimulation15_10_01.txt [file rsos150360supp3.txt]

// Code of simulations of shelter tube construction using two dimensional lattice model
/* 
Title: Emergence of intercolonial variation in termite shelter tube patterns and prediction of its underlying mechanism
Author: N. Mizumoto, K Kobayashi and K. Matsuura
Journal: Proceedings of the Royal SOciety B
correspondence: mizumoto.nobuaki.75a@st.kyoto-u.ac.jp
Final check: June 16, 2015
*/

#include "stdafx.h"
#include <stdio.h>
#include <math.h>
#include <string.h>
#include <string>
#include <sstream>
#include <random>
#include <direct.h>

// for random sampling
#include <time.h>
#include <stdlib.h>
std::uniform_real_distribution<double> distribution(0.0, 1.0) ;
std::random_device seed_gen;
std::mt19937 engine(seed_gen());
auto rnd = [&]{ return distribution(engine) ; } ;

// Termite Shleter Tube simulation
// Simplified Ver. 2015_Apr_13

// variables
double feedback;				// x: Sensitivity to the cement pheromone
double alpha;					// a: Ratio of activation for construction
double Reduction;				// r: Evapolation ratio
double amount;					// q: Deposit pheromone qunatity

int attractEST;					// k.edge: Preference irrespective of pheromone
int attractVST = 1; 			// k.non-edge

// fixed variables
#define workers /*50*/400		// Number of workers (50 or 400)
#define MaxCockey /*1350*/5700	// 1350 for 50 workers, 5700 for 400 workers
#define bothered 0.002777778 	// b: constant 1/360, set for ki - b * di = 0 (when all edges of a container are constructed)
#define sizeX 140				// Container size X (140mm)
#define sizeY 220				// Container size Y (220mm)
#define cockeySizeX 36			// Sawdust block size X
#define cockeySizeY 36			// Sawdust block size Y
#define cockeyPositionX 0		// Position of Sawdust block
#define cockeyPositionY 92		// Position of Sawdust block
#define ESTwidth /*4*/5			// Edge area (estimated from width of edging shelter-tube) 4 for 50 workers, 5 for 400 workers
#define EtoV 0.003637 * 0.2 	// vi in EST to VST
#define crowd 3					// Effect of crowdness

// for describing collision of shelter tubes
// See Line 354 to 363 and Line 370 to 383 in this code
#define dispersal 10
#define dispoint 8
#define vanish 8
double disapear[sizeX][sizeY];			// num of connected lattices (< 8)


// variables for Simulations
double deposit, attractpoint;	// for Rundom Sampling
#define OutputFrequency 1000

// for Simulations
double ActiveWorker;
int depositcockey;						// constructed lattice
double SumAttract;						// sum of Ai
double attract[sizeX][sizeY];			// Ai
double nextattract[sizeX][sizeY];		// Ai (density > 3)
double count[sizeX][sizeY];				// for caluculate quantity of pheromone
double distance[sizeX][sizeY];			// di (distance from nest)
double density[sizeX][sizeY];			// density of agents working on the lattice()
double MAPvector[sizeX][sizeY];			// vi
double stpointX[sizeX][sizeY];			// begining lattice of construction (x) to calculate direction (vi)
double stpointY[sizeX][sizeY];			// begining lattice of construction (y) to calculate direction (vi)
int access[sizeX][sizeY];				// 0 or 1 (Ai is multiplied by this for lattices which cannot be constructed)
int nestarea[sizeX][sizeY];				// output data (2 for initial nest area, 1 for constructed lattice, 0 for vacant lattice)

// to distinguish all candidate lattices
int mapX[sizeX*sizeY*5];				// mapX[i] indicates the X-coordinate for the lattice i
int mapY[sizeX*sizeY*5];				// mapY[i] indicates the Y-coordinate for the lattice i
int mapcode[sizeX][sizeY];			// mapcode[mapX[i]][mapY[i]] = i


int p,q;
int blank[sizeX][sizeY];

std::string FileName;

// Function for calculation of attraction
double evaluate(double c, double v, double k, double d, int access){ // c: count, v: MAPvector, k: attractEST or attractVST, d: dinstance
	double Cn = amount * c;
	double K =  k - d * bothered;
	double solution =(pow((Cn+K),feedback)) * v * access;
	if(Cn + K < 0){
		return 0;
	}else{
		return(solution);
	}
}

// Function to change status of lattices[nx,ny] around the constructed lattice[x,y] when construction occured
// used in Line 346
double newcockie(int x, int y, int nx, int ny){
	// Outside of container
	if(nx < 0 || nx >= sizeX || ny < 0 || ny >= sizeY){
		return(0);
	}

	// Accumulation of pheromone
	if(count[nx][ny] < count[x][y]){
		count[nx][ny] = count[x][y];
	}

	// Distance
	if(distance[x][y] + pow((pow((nx - x),2) + pow((ny - y),2)), 0.5) < distance[nx][ny] || distance[nx][ny] < 1){
		distance[nx][ny] = distance[x][y] + pow((pow((nx - x),2) + pow((ny - y),2)), 0.5);
	}

	// set beggining lattice of the construction to calculate vi
	if(x == 0 || x == sizeX - 1 || y == 0 || y == sizeY - 1){	// for the case of edge of container
		stpointX[nx][ny] = x;
		stpointY[nx][ny] = y;
	} 
	else if(stpointX[nx][ny] == -1 || stpointY[nx][ny] == -1){ 
		stpointX[nx][ny] = stpointX[x][y];
		stpointY[nx][ny] = stpointY[x][y];
	}
	else {
		stpointX[nx][ny] = (stpointX[nx][ny] + stpointX[x][y]) * 0.5;
		stpointY[nx][ny] = (stpointY[nx][ny] + stpointY[x][y]) * 0.5;
	}

	// MAPvector: vi
	if( (x < ESTwidth || x >= sizeX - ESTwidth || y < ESTwidth || y >= sizeY - ESTwidth) && (nx >= ESTwidth && nx < sizeX - ESTwidth && ny >= ESTwidth && ny < sizeY - ESTwidth)){
		MAPvector[nx][ny] += EtoV;	// for the case where construction from Edge to non-Edge
	} else {
		MAPvector[nx][ny] += 0.5 * cos(abs(atan2((ny - y),(nx - x)) - atan2((y - stpointY[nx][ny]),(x - stpointX[nx][ny]))))  + 0.5;
		// for another direction rule
		//MAPvector[nx][ny] += 1 - (abs(atan2((ny - y),(nx - x)) - atan2((y - stpointY[nx][ny]),(x - stpointX[nx][ny])))/3.14159265358979;
	}

	// attract caliculation
	if(x < ESTwidth || x >= sizeX - ESTwidth || y < ESTwidth || y >= sizeY - ESTwidth){
		attract[nx][ny] = evaluate(count[nx][ny],MAPvector[nx][ny],attractEST,distance[nx][ny],access[nx][ny]);
	}else{
		attract[nx][ny] = evaluate(count[nx][ny],MAPvector[nx][ny],attractVST,distance[nx][ny],access[nx][ny]);
	}

	// Crowdness
	if(density[nx][ny] < 1){
		density[nx][ny] = density[x][y];
	}else{
		density[nx][ny] = density[nx][ny] * 0.5 + density[x][y] * 0.5;
	}
	if(density[nx][ny] > crowd){
		nextattract[nx][ny] = attract[nx][ny];
		attract[nx][ny] = 0;
	}
	return(attract[nx][ny]);
}


// simulations
int main()
{
	//srand( (unsigned)time( NULL ) );
	// initial nest area
	// 0 for inaccessible lattices at begining, 1 for initial nest area, 2 for neighboring lattices to nest area (di = 1) and 3 for (di = pow(2,0.5))
	int cockey[cockeySizeX+2][cockeySizeY+2]={
		{0, 0, 0, 0, 0, 0, 0, 0, 0, 0, 0, 0, 0, 0, 3, 2, 2, 2, 2, 2, 2, 2, 2, 3, 0, 0, 0, 0, 0, 0, 0, 0, 0, 0, 0, 0, 0, 0},
		{0, 0, 0, 0, 0, 0, 0, 0, 0, 0, 0, 3, 2, 2, 2, 1, 1, 1, 1, 1, 1, 1, 1, 2, 2, 2, 3, 0, 0, 0, 0, 0, 0, 0, 0, 0, 0, 0},
		{0, 0, 0, 0, 0, 0, 0, 0, 0, 3, 2, 2, 1, 1, 1, 1, 1, 1, 1, 1, 1, 1, 1, 1, 1, 1, 2, 2, 3, 0, 0, 0, 0, 0, 0, 0, 0, 0},
		{0, 0, 0, 0, 0, 0, 0, 3, 2, 2, 1, 1, 1, 1, 1, 1, 1, 1, 1, 1, 1, 1, 1, 1, 1, 1, 1, 1, 2, 2, 3, 0, 0, 0, 0, 0, 0, 0},
		{0, 0, 0, 0, 0, 0, 3, 2, 1, 1, 1, 1, 1, 1, 1, 1, 1, 1, 1, 1, 1, 1, 1, 1, 1, 1, 1, 1, 1, 1, 2, 3, 0, 0, 0, 0, 0, 0},
		{0, 0, 0, 0, 0, 3, 2, 1, 1, 1, 1, 1, 1, 1, 1, 1, 1, 1, 1, 1, 1, 1, 1, 1, 1, 1, 1, 1, 1, 1, 1, 2, 3, 0, 0, 0, 0, 0},
		{0, 0, 0, 0, 3, 2, 1, 1, 1, 1, 1, 1, 1, 1, 1, 1, 1, 1, 1, 1, 1, 1, 1, 1, 1, 1, 1, 1, 1, 1, 1, 1, 2, 3, 0, 0, 0, 0},
		{0, 0, 0, 3, 2, 1, 1, 1, 1, 1, 1, 1, 1, 1, 1, 1, 1, 1, 1, 1, 1, 1, 1, 1, 1, 1, 1, 1, 1, 1, 1, 1, 1, 2, 3, 0, 0, 0},
		{0, 0, 0, 2, 1, 1, 1, 1, 1, 1, 1, 1, 1, 1, 1, 1, 1, 1, 1, 1, 1, 1, 1, 1, 1, 1, 1, 1, 1, 1, 1, 1, 1, 1, 2, 0, 0, 0},
		{0, 0, 3, 2, 1, 1, 1, 1, 1, 1, 1, 1, 1, 1, 1, 1, 1, 1, 1, 1, 1, 1, 1, 1, 1, 1, 1, 1, 1, 1, 1, 1, 1, 1, 2, 3, 0, 0},
		{0, 0, 2, 1, 1, 1, 1, 1, 1, 1, 1, 1, 1, 1, 1, 1, 1, 1, 1, 1, 1, 1, 1, 1, 1, 1, 1, 1, 1, 1, 1, 1, 1, 1, 1, 2, 0, 0},
		{0, 3, 2, 1, 1, 1, 1, 1, 1, 1, 1, 1, 1, 1, 1, 1, 1, 1, 1, 1, 1, 1, 1, 1, 1, 1, 1, 1, 1, 1, 1, 1, 1, 1, 1, 2, 3, 0},
		{0, 2, 1, 1, 1, 1, 1, 1, 1, 1, 1, 1, 1, 1, 1, 1, 1, 1, 1, 1, 1, 1, 1, 1, 1, 1, 1, 1, 1, 1, 1, 1, 1, 1, 1, 1, 2, 0},
		{0, 2, 1, 1, 1, 1, 1, 1, 1, 1, 1, 1, 1, 1, 1, 1, 1, 1, 1, 1, 1, 1, 1, 1, 1, 1, 1, 1, 1, 1, 1, 1, 1, 1, 1, 1, 2, 0},
		{3, 2, 1, 1, 1, 1, 1, 1, 1, 1, 1, 1, 1, 1, 1, 1, 1, 1, 1, 1, 1, 1, 1, 1, 1, 1, 1, 1, 1, 1, 1, 1, 1, 1, 1, 1, 2, 3},
		{2, 1, 1, 1, 1, 1, 1, 1, 1, 1, 1, 1, 1, 1, 1, 1, 1, 1, 1, 1, 1, 1, 1, 1, 1, 1, 1, 1, 1, 1, 1, 1, 1, 1, 1, 1, 1, 2},
		{2, 1, 1, 1, 1, 1, 1, 1, 1, 1, 1, 1, 1, 1, 1, 1, 1, 1, 1, 1, 1, 1, 1, 1, 1, 1, 1, 1, 1, 1, 1, 1, 1, 1, 1, 1, 1, 2},
		{2, 1, 1, 1, 1, 1, 1, 1, 1, 1, 1, 1, 1, 1, 1, 1, 1, 1, 1, 1, 1, 1, 1, 1, 1, 1, 1, 1, 1, 1, 1, 1, 1, 1, 1, 1, 1, 2},
		{2, 1, 1, 1, 1, 1, 1, 1, 1, 1, 1, 1, 1, 1, 1, 1, 1, 1, 1, 1, 1, 1, 1, 1, 1, 1, 1, 1, 1, 1, 1, 1, 1, 1, 1, 1, 1, 2},
		{2, 1, 1, 1, 1, 1, 1, 1, 1, 1, 1, 1, 1, 1, 1, 1, 1, 1, 1, 1, 1, 1, 1, 1, 1, 1, 1, 1, 1, 1, 1, 1, 1, 1, 1, 1, 1, 2},
		{2, 1, 1, 1, 1, 1, 1, 1, 1, 1, 1, 1, 1, 1, 1, 1, 1, 1, 1, 1, 1, 1, 1, 1, 1, 1, 1, 1, 1, 1, 1, 1, 1, 1, 1, 1, 1, 2},
		{2, 1, 1, 1, 1, 1, 1, 1, 1, 1, 1, 1, 1, 1, 1, 1, 1, 1, 1, 1, 1, 1, 1, 1, 1, 1, 1, 1, 1, 1, 1, 1, 1, 1, 1, 1, 1, 2},
		{2, 1, 1, 1, 1, 1, 1, 1, 1, 1, 1, 1, 1, 1, 1, 1, 1, 1, 1, 1, 1, 1, 1, 1, 1, 1, 1, 1, 1, 1, 1, 1, 1, 1, 1, 1, 1, 2},
		{3, 2, 1, 1, 1, 1, 1, 1, 1, 1, 1, 1, 1, 1, 1, 1, 1, 1, 1, 1, 1, 1, 1, 1, 1, 1, 1, 1, 1, 1, 1, 1, 1, 1, 1, 1, 2, 3},
		{0, 2, 1, 1, 1, 1, 1, 1, 1, 1, 1, 1, 1, 1, 1, 1, 1, 1, 1, 1, 1, 1, 1, 1, 1, 1, 1, 1, 1, 1, 1, 1, 1, 1, 1, 1, 2, 0},
		{0, 2, 1, 1, 1, 1, 1, 1, 1, 1, 1, 1, 1, 1, 1, 1, 1, 1, 1, 1, 1, 1, 1, 1, 1, 1, 1, 1, 1, 1, 1, 1, 1, 1, 1, 1, 2, 0},
		{0, 3, 2, 1, 1, 1, 1, 1, 1, 1, 1, 1, 1, 1, 1, 1, 1, 1, 1, 1, 1, 1, 1, 1, 1, 1, 1, 1, 1, 1, 1, 1, 1, 1, 1, 2, 3, 0},
		{0, 0, 2, 1, 1, 1, 1, 1, 1, 1, 1, 1, 1, 1, 1, 1, 1, 1, 1, 1, 1, 1, 1, 1, 1, 1, 1, 1, 1, 1, 1, 1, 1, 1, 1, 2, 0, 0},
		{0, 0, 3, 2, 1, 1, 1, 1, 1, 1, 1, 1, 1, 1, 1, 1, 1, 1, 1, 1, 1, 1, 1, 1, 1, 1, 1, 1, 1, 1, 1, 1, 1, 1, 2, 3, 0, 0},
		{0, 0, 0, 2, 1, 1, 1, 1, 1, 1, 1, 1, 1, 1, 1, 1, 1, 1, 1, 1, 1, 1, 1, 1, 1, 1, 1, 1, 1, 1, 1, 1, 1, 1, 2, 0, 0, 0},
		{0, 0, 0, 3, 2, 1, 1, 1, 1, 1, 1, 1, 1, 1, 1, 1, 1, 1, 1, 1, 1, 1, 1, 1, 1, 1, 1, 1, 1, 1, 1, 1, 1, 2, 3, 0, 0, 0},
		{0, 0, 0, 0, 3, 2, 1, 1, 1, 1, 1, 1, 1, 1, 1, 1, 1, 1, 1, 1, 1, 1, 1, 1, 1, 1, 1, 1, 1, 1, 1, 1, 2, 3, 0, 0, 0, 0},
		{0, 0, 0, 0, 0, 3, 2, 1, 1, 1, 1, 1, 1, 1, 1, 1, 1, 1, 1, 1, 1, 1, 1, 1, 1, 1, 1, 1, 1, 1, 1, 2, 3, 0, 0, 0, 0, 0},
		{0, 0, 0, 0, 0, 0, 3, 2, 1, 1, 1, 1, 1, 1, 1, 1, 1, 1, 1, 1, 1, 1, 1, 1, 1, 1, 1, 1, 1, 1, 2, 3, 0, 0, 0, 0, 0, 0},
		{0, 0, 0, 0, 0, 0, 0, 3, 2, 2, 1, 1, 1, 1, 1, 1, 1, 1, 1, 1, 1, 1, 1, 1, 1, 1, 1, 1, 2, 2, 3, 0, 0, 0, 0, 0, 0, 0},
		{0, 0, 0, 0, 0, 0, 0, 0, 0, 3, 2, 2, 1, 1, 1, 1, 1, 1, 1, 1, 1, 1, 1, 1, 1, 1, 2, 2, 3, 0, 0, 0, 0, 0, 0, 0, 0, 0},
		{0, 0, 0, 0, 0, 0, 0, 0, 0, 0, 0, 3, 2, 2, 2, 1, 1, 1, 1, 1, 1, 1, 1, 2, 2, 2, 3, 0, 0, 0, 0, 0, 0, 0, 0, 0, 0, 0},
		{0, 0, 0, 0, 0, 0, 0, 0, 0, 0, 0, 0, 0, 0, 3, 2, 2, 2, 2, 2, 2, 2, 2, 3, 0, 0, 0, 0, 0, 0, 0, 0, 0, 0, 0, 0, 0, 0}
	};

	int i,j,k;
	double R;
	double Maxd,Mind,Maxdis;

	///////////////////////////////////////////////////////////
	///////////////////// parameter set ///////////////////////
	///////////////////////////////////////////////////////////

	// repeat number for single parameter set
	for(int z = 1; z <= 100; z ++){

		// pheromone quntity
		//for(amount = 0.1; amount <= 0.9; amount += 0.2){
		//for(amount = 0.003; amount <= 30; amount *= 10){
		amount = 0.3;

		// evapolation ratio
		//for(Reduction = 0.1; Reduction <= 0.9; Reduction += 0.2){
		//for(Reduction = 0.00007; Reduction <= 0.7; Reduction *= 10){
		Reduction = 0.7;

		//for(attractEST = 1; attractEST <= 5; attractEST += 1){
		attractEST = 2;

		// activated ratio
		//for(alpha = 0.05; alpha <= 0.10; alpha += 0.01){
		//alpha = 0.05;
		for(alpha = 0.05; alpha < 0.26; alpha += 0.01){

		// sensitivity to the cement pheromone
		//for(feedback = 1; feedback <= 3; feedback += 0.5){
		//for(feedback = 1; feedback <= 3; feedback += 1){
		feedback = 3;
		//for(feedback = 1.0; feedback < 3.1; feedback += 0.1){

		depositcockey = 0;

		// create container
		for(i = 0; i < sizeX; i++){
			for(j = 0; j < sizeY; j++){
				nestarea[i][j] = 0;
				distance[i][j] = 0;		
				attract[i][j] = 0;
				blank[i][j] = 0;
				count[i][j] = 0;
				density[i][j] = 0;
				mapcode[i][j] = -1;
				nextattract[i][j] = 0;
				MAPvector[i][j] = 0;
				stpointX[i][j]= -1;
				stpointY[i][j]= -1;
				access[i][j] = 1;
				disapear[i][j] = 0; 
			}
		}
		for(i =0; i < sizeX * sizeY * 5; i++){
			mapX[i] = -1;
			mapY[i] = -1;
		}
		k = 0;
		SumAttract = 0;

			// place sawdust block (here we call the block as cockey)
		for(i = cockeyPositionX - 1; i < cockeyPositionX + cockeySizeX + 1; i++){
			for (j = cockeyPositionY - 1; j < cockeyPositionY + cockeySizeY + 1; j++){
				if(i >= 0 && j >= 0 && i < sizeX && j < sizeY){
					//i-cockeyPositionX+1 = 0to32, j-cockeyPositionY+1 = 0to32
					if(cockey[i-cockeyPositionX+1][j-cockeyPositionY+1] > 1){
						if(cockey[i-cockeyPositionX+1][j-cockeyPositionY+1] == 2){
							distance[i][j] = 1;
						} else if(cockey[i-cockeyPositionX+1][j-cockeyPositionY+1] == 3){
							distance[i][j] =  pow( 2, 0.5 );
						}
						MAPvector[i][j] = 1;
						stpointX[i][j] = i;
						stpointY[i][j] = j;
						mapX[k]	= i;
						mapY[k] = j;
						mapcode[i][j] = k;
						k++;
						if(i < ESTwidth || i >= sizeX - ESTwidth || j < ESTwidth || j >= sizeY - ESTwidth){ 
							attract[i][j] = evaluate(0,1,attractEST,1,1);
						} else {
							attract[i][j] = evaluate(0,1,attractVST,1,1);
						}
						SumAttract += attract[i][j];
					} else if(cockey[i-cockeyPositionX+1][j-cockeyPositionY+1] == 1) {
						nestarea[i][j] = 2;
						access[i][j] = 0;
					}
				}
			}	
		}

		// simulations begin
		ActiveWorker = workers * alpha;
		while(depositcockey < MaxCockey){

			memcpy( density, blank, sizeof(density) );	//reset density
			memcpy( nextattract, blank, sizeof(nextattract) );	//reset nextattract

			//printf("new timestep\n");
			for(i = 0; i < ActiveWorker; i++){
				if(depositcockey < MaxCockey && SumAttract > 0){
					// Determine the place to construct
					R = rnd();
					deposit = R * SumAttract;
					attractpoint = 0;
					j = 0;
					while(deposit >= attractpoint){
						attractpoint += attract[mapX[j]][mapY[j]];
						j++;
					}
					j -= 1;	

					//printf("action of individuals\n");
					// construct lattice at (mapX[j], [mapY[j])
					if(distance[mapX[j]][mapY[j]] > 0){
						nestarea[mapX[j]][mapY[j]] ++;						
						access[mapX[j]][mapY[j]] = 0;
						nextattract[mapX[j]][mapY[j]] = 0;
						depositcockey ++;
						density[mapX[j]][mapY[j]] ++;
						count[mapX[j]][mapY[j]] ++;

						// update the information of lattices around the constructed lattice
						Maxd = 0;		// the lattice possessing largest distance in lattices around the constructed lattice
						Mind = 10000;	// the lattice possessing smallest distance in lattices around the constructed lattice
						Maxdis = 0;		// the lattice possessing largest value of disapper in lattices around the constructed lattice
						for(q = mapY[j]-1; q < mapY[j]+2; q++){
							for(p = mapX[j]-1; p < mapX[j]+2; p++){
								if( p >= 0 && p < sizeX && q >= 0 && q < sizeY){
									if (nestarea[p][q] < 1){ 
										SumAttract -= attract[p][q];
										SumAttract += newcockie(mapX[j], mapY[j], p, q);
										if(mapcode[p][q] == -1){
											mapX[k] = p;
											mapY[k] = q;
											mapcode[p][q] = k;
											k++;
										}
									}
									else{
										if(distance[p][q] > Maxd){
											Maxd = distance[p][q];
										}
										if(distance[p][q] < Mind){
											Mind = distance[p][q];
										}
										if(disapear[p][q] > Maxdis){
											Maxdis = disapear[p][q];
										}
									}
								}
							}
						}

						// collision of constructed latties
						if(Maxd-Mind >= dispersal){
							disapear[mapX[j]][mapY[j]] = Maxdis +1;
						}
						if(disapear[mapX[j]][mapY[j]] >= dispoint){
							for(p = mapY[j]-vanish; p < mapY[j]+vanish+1; p++){
								for(q = mapX[j]-vanish; q < mapX[j]+vanish+1; q++){
									if((p >= 0 && q >= 0 && q < sizeX && p < sizeY) && (q != mapX[j] || p != mapY[j])){
										access[q][p] = 0;
										SumAttract -= attract[q][p];
										attract[q][p] = 0;
									}
								}
							}
						}	

						SumAttract -= attract[mapX[j]][mapY[j]];
						attract[mapX[j]][mapY[j]] = 0;
						count[mapX[j]][mapY[j]] = 0;
						density[mapX[j]][mapY[j]] = 0;	
						MAPvector[mapX[j]][mapY[j]] = 0;	
					}
				}
				// printf("end of action of a individual\n");
				
				// output of data
				/*if(depositcockey < MaxCockey){
				if((feedback == 3 && (alpha == 0.05 || alpha == 0.25)) || (feedback == 1 && (alpha == 0.05 || alpha == 0.25))){
				if((depositcockey)%OutputFrequency == 0){
				FILE *fp;
				errno_t error;
				FileName = "W";
				if(workers < 100){
				FileName += "0";
				}
				FileName += std::to_string(workers) ;
				FileName += "_a";
				FileName += std::to_string(alpha) ;
				FileName += "_x";
				FileName += std::to_string(feedback) ;
				FileName += "_q";
				FileName += std::to_string(amount) ;
				FileName += "_r";
				FileName += std::to_string(Reduction) ;
				FileName += "_ke";
				FileName += std::to_string(attractEST) ;
				FileName += "_";
				if(z < 10){
				FileName += "00";
				} else if(z < 100){
				FileName += "0";
				}
				FileName += std::to_string(z) ;
				FileName += "_";
				if(depositcockey < 9){
				FileName += "output0000";
				} else if(depositcockey <   99){
				FileName += "output000";
				} else if(depositcockey <  999){
				FileName += "output00";
				} else if(depositcockey < 9999){
				FileName += "output0";
				} else {
				FileName += "output";
				}
				FileName += std::to_string(depositcockey+1) ;
				FileName += ".csv";

				if ( (error = fopen_s(&fp, FileName.c_str(), "w")) != 0 ) {
				printf("error...\n");
				// for error
				}
				for(j = 0; j < sizeY; j++){
				for(i = 0; i < sizeX; i++){
				fprintf_s( fp, "%d, ",nestarea[i][j]);
				}
				fprintf_s(fp, "\n");
				}
				fclose( fp );
				}
				}
				}*/
			} //end of a time step

			// Evapolation of pheromone
			SumAttract = 0;
			for(j =0; j < sizeY; j++){
				for(i = 0; i < sizeX; i++){
					count[i][j] *= Reduction;
					if(i < ESTwidth || i >= sizeX - ESTwidth || j < ESTwidth || j >= sizeY - ESTwidth){
						attract[i][j] = evaluate(count[i][j],MAPvector[i][j],attractEST,distance[i][j],access[i][j]);
					}else{
						attract[i][j] = evaluate(count[i][j],MAPvector[i][j],attractVST,distance[i][j],access[i][j]);
					}
					SumAttract += attract[i][j];
				}
			}
		}
		// End of one simulation
		printf("x: %1.2f, a: %1.2f, q: %1.2f, r: %1.2f, ke: %02d, rep: %03d\n", feedback, alpha, amount, Reduction, attractEST, z);				
		printf("depositcockey: %d\n",depositcockey);

		// output of data ( = constructed pattern in csv.file)
		FILE *fp;
		errno_t error;
		FileName = "W";
		if(workers < 100){
			FileName += "0";
		}
		FileName += std::to_string(workers) ;
		FileName += "_a";
		FileName += std::to_string(alpha) ;
		FileName += "_x";
		FileName += std::to_string(feedback) ;
		FileName += "_q";
		FileName += std::to_string(amount) ;
		FileName += "_r";
		FileName += std::to_string(Reduction) ;
		FileName += "_ke";
		FileName += std::to_string(attractEST) ;
		FileName += "_";
		if(z < 10){
			FileName += "00";
		} else if(z < 100){
			FileName += "0";
		}
		FileName += std::to_string(z) ;
		FileName += "outputlast";
		FileName += ".csv";
		if ( (error = fopen_s(&fp, FileName.c_str(), "w")) != 0 ) {
			printf("error...\n");
			// for error
		}
		for(j = 0; j < sizeY; j++){
			for(i = 0; i < sizeX; i++){
				fprintf_s( fp, "%d, ",nestarea[i][j]);
			}
			fprintf_s(fp, "\n");
		}
		fclose( fp );
	}	
	}		// parameter
	//}		//parameter
	//}		// parameter
	//}		// parameter
	//}		// parameter
		_mkdir("\\");
		return 0;
}
