# Supplementary material for: Emergence of intercolonial variation in termite shelter tube patterns and prediction of its underlying mechanism
Source: R Soc Open Sci. 2015 Nov 4;2(11):150360. doi: 10.1098/rsos.150360 (PMC4680612; doi:10.1098/rsos.150360)
Supplement: 150623_data.xlsx [file rsos150360supp4.xlsx]

## Sheet: data of empirical experiment
data of empirical experiments
edge: perimeters along edge
inner: perimeters away from edge
colony	group size	replicate	edge	inner	areas	survival rate
A	400	1	722	1286	7235	0.76
A	400	2	434	836	5562	0.3975
A	400	3	720	1644	8316	0.8375
A	400	4	720	1280	7649	0.735
A	400	5	386	1350	6687	0.375
B	400	1	131	497	5703	0.7325
B	400	2	128	492	6207	0.715
B	400	3	168	606	6982	0.7575
B	400	4	124	1412	7567	0.68
B	400	5	136	544	6151	0.695
C	400	1	165	619	5634	0.6325
C	400	2	138	838	5944	0.5175
C	400	3	162	1054	5098	0.5675
C	400	4	720	1754	9100	0.71
C	400	5	196	1030	5082	0.445
D	400	1	124	1240	5552	0.5675
D	400	2	328	1048	5781	0.6625
D	400	3	144	980	6496	0.56
D	400	4	308	714	7366	0.575
D	400	5	354	764	6835	0.595
E	400	1	181	1559	5381	0.485
E	400	2	302	1074	8161	0.655
E	400	3	354	978	6497	0.6375
E	400	4	372	872	6255	0.6975
E	400	5	399	905	6580	0.6775
A	50	1	270	434	2618	0.84
A	50	2	397	745	3608	0.9
A	50	3	265	473	2663	0.8
A	50	4	330	516	3035	0.86
A	50	5	148	326	2092	0.5
B	50	1	52	290	2021	0.8
B	50	2	38	224	1663	0.92
B	50	3	38	200	1606	0.68
B	50	4	90	216	1731	0.82
B	50	5	73	217	1787	0.78
C	50	1	265	463	2957	0.78
C	50	2	247	585	2672	0.74
C	50	3	303	509	2880	0.76
C	50	4	288	486	2952	0.88
C	50	5	240	468	2673	0.8
D	50	1	287	491	2557	0.76
D	50	2	174	368	2237	0.74
D	50	3	137	277	2075	0.64
D	50	4	231	431	2484	0.8
D	50	5	258	406	2727	0.74
E	50	1	182	414	2517	0.82
E	50	2	130	318	2214	0.92
E	50	3	149	361	1937	0.74
E	50	4	81	307	1806	0.66
E	50	5	72	218	1846	0.9

## Sheet: data of simulation (400 ind)
simulation result of 400 individuals
edge: perimeters along edge
inner: perimeters away from edge
a	x	q	r	edge	inner	area
0.05	1	0.3	0.7	150	494	6751
0.05	1	0.3	0.7	150	514	6739
0.05	1	0.3	0.7	162	528	6710
0.05	1	0.3	0.7	147	535	6734
0.05	1	0.3	0.7	146	590	6752
0.05	1	0.3	0.7	159	503	6750
0.05	1	0.3	0.7	128	564	6729
0.05	1	0.3	0.7	144	578	6753
0.05	1	0.3	0.7	143	539	6750
0.05	1	0.3	0.7	151	543	6757
0.05	1	0.3	0.7	142	526	6750
0.05	1	0.3	0.7	126	544	6747
0.05	1	0.3	0.7	154	542	6730
0.05	1	0.3	0.7	153	533	6732
0.05	1	0.3	0.7	156	568	6749
0.05	1	0.3	0.7	138	512	6751
0.05	1	0.3	0.7	162	474	6748
0.05	1	0.3	0.7	138	548	6743
0.05	1	0.3	0.7	149	551	6758
0.05	1	0.3	0.7	153	501	6716
0.05	1	0.3	0.7	142	522	6744
0.05	1	0.3	0.7	138	534	6754
0.05	1	0.3	0.7	168	528	6732
0.05	1	0.3	0.7	163	579	6746
0.05	1	0.3	0.7	156	550	6737
0.05	1	0.3	0.7	161	583	6747
0.05	1	0.3	0.7	162	522	6743
0.05	1	0.3	0.7	147	549	6729
0.05	1	0.3	0.7	143	629	6757
0.05	1	0.3	0.7	153	505	6705
0.05	1	0.3	0.7	147	463	6722
0.05	1	0.3	0.7	174	558	6740
0.05	1	0.3	0.7	142	566	6754
0.05	1	0.3	0.7	162	592	6732
0.05	1	0.3	0.7	140	506	6707
0.05	1	0.3	0.7	143	559	6734
0.05	1	0.3	0.7	146	592	6710
0.05	1	0.3	0.7	155	559	6727
0.05	1	0.3	0.7	140	578	6727
0.05	1	0.3	0.7	161	553	6738
0.05	1	0.3	0.7	164	554	6756
0.05	1	0.3	0.7	140	566	6737
0.05	1	0.3	0.7	150	554	6748
0.05	1	0.3	0.7	160	524	6752
0.05	1	0.3	0.7	153	523	6742
0.05	1	0.3	0.7	146	546	6749
0.05	1	0.3	0.7	137	537	6739
0.05	1	0.3	0.7	143	575	6737
0.05	1	0.3	0.7	143	521	6712
0.05	1	0.3	0.7	134	526	6766
0.05	1	0.3	0.7	131	489	6746
0.05	1	0.3	0.7	151	531	6746
0.05	1	0.3	0.7	152	550	6735
0.05	1	0.3	0.7	151	507	6709
0.05	1	0.3	0.7	144	480	6736
0.05	1	0.3	0.7	144	512	6764
0.05	1	0.3	0.7	140	514	6722
0.05	1	0.3	0.7	149	605	6734
0.05	1	0.3	0.7	153	541	6749
0.05	1	0.3	0.7	160	594	6721
0.05	1	0.3	0.7	141	581	6734
0.05	1	0.3	0.7	129	609	6735
0.05	1	0.3	0.7	135	543	6757
0.05	1	0.3	0.7	157	525	6743
0.05	1	0.3	0.7	152	524	6743
0.05	1	0.3	0.7	160	562	6772
0.05	1	0.3	0.7	149	553	6735
0.05	1	0.3	0.7	154	586	6739
0.05	1	0.3	0.7	156	564	6722
0.05	1	0.3	0.7	157	563	6734
0.05	1	0.3	0.7	149	477	6730
0.05	1	0.3	0.7	148	582	6741
0.05	1	0.3	0.7	140	532	6757
0.05	1	0.3	0.7	125	563	6710
0.05	1	0.3	0.7	148	572	6735
0.05	1	0.3	0.7	128	562	6753
0.05	1	0.3	0.7	133	499	6753
0.05	1	0.3	0.7	153	573	6746
0.05	1	0.3	0.7	140	498	6728
0.05	1	0.3	0.7	152	542	6714
0.05	1	0.3	0.7	156	574	6753
0.05	1	0.3	0.7	143	579	6724
0.05	1	0.3	0.7	142	490	6710
0.05	1	0.3	0.7	138	580	6750
0.05	1	0.3	0.7	146	574	6726
0.05	1	0.3	0.7	143	565	6769
0.05	1	0.3	0.7	157	613	6779
0.05	1	0.3	0.7	150	560	6752
0.05	1	0.3	0.7	166	554	6725
0.05	1	0.3	0.7	146	530	6760
0.05	1	0.3	0.7	155	543	6722
0.05	1	0.3	0.7	147	585	6743
0.05	1	0.3	0.7	133	513	6742
0.05	1	0.3	0.7	140	530	6742
0.05	1	0.3	0.7	147	567	6751
0.05	1	0.3	0.7	134	542	6740
0.05	1	0.3	0.7	148	558	6732
0.05	1	0.3	0.7	151	561	6751
0.05	1	0.3	0.7	163	569	6746
0.05	1	0.3	0.7	151	615	6743
0.05	1.5	0.3	0.7	189	617	6767
0.05	1.5	0.3	0.7	183	629	6775
0.05	1.5	0.3	0.7	211	655	6742
0.05	1.5	0.3	0.7	179	605	6749
0.05	1.5	0.3	0.7	182	644	6765
0.05	1.5	0.3	0.7	189	665	6737
0.05	1.5	0.3	0.7	191	587	6755
0.05	1.5	0.3	0.7	219	619	6734
0.05	1.5	0.3	0.7	197	673	6741
0.05	1.5	0.3	0.7	200	690	6726
0.05	1.5	0.3	0.7	203	607	6753
0.05	1.5	0.3	0.7	195	591	6751
0.05	1.5	0.3	0.7	196	618	6757
0.05	1.5	0.3	0.7	238	582	6737
0.05	1.5	0.3	0.7	205	619	6722
0.05	1.5	0.3	0.7	192	624	6749
0.05	1.5	0.3	0.7	180	580	6781
0.05	1.5	0.3	0.7	247	573	6751
0.05	1.5	0.3	0.7	181	607	6765
0.05	1.5	0.3	0.7	192	608	6737
0.05	1.5	0.3	0.7	190	588	6746
0.05	1.5	0.3	0.7	205	649	6782
0.05	1.5	0.3	0.7	194	562	6729
0.05	1.5	0.3	0.7	181	567	6747
0.05	1.5	0.3	0.7	198	542	6735
0.05	1.5	0.3	0.7	227	537	6744
0.05	1.5	0.3	0.7	190	570	6743
0.05	1.5	0.3	0.7	208	620	6770
0.05	1.5	0.3	0.7	209	605	6746
0.05	1.5	0.3	0.7	183	567	6761
0.05	1.5	0.3	0.7	209	633	6734
0.05	1.5	0.3	0.7	217	649	6750
0.05	1.5	0.3	0.7	204	558	6767
0.05	1.5	0.3	0.7	222	616	6745
0.05	1.5	0.3	0.7	207	645	6757
0.05	1.5	0.3	0.7	201	523	6714
0.05	1.5	0.3	0.7	175	703	6769
0.05	1.5	0.3	0.7	176	612	6744
0.05	1.5	0.3	0.7	161	529	6764
0.05	1.5	0.3	0.7	192	590	6737
0.05	1.5	0.3	0.7	187	613	6772
0.05	1.5	0.3	0.7	206	638	6728
0.05	1.5	0.3	0.7	203	613	6757
0.05	1.5	0.3	0.7	212	576	6744
0.05	1.5	0.3	0.7	190	684	6725
0.05	1.5	0.3	0.7	174	582	6737
0.05	1.5	0.3	0.7	184	550	6774
0.05	1.5	0.3	0.7	204	622	6740
0.05	1.5	0.3	0.7	208	626	6727
0.05	1.5	0.3	0.7	205	623	6729
0.05	1.5	0.3	0.7	188	572	6764
0.05	1.5	0.3	0.7	223	673	6735
0.05	1.5	0.3	0.7	197	561	6743
0.05	1.5	0.3	0.7	196	652	6732
0.05	1.5	0.3	0.7	215	593	6759
0.05	1.5	0.3	0.7	197	637	6740
0.05	1.5	0.3	0.7	177	655	6748
0.05	1.5	0.3	0.7	195	655	6768
0.05	1.5	0.3	0.7	201	557	6757
0.05	1.5	0.3	0.7	213	649	6733
0.05	1.5	0.3	0.7	181	615	6733
0.05	1.5	0.3	0.7	212	644	6739
0.05	1.5	0.3	0.7	175	575	6746
0.05	1.5	0.3	0.7	169	593	6712
0.05	1.5	0.3	0.7	202	578	6738
0.05	1.5	0.3	0.7	181	603	6754
0.05	1.5	0.3	0.7	201	609	6762
0.05	1.5	0.3	0.7	218	600	6735
0.05	1.5	0.3	0.7	192	568	6732
0.05	1.5	0.3	0.7	207	555	6772
0.05	1.5	0.3	0.7	201	583	6754
0.05	1.5	0.3	0.7	205	553	6739
0.05	1.5	0.3	0.7	227	595	6745
0.05	1.5	0.3	0.7	192	602	6771
0.05	1.5	0.3	0.7	167	561	6754
0.05	1.5	0.3	0.7	169	563	6759
0.05	1.5	0.3	0.7	176	616	6739
0.05	1.5	0.3	0.7	188	680	6736
0.05	1.5	0.3	0.7	194	608	6735
0.05	1.5	0.3	0.7	175	617	6731
0.05	1.5	0.3	0.7	204	572	6757
0.05	1.5	0.3	0.7	190	606	6719
0.05	1.5	0.3	0.7	182	586	6735
0.05	1.5	0.3	0.7	199	583	6758
0.05	1.5	0.3	0.7	228	658	6755
0.05	1.5	0.3	0.7	187	595	6767
0.05	1.5	0.3	0.7	189	617	6734
0.05	1.5	0.3	0.7	235	541	6743
0.05	1.5	0.3	0.7	181	621	6745
0.05	1.5	0.3	0.7	199	593	6722
0.05	1.5	0.3	0.7	198	582	6754
0.05	1.5	0.3	0.7	202	586	6745
0.05	1.5	0.3	0.7	197	609	6804
0.05	1.5	0.3	0.7	195	609	6754
0.05	1.5	0.3	0.7	197	583	6743
0.05	1.5	0.3	0.7	200	620	6772
0.05	1.5	0.3	0.7	208	582	6743
0.05	1.5	0.3	0.7	220	614	6725
0.05	1.5	0.3	0.7	204	616	6740
0.05	1.5	0.3	0.7	199	591	6745
0.05	2	0.3	0.7	302	612	6740
0.05	2	0.3	0.7	293	687	6758
0.05	2	0.3	0.7	316	630	6749
0.05	2	0.3	0.7	300	672	6738
0.05	2	0.3	0.7	342	788	6743
0.05	2	0.3	0.7	315	737	6777
0.05	2	0.3	0.7	310	622	6769
0.05	2	0.3	0.7	328	678	6727
0.05	2	0.3	0.7	283	627	6754
0.05	2	0.3	0.7	354	700	6755
0.05	2	0.3	0.7	318	648	6719
0.05	2	0.3	0.7	330	736	6757
0.05	2	0.3	0.7	327	689	6741
0.05	2	0.3	0.7	300	748	6753
0.05	2	0.3	0.7	274	652	6742
0.05	2	0.3	0.7	306	654	6744
0.05	2	0.3	0.7	321	665	6746
0.05	2	0.3	0.7	306	838	6741
0.05	2	0.3	0.7	318	694	6749
0.05	2	0.3	0.7	311	673	6735
0.05	2	0.3	0.7	338	740	6765
0.05	2	0.3	0.7	327	719	6766
0.05	2	0.3	0.7	341	741	6722
0.05	2	0.3	0.7	335	729	6760
0.05	2	0.3	0.7	343	719	6741
0.05	2	0.3	0.7	302	762	6725
0.05	2	0.3	0.7	304	640	6732
0.05	2	0.3	0.7	318	680	6745
0.05	2	0.3	0.7	324	750	6751
0.05	2	0.3	0.7	314	686	6777
0.05	2	0.3	0.7	305	667	6767
0.05	2	0.3	0.7	331	725	6751
0.05	2	0.3	0.7	333	749	6768
0.05	2	0.3	0.7	286	816	6721
0.05	2	0.3	0.7	322	692	6746
0.05	2	0.3	0.7	312	706	6766
0.05	2	0.3	0.7	292	644	6758
0.05	2	0.3	0.7	314	672	6748
0.05	2	0.3	0.7	335	687	6748
0.05	2	0.3	0.7	301	639	6768
0.05	2	0.3	0.7	311	645	6762
0.05	2	0.3	0.7	311	657	6754
0.05	2	0.3	0.7	306	636	6778
0.05	2	0.3	0.7	359	715	6761
0.05	2	0.3	0.7	314	714	6745
0.05	2	0.3	0.7	285	657	6725
0.05	2	0.3	0.7	350	726	6724
0.05	2	0.3	0.7	307	697	6758
0.05	2	0.3	0.7	346	788	6735
0.05	2	0.3	0.7	300	688	6754
0.05	2	0.3	0.7	299	681	6760
0.05	2	0.3	0.7	332	716	6719
0.05	2	0.3	0.7	318	778	6736
0.05	2	0.3	0.7	321	723	6734
0.05	2	0.3	0.7	332	726	6743
0.05	2	0.3	0.7	292	692	6756
0.05	2	0.3	0.7	315	813	6730
0.05	2	0.3	0.7	314	672	6758
0.05	2	0.3	0.7	313	665	6737
0.05	2	0.3	0.7	298	748	6736
0.05	2	0.3	0.7	267	725	6737
0.05	2	0.3	0.7	337	689	6757
0.05	2	0.3	0.7	325	673	6723
0.05	2	0.3	0.7	309	715	6756
0.05	2	0.3	0.7	301	641	6735
0.05	2	0.3	0.7	332	730	6735
0.05	2	0.3	0.7	274	732	6727
0.05	2	0.3	0.7	324	648	6765
0.05	2	0.3	0.7	293	699	6742
0.05	2	0.3	0.7	315	659	6746
0.05	2	0.3	0.7	308	688	6744
0.05	2	0.3	0.7	361	753	6746
0.05	2	0.3	0.7	353	719	6742
0.05	2	0.3	0.7	336	672	6729
0.05	2	0.3	0.7	289	659	6735
0.05	2	0.3	0.7	305	695	6747
0.05	2	0.3	0.7	330	732	6739
0.05	2	0.3	0.7	300	716	6740
0.05	2	0.3	0.7	328	652	6752
0.05	2	0.3	0.7	309	663	6726
0.05	2	0.3	0.7	304	688	6743
0.05	2	0.3	0.7	337	787	6763
0.05	2	0.3	0.7	308	670	6773
0.05	2	0.3	0.7	318	688	6744
0.05	2	0.3	0.7	320	624	6737
0.05	2	0.3	0.7	300	718	6753
0.05	2	0.3	0.7	272	654	6742
0.05	2	0.3	0.7	297	745	6763
0.05	2	0.3	0.7	331	787	6739
0.05	2	0.3	0.7	303	643	6733
0.05	2	0.3	0.7	322	664	6769
0.05	2	0.3	0.7	305	679	6756
0.05	2	0.3	0.7	302	730	6715
0.05	2	0.3	0.7	308	664	6711
0.05	2	0.3	0.7	314	680	6743
0.05	2	0.3	0.7	299	731	6733
0.05	2	0.3	0.7	315	773	6732
0.05	2	0.3	0.7	292	678	6747
0.05	2	0.3	0.7	322	732	6748
0.05	2	0.3	0.7	328	752	6725
0.05	2.5	0.3	0.7	580	996	6771
0.05	2.5	0.3	0.7	510	928	6747
0.05	2.5	0.3	0.7	578	916	6781
0.05	2.5	0.3	0.7	606	932	6772
0.05	2.5	0.3	0.7	522	914	6734
0.05	2.5	0.3	0.7	594	912	6787
0.05	2.5	0.3	0.7	532	1122	6743
0.05	2.5	0.3	0.7	539	901	6727
0.05	2.5	0.3	0.7	617	947	6730
0.05	2.5	0.3	0.7	564	942	6780
0.05	2.5	0.3	0.7	578	1004	6787
0.05	2.5	0.3	0.7	497	849	6754
0.05	2.5	0.3	0.7	547	897	6735
0.05	2.5	0.3	0.7	568	858	6769
0.05	2.5	0.3	0.7	597	959	6737
0.05	2.5	0.3	0.7	505	891	6718
0.05	2.5	0.3	0.7	536	918	6742
0.05	2.5	0.3	0.7	574	986	6747
0.05	2.5	0.3	0.7	504	910	6757
0.05	2.5	0.3	0.7	540	898	6718
0.05	2.5	0.3	0.7	447	1001	6741
0.05	2.5	0.3	0.7	555	887	6737
0.05	2.5	0.3	0.7	542	868	6777
0.05	2.5	0.3	0.7	536	894	6750
0.05	2.5	0.3	0.7	613	985	6745
0.05	2.5	0.3	0.7	625	963	6739
0.05	2.5	0.3	0.7	560	872	6745
0.05	2.5	0.3	0.7	633	975	6737
0.05	2.5	0.3	0.7	604	1046	6736
0.05	2.5	0.3	0.7	570	888	6744
0.05	2.5	0.3	0.7	506	868	6766
0.05	2.5	0.3	0.7	544	890	6747
0.05	2.5	0.3	0.7	543	895	6776
0.05	2.5	0.3	0.7	623	1005	6732
0.05	2.5	0.3	0.7	498	918	6794
0.05	2.5	0.3	0.7	555	855	6733
0.05	2.5	0.3	0.7	556	838	6753
0.05	2.5	0.3	0.7	587	887	6760
0.05	2.5	0.3	0.7	561	1011	6750
0.05	2.5	0.3	0.7	592	890	6734
0.05	2.5	0.3	0.7	550	956	6739
0.05	2.5	0.3	0.7	507	869	6753
0.05	2.5	0.3	0.7	574	1028	6735
0.05	2.5	0.3	0.7	564	896	6746
0.05	2.5	0.3	0.7	433	883	6755
0.05	2.5	0.3	0.7	529	953	6736
0.05	2.5	0.3	0.7	527	895	6768
0.05	2.5	0.3	0.7	534	820	6744
0.05	2.5	0.3	0.7	567	955	6724
0.05	2.5	0.3	0.7	555	927	6730
0.05	2.5	0.3	0.7	553	873	6748
0.05	2.5	0.3	0.7	578	954	6723
0.05	2.5	0.3	0.7	564	870	6745
0.05	2.5	0.3	0.7	530	886	6766
0.05	2.5	0.3	0.7	538	880	6769
0.05	2.5	0.3	0.7	554	980	6721
0.05	2.5	0.3	0.7	544	976	6731
0.05	2.5	0.3	0.7	567	991	6746
0.05	2.5	0.3	0.7	640	986	6754
0.05	2.5	0.3	0.7	623	1009	6728
0.05	2.5	0.3	0.7	527	897	6770
0.05	2.5	0.3	0.7	566	956	6756
0.05	2.5	0.3	0.7	545	961	6758
0.05	2.5	0.3	0.7	612	1120	6729
0.05	2.5	0.3	0.7	491	839	6740
0.05	2.5	0.3	0.7	523	851	6749
0.05	2.5	0.3	0.7	565	913	6748
0.05	2.5	0.3	0.7	585	949	6761
0.05	2.5	0.3	0.7	484	922	6759
0.05	2.5	0.3	0.7	584	908	6774
0.05	2.5	0.3	0.7	541	883	6720
0.05	2.5	0.3	0.7	550	942	6730
0.05	2.5	0.3	0.7	579	907	6748
0.05	2.5	0.3	0.7	505	861	6747
0.05	2.5	0.3	0.7	493	831	6781
0.05	2.5	0.3	0.7	522	776	6778
0.05	2.5	0.3	0.7	531	911	6763
0.05	2.5	0.3	0.7	520	940	6764
0.05	2.5	0.3	0.7	540	922	6777
0.05	2.5	0.3	0.7	542	902	6744
0.05	2.5	0.3	0.7	538	938	6751
0.05	2.5	0.3	0.7	564	914	6748
0.05	2.5	0.3	0.7	547	1001	6730
0.05	2.5	0.3	0.7	524	1006	6751
0.05	2.5	0.3	0.7	504	1002	6729
0.05	2.5	0.3	0.7	530	954	6767
0.05	2.5	0.3	0.7	579	1005	6746
0.05	2.5	0.3	0.7	605	961	6720
0.05	2.5	0.3	0.7	588	920	6728
0.05	2.5	0.3	0.7	510	802	6765
0.05	2.5	0.3	0.7	592	960	6740
0.05	2.5	0.3	0.7	534	922	6768
0.05	2.5	0.3	0.7	541	891	6774
0.05	2.5	0.3	0.7	538	962	6750
0.05	2.5	0.3	0.7	613	953	6728
0.05	2.5	0.3	0.7	501	959	6768
0.05	2.5	0.3	0.7	577	1025	6761
0.05	2.5	0.3	0.7	544	890	6757
0.05	2.5	0.3	0.7	555	939	6742
0.05	2.5	0.3	0.7	521	981	6749
0.05	3	0.3	0.7	720	1162	6822
0.05	3	0.3	0.7	724	1382	6741
0.05	3	0.3	0.7	726	1392	6733
0.05	3	0.3	0.7	720	1144	6776
0.05	3	0.3	0.7	722	1274	6768
0.05	3	0.3	0.7	722	1146	6743
0.05	3	0.3	0.7	726	1230	6740
0.05	3	0.3	0.7	720	1236	6774
0.05	3	0.3	0.7	720	1316	6769
0.05	3	0.3	0.7	730	1316	6747
0.05	3	0.3	0.7	724	1266	6752
0.05	3	0.3	0.7	722	1228	6738
0.05	3	0.3	0.7	720	1158	6790
0.05	3	0.3	0.7	724	1178	6757
0.05	3	0.3	0.7	722	1324	6747
0.05	3	0.3	0.7	695	1195	6780
0.05	3	0.3	0.7	724	1172	6798
0.05	3	0.3	0.7	720	1346	6753
0.05	3	0.3	0.7	720	1190	6756
0.05	3	0.3	0.7	722	1292	6782
0.05	3	0.3	0.7	720	1368	6730
0.05	3	0.3	0.7	720	1302	6763
0.05	3	0.3	0.7	720	1198	6751
0.05	3	0.3	0.7	726	1312	6736
0.05	3	0.3	0.7	720	1160	6759
0.05	3	0.3	0.7	731	1217	6746
0.05	3	0.3	0.7	722	1336	6747
0.05	3	0.3	0.7	720	1350	6801
0.05	3	0.3	0.7	720	1362	6755
0.05	3	0.3	0.7	720	1140	6781
0.05	3	0.3	0.7	720	1226	6738
0.05	3	0.3	0.7	720	1344	6755
0.05	3	0.3	0.7	727	1331	6751
0.05	3	0.3	0.7	720	1186	6753
0.05	3	0.3	0.7	720	1248	6741
0.05	3	0.3	0.7	720	1216	6762
0.05	3	0.3	0.7	720	1120	6757
0.05	3	0.3	0.7	726	1352	6755
0.05	3	0.3	0.7	720	1268	6775
0.05	3	0.3	0.7	720	1320	6762
0.05	3	0.3	0.7	722	1190	6729
0.05	3	0.3	0.7	720	1334	6752
0.05	3	0.3	0.7	696	1244	6756
0.05	3	0.3	0.7	724	1226	6772
0.05	3	0.3	0.7	720	1178	6736
0.05	3	0.3	0.7	726	1210	6755
0.05	3	0.3	0.7	720	1274	6730
0.05	3	0.3	0.7	675	1383	6761
0.05	3	0.3	0.7	722	1278	6752
0.05	3	0.3	0.7	720	1230	6746
0.05	3	0.3	0.7	728	1318	6742
0.05	3	0.3	0.7	724	1280	6745
0.05	3	0.3	0.7	720	1270	6769
0.05	3	0.3	0.7	720	1308	6749
0.05	3	0.3	0.7	725	1309	6733
0.05	3	0.3	0.7	724	1244	6786
0.05	3	0.3	0.7	694	1282	6772
0.05	3	0.3	0.7	729	1219	6760
0.05	3	0.3	0.7	724	1148	6730
0.05	3	0.3	0.7	726	1260	6727
0.05	3	0.3	0.7	726	1202	6773
0.05	3	0.3	0.7	729	1227	6765
0.05	3	0.3	0.7	720	1018	6795
0.05	3	0.3	0.7	711	1103	6773
0.05	3	0.3	0.7	723	1113	6753
0.05	3	0.3	0.7	720	1268	6735
0.05	3	0.3	0.7	732	1344	6772
0.05	3	0.3	0.7	722	1318	6752
0.05	3	0.3	0.7	724	1200	6766
0.05	3	0.3	0.7	726	1288	6752
0.05	3	0.3	0.7	720	1266	6754
0.05	3	0.3	0.7	728	1218	6747
0.05	3	0.3	0.7	722	1384	6758
0.05	3	0.3	0.7	720	1190	6756
0.05	3	0.3	0.7	725	1109	6731
0.05	3	0.3	0.7	722	1224	6750
0.05	3	0.3	0.7	724	1222	6746
0.05	3	0.3	0.7	720	1276	6729
0.05	3	0.3	0.7	722	1296	6768
0.05	3	0.3	0.7	720	1276	6738
0.05	3	0.3	0.7	720	1224	6747
0.05	3	0.3	0.7	724	1322	6740
0.05	3	0.3	0.7	720	1244	6749
0.05	3	0.3	0.7	720	1204	6769
0.05	3	0.3	0.7	725	1385	6769
0.05	3	0.3	0.7	720	1290	6741
0.05	3	0.3	0.7	724	1226	6763
0.05	3	0.3	0.7	726	1086	6752
0.05	3	0.3	0.7	720	1204	6717
0.05	3	0.3	0.7	726	1186	6777
0.05	3	0.3	0.7	720	1296	6760
0.05	3	0.3	0.7	725	1231	6763
0.05	3	0.3	0.7	720	1222	6728
0.05	3	0.3	0.7	720	1272	6726
0.05	3	0.3	0.7	720	1358	6733
0.05	3	0.3	0.7	724	1272	6735
0.05	3	0.3	0.7	720	1344	6756
0.05	3	0.3	0.7	720	1172	6756
0.05	3	0.3	0.7	720	1228	6762
0.05	3	0.3	0.7	722	1318	6757
0.1	1	0.3	0.7	158	568	6719
0.1	1	0.3	0.7	138	594	6743
0.1	1	0.3	0.7	162	532	6738
0.1	1	0.3	0.7	128	612	6761
0.1	1	0.3	0.7	149	529	6763
0.1	1	0.3	0.7	137	567	6750
0.1	1	0.3	0.7	150	586	6765
0.1	1	0.3	0.7	145	523	6749
0.1	1	0.3	0.7	139	517	6725
0.1	1	0.3	0.7	165	507	6758
0.1	1	0.3	0.7	124	544	6765
0.1	1	0.3	0.7	129	559	6735
0.1	1	0.3	0.7	136	540	6751
0.1	1	0.3	0.7	136	518	6729
0.1	1	0.3	0.7	158	486	6754
0.1	1	0.3	0.7	138	562	6765
0.1	1	0.3	0.7	146	570	6758
0.1	1	0.3	0.7	154	576	6731
0.1	1	0.3	0.7	136	536	6750
0.1	1	0.3	0.7	131	509	6741
0.1	1	0.3	0.7	148	554	6755
0.1	1	0.3	0.7	153	585	6718
0.1	1	0.3	0.7	132	538	6739
0.1	1	0.3	0.7	133	623	6753
0.1	1	0.3	0.7	132	568	6737
0.1	1	0.3	0.7	149	531	6745
0.1	1	0.3	0.7	138	532	6720
0.1	1	0.3	0.7	134	562	6728
0.1	1	0.3	0.7	149	657	6748
0.1	1	0.3	0.7	146	544	6750
0.1	1	0.3	0.7	148	640	6729
0.1	1	0.3	0.7	143	529	6734
0.1	1	0.3	0.7	162	524	6748
0.1	1	0.3	0.7	134	504	6707
0.1	1	0.3	0.7	137	515	6755
0.1	1	0.3	0.7	157	515	6740
0.1	1	0.3	0.7	145	583	6752
0.1	1	0.3	0.7	151	507	6756
0.1	1	0.3	0.7	130	534	6749
0.1	1	0.3	0.7	150	518	6748
0.1	1	0.3	0.7	128	534	6713
0.1	1	0.3	0.7	140	566	6737
0.1	1	0.3	0.7	180	550	6765
0.1	1	0.3	0.7	133	529	6736
0.1	1	0.3	0.7	147	533	6748
0.1	1	0.3	0.7	161	579	6742
0.1	1	0.3	0.7	137	553	6754
0.1	1	0.3	0.7	145	529	6751
0.1	1	0.3	0.7	138	474	6762
0.1	1	0.3	0.7	144	568	6747
0.1	1	0.3	0.7	136	598	6741
0.1	1	0.3	0.7	157	579	6740
0.1	1	0.3	0.7	125	545	6746
0.1	1	0.3	0.7	129	575	6732
0.1	1	0.3	0.7	156	512	6760
0.1	1	0.3	0.7	139	597	6743
0.1	1	0.3	0.7	130	540	6760
0.1	1	0.3	0.7	135	533	6747
0.1	1	0.3	0.7	138	502	6739
0.1	1	0.3	0.7	155	569	6764
0.1	1	0.3	0.7	137	535	6737
0.1	1	0.3	0.7	142	544	6737
0.1	1	0.3	0.7	147	567	6753
0.1	1	0.3	0.7	141	533	6785
0.1	1	0.3	0.7	154	508	6767
0.1	1	0.3	0.7	160	604	6751
0.1	1	0.3	0.7	154	594	6786
0.1	1	0.3	0.7	131	555	6712
0.1	1	0.3	0.7	137	589	6742
0.1	1	0.3	0.7	130	572	6737
0.1	1	0.3	0.7	151	537	6739
0.1	1	0.3	0.7	151	567	6749
0.1	1	0.3	0.7	154	570	6724
0.1	1	0.3	0.7	135	545	6742
0.1	1	0.3	0.7	130	620	6710
0.1	1	0.3	0.7	136	472	6759
0.1	1	0.3	0.7	152	572	6749
0.1	1	0.3	0.7	135	629	6751
0.1	1	0.3	0.7	151	545	6736
0.1	1	0.3	0.7	137	547	6771
0.1	1	0.3	0.7	138	586	6747
0.1	1	0.3	0.7	138	622	6768
0.1	1	0.3	0.7	133	555	6767
0.1	1	0.3	0.7	144	500	6761
0.1	1	0.3	0.7	146	538	6753
0.1	1	0.3	0.7	145	571	6750
0.1	1	0.3	0.7	146	522	6743
0.1	1	0.3	0.7	141	551	6738
0.1	1	0.3	0.7	149	575	6737
0.1	1	0.3	0.7	150	576	6759
0.1	1	0.3	0.7	152	550	6749
0.1	1	0.3	0.7	161	579	6754
0.1	1	0.3	0.7	141	503	6753
0.1	1	0.3	0.7	147	589	6760
0.1	1	0.3	0.7	133	621	6728
0.1	1	0.3	0.7	143	573	6745
0.1	1	0.3	0.7	157	555	6720
0.1	1	0.3	0.7	141	555	6765
0.1	1	0.3	0.7	133	535	6761
0.1	1	0.3	0.7	138	504	6752
0.1	1.5	0.3	0.7	192	592	6763
0.1	1.5	0.3	0.7	200	620	6734
0.1	1.5	0.3	0.7	224	638	6761
0.1	1.5	0.3	0.7	183	549	6743
0.1	1.5	0.3	0.7	176	616	6762
0.1	1.5	0.3	0.7	195	617	6735
0.1	1.5	0.3	0.7	181	647	6780
0.1	1.5	0.3	0.7	172	730	6780
0.1	1.5	0.3	0.7	220	660	6730
0.1	1.5	0.3	0.7	226	690	6738
0.1	1.5	0.3	0.7	186	588	6734
0.1	1.5	0.3	0.7	210	584	6741
0.1	1.5	0.3	0.7	177	741	6764
0.1	1.5	0.3	0.7	195	711	6722
0.1	1.5	0.3	0.7	205	615	6760
0.1	1.5	0.3	0.7	187	615	6755
0.1	1.5	0.3	0.7	214	608	6764
0.1	1.5	0.3	0.7	203	653	6755
0.1	1.5	0.3	0.7	199	619	6755
0.1	1.5	0.3	0.7	199	615	6744
0.1	1.5	0.3	0.7	231	811	6743
0.1	1.5	0.3	0.7	195	715	6754
0.1	1.5	0.3	0.7	215	675	6765
0.1	1.5	0.3	0.7	201	577	6762
0.1	1.5	0.3	0.7	190	632	6772
0.1	1.5	0.3	0.7	173	587	6752
0.1	1.5	0.3	0.7	195	733	6754
0.1	1.5	0.3	0.7	212	694	6771
0.1	1.5	0.3	0.7	177	597	6754
0.1	1.5	0.3	0.7	199	669	6748
0.1	1.5	0.3	0.7	186	634	6726
0.1	1.5	0.3	0.7	216	742	6764
0.1	1.5	0.3	0.7	192	648	6763
0.1	1.5	0.3	0.7	184	616	6741
0.1	1.5	0.3	0.7	196	668	6790
0.1	1.5	0.3	0.7	195	653	6755
0.1	1.5	0.3	0.7	225	697	6765
0.1	1.5	0.3	0.7	201	707	6758
0.1	1.5	0.3	0.7	192	652	6785
0.1	1.5	0.3	0.7	206	598	6778
0.1	1.5	0.3	0.7	204	630	6781
0.1	1.5	0.3	0.7	187	603	6768
0.1	1.5	0.3	0.7	180	618	6758
0.1	1.5	0.3	0.7	178	588	6752
0.1	1.5	0.3	0.7	203	645	6739
0.1	1.5	0.3	0.7	186	660	6756
0.1	1.5	0.3	0.7	198	592	6750
0.1	1.5	0.3	0.7	183	639	6735
0.1	1.5	0.3	0.7	191	579	6742
0.1	1.5	0.3	0.7	170	642	6767
0.1	1.5	0.3	0.7	237	647	6741
0.1	1.5	0.3	0.7	187	609	6738
0.1	1.5	0.3	0.7	188	540	6746
0.1	1.5	0.3	0.7	159	591	6772
0.1	1.5	0.3	0.7	187	625	6716
0.1	1.5	0.3	0.7	184	572	6780
0.1	1.5	0.3	0.7	192	654	6738
0.1	1.5	0.3	0.7	211	597	6767
0.1	1.5	0.3	0.7	190	618	6743
0.1	1.5	0.3	0.7	194	594	6752
0.1	1.5	0.3	0.7	179	619	6712
0.1	1.5	0.3	0.7	222	648	6735
0.1	1.5	0.3	0.7	204	698	6736
0.1	1.5	0.3	0.7	154	692	6764
0.1	1.5	0.3	0.7	183	675	6730
0.1	1.5	0.3	0.7	199	687	6765
0.1	1.5	0.3	0.7	195	691	6746
0.1	1.5	0.3	0.7	187	685	6737
0.1	1.5	0.3	0.7	213	613	6781
0.1	1.5	0.3	0.7	207	645	6767
0.1	1.5	0.3	0.7	195	603	6743
0.1	1.5	0.3	0.7	210	682	6751
0.1	1.5	0.3	0.7	194	616	6771
0.1	1.5	0.3	0.7	185	593	6747
0.1	1.5	0.3	0.7	192	626	6746
0.1	1.5	0.3	0.7	191	623	6730
0.1	1.5	0.3	0.7	185	589	6754
0.1	1.5	0.3	0.7	220	604	6759
0.1	1.5	0.3	0.7	181	641	6751
0.1	1.5	0.3	0.7	211	595	6750
0.1	1.5	0.3	0.7	178	600	6741
0.1	1.5	0.3	0.7	192	604	6756
0.1	1.5	0.3	0.7	225	681	6766
0.1	1.5	0.3	0.7	194	600	6773
0.1	1.5	0.3	0.7	164	652	6753
0.1	1.5	0.3	0.7	181	645	6721
0.1	1.5	0.3	0.7	195	619	6733
0.1	1.5	0.3	0.7	181	671	6729
0.1	1.5	0.3	0.7	192	694	6742
0.1	1.5	0.3	0.7	199	669	6757
0.1	1.5	0.3	0.7	213	615	6754
0.1	1.5	0.3	0.7	206	636	6741
0.1	1.5	0.3	0.7	184	646	6762
0.1	1.5	0.3	0.7	211	701	6743
0.1	1.5	0.3	0.7	185	549	6763
0.1	1.5	0.3	0.7	182	698	6733
0.1	1.5	0.3	0.7	215	683	6745
0.1	1.5	0.3	0.7	200	638	6759
0.1	1.5	0.3	0.7	164	658	6756
0.1	1.5	0.3	0.7	224	584	6765
0.1	2	0.3	0.7	317	751	6749
0.1	2	0.3	0.7	402	786	6749
0.1	2	0.3	0.7	377	871	6775
0.1	2	0.3	0.7	338	750	6769
0.1	2	0.3	0.7	333	793	6771
0.1	2	0.3	0.7	326	936	6763
0.1	2	0.3	0.7	316	708	6740
0.1	2	0.3	0.7	436	808	6761
0.1	2	0.3	0.7	423	869	6775
0.1	2	0.3	0.7	352	862	6737
0.1	2	0.3	0.7	373	779	6730
0.1	2	0.3	0.7	309	773	6767
0.1	2	0.3	0.7	325	699	6754
0.1	2	0.3	0.7	463	891	6738
0.1	2	0.3	0.7	391	793	6714
0.1	2	0.3	0.7	376	934	6713
0.1	2	0.3	0.7	381	885	6753
0.1	2	0.3	0.7	344	762	6750
0.1	2	0.3	0.7	412	780	6746
0.1	2	0.3	0.7	357	831	6725
0.1	2	0.3	0.7	360	734	6761
0.1	2	0.3	0.7	340	810	6736
0.1	2	0.3	0.7	406	834	6747
0.1	2	0.3	0.7	319	783	6757
0.1	2	0.3	0.7	415	859	6767
0.1	2	0.3	0.7	349	787	6745
0.1	2	0.3	0.7	404	790	6765
0.1	2	0.3	0.7	415	841	6776
0.1	2	0.3	0.7	365	769	6741
0.1	2	0.3	0.7	372	868	6788
0.1	2	0.3	0.7	395	801	6764
0.1	2	0.3	0.7	360	808	6755
0.1	2	0.3	0.7	440	860	6751
0.1	2	0.3	0.7	367	751	6750
0.1	2	0.3	0.7	380	744	6769
0.1	2	0.3	0.7	394	876	6765
0.1	2	0.3	0.7	340	738	6745
0.1	2	0.3	0.7	389	875	6789
0.1	2	0.3	0.7	301	763	6778
0.1	2	0.3	0.7	360	762	6756
0.1	2	0.3	0.7	353	791	6726
0.1	2	0.3	0.7	299	725	6750
0.1	2	0.3	0.7	398	824	6775
0.1	2	0.3	0.7	397	839	6754
0.1	2	0.3	0.7	348	860	6761
0.1	2	0.3	0.7	382	870	6746
0.1	2	0.3	0.7	333	739	6746
0.1	2	0.3	0.7	306	720	6750
0.1	2	0.3	0.7	366	788	6758
0.1	2	0.3	0.7	398	852	6701
0.1	2	0.3	0.7	342	768	6751
0.1	2	0.3	0.7	317	801	6762
0.1	2	0.3	0.7	323	903	6773
0.1	2	0.3	0.7	333	749	6731
0.1	2	0.3	0.7	339	787	6755
0.1	2	0.3	0.7	402	854	6729
0.1	2	0.3	0.7	461	1047	6742
0.1	2	0.3	0.7	416	828	6731
0.1	2	0.3	0.7	316	738	6771
0.1	2	0.3	0.7	330	820	6748
0.1	2	0.3	0.7	312	738	6787
0.1	2	0.3	0.7	344	826	6764
0.1	2	0.3	0.7	396	776	6727
0.1	2	0.3	0.7	331	779	6751
0.1	2	0.3	0.7	362	782	6738
0.1	2	0.3	0.7	322	812	6721
0.1	2	0.3	0.7	412	814	6769
0.1	2	0.3	0.7	440	822	6770
0.1	2	0.3	0.7	318	832	6786
0.1	2	0.3	0.7	386	838	6749
0.1	2	0.3	0.7	346	874	6743
0.1	2	0.3	0.7	368	840	6749
0.1	2	0.3	0.7	316	938	6779
0.1	2	0.3	0.7	344	878	6754
0.1	2	0.3	0.7	346	760	6738
0.1	2	0.3	0.7	399	787	6756
0.1	2	0.3	0.7	362	856	6746
0.1	2	0.3	0.7	411	823	6728
0.1	2	0.3	0.7	346	856	6733
0.1	2	0.3	0.7	359	807	6780
0.1	2	0.3	0.7	366	784	6727
0.1	2	0.3	0.7	388	818	6731
0.1	2	0.3	0.7	365	757	6745
0.1	2	0.3	0.7	349	809	6752
0.1	2	0.3	0.7	395	727	6749
0.1	2	0.3	0.7	397	833	6731
0.1	2	0.3	0.7	386	852	6766
0.1	2	0.3	0.7	263	795	6760
0.1	2	0.3	0.7	435	875	6756
0.1	2	0.3	0.7	394	880	6723
0.1	2	0.3	0.7	369	955	6771
0.1	2	0.3	0.7	379	949	6746
0.1	2	0.3	0.7	396	830	6756
0.1	2	0.3	0.7	303	759	6769
0.1	2	0.3	0.7	324	782	6780
0.1	2	0.3	0.7	373	781	6743
0.1	2	0.3	0.7	339	679	6762
0.1	2	0.3	0.7	345	845	6765
0.1	2	0.3	0.7	402	844	6733
0.1	2	0.3	0.7	353	811	6760
0.1	2.5	0.3	0.7	636	1146	6790
0.1	2.5	0.3	0.7	581	1193	6812
0.1	2.5	0.3	0.7	693	1081	6763
0.1	2.5	0.3	0.7	606	1048	6730
0.1	2.5	0.3	0.7	689	1197	6737
0.1	2.5	0.3	0.7	700	1080	6733
0.1	2.5	0.3	0.7	702	1056	6751
0.1	2.5	0.3	0.7	723	1033	6728
0.1	2.5	0.3	0.7	526	1052	6770
0.1	2.5	0.3	0.7	657	1205	6757
0.1	2.5	0.3	0.7	491	1287	6727
0.1	2.5	0.3	0.7	624	1010	6806
0.1	2.5	0.3	0.7	674	1152	6762
0.1	2.5	0.3	0.7	657	1035	6778
0.1	2.5	0.3	0.7	619	1039	6769
0.1	2.5	0.3	0.7	714	1092	6751
0.1	2.5	0.3	0.7	651	1085	6744
0.1	2.5	0.3	0.7	697	1023	6755
0.1	2.5	0.3	0.7	690	1110	6747
0.1	2.5	0.3	0.7	696	1122	6764
0.1	2.5	0.3	0.7	539	1123	6755
0.1	2.5	0.3	0.7	697	1099	6755
0.1	2.5	0.3	0.7	711	1023	6732
0.1	2.5	0.3	0.7	697	1195	6773
0.1	2.5	0.3	0.7	581	1143	6763
0.1	2.5	0.3	0.7	681	1063	6738
0.1	2.5	0.3	0.7	687	1075	6758
0.1	2.5	0.3	0.7	666	1162	6730
0.1	2.5	0.3	0.7	719	1091	6749
0.1	2.5	0.3	0.7	449	1219	6760
0.1	2.5	0.3	0.7	640	1082	6778
0.1	2.5	0.3	0.7	606	1066	6768
0.1	2.5	0.3	0.7	596	1048	6766
0.1	2.5	0.3	0.7	531	917	6795
0.1	2.5	0.3	0.7	680	1118	6774
0.1	2.5	0.3	0.7	470	1148	6796
0.1	2.5	0.3	0.7	721	985	6746
0.1	2.5	0.3	0.7	656	1036	6706
0.1	2.5	0.3	0.7	626	1012	6777
0.1	2.5	0.3	0.7	680	1116	6751
0.1	2.5	0.3	0.7	733	1035	6757
0.1	2.5	0.3	0.7	728	1084	6742
0.1	2.5	0.3	0.7	692	1146	6758
0.1	2.5	0.3	0.7	741	1113	6721
0.1	2.5	0.3	0.7	596	1022	6754
0.1	2.5	0.3	0.7	708	1052	6765
0.1	2.5	0.3	0.7	639	1243	6720
0.1	2.5	0.3	0.7	722	1184	6755
0.1	2.5	0.3	0.7	574	1048	6760
0.1	2.5	0.3	0.7	704	1036	6742
0.1	2.5	0.3	0.7	701	1079	6777
0.1	2.5	0.3	0.7	570	1108	6762
0.1	2.5	0.3	0.7	671	1159	6778
0.1	2.5	0.3	0.7	479	1317	6813
0.1	2.5	0.3	0.7	439	1071	6798
0.1	2.5	0.3	0.7	684	1158	6773
0.1	2.5	0.3	0.7	692	1054	6735
0.1	2.5	0.3	0.7	687	1013	6736
0.1	2.5	0.3	0.7	647	989	6737
0.1	2.5	0.3	0.7	505	1189	6783
0.1	2.5	0.3	0.7	697	1033	6743
0.1	2.5	0.3	0.7	587	1203	6767
0.1	2.5	0.3	0.7	654	1104	6772
0.1	2.5	0.3	0.7	489	1093	6761
0.1	2.5	0.3	0.7	665	1191	6735
0.1	2.5	0.3	0.7	678	1124	6763
0.1	2.5	0.3	0.7	636	1016	6739
0.1	2.5	0.3	0.7	706	1112	6747
0.1	2.5	0.3	0.7	575	1239	6736
0.1	2.5	0.3	0.7	722	1022	6736
0.1	2.5	0.3	0.7	689	1009	6728
0.1	2.5	0.3	0.7	725	1047	6793
0.1	2.5	0.3	0.7	454	1052	6724
0.1	2.5	0.3	0.7	661	1095	6759
0.1	2.5	0.3	0.7	602	1168	6751
0.1	2.5	0.3	0.7	694	1172	6732
0.1	2.5	0.3	0.7	604	994	6748
0.1	2.5	0.3	0.7	722	1062	6752
0.1	2.5	0.3	0.7	459	1121	6777
0.1	2.5	0.3	0.7	580	1264	6768
0.1	2.5	0.3	0.7	506	1140	6752
0.1	2.5	0.3	0.7	700	988	6768
0.1	2.5	0.3	0.7	685	1095	6748
0.1	2.5	0.3	0.7	583	949	6765
0.1	2.5	0.3	0.7	670	1090	6776
0.1	2.5	0.3	0.7	672	1230	6756
0.1	2.5	0.3	0.7	723	1007	6748
0.1	2.5	0.3	0.7	723	1129	6745
0.1	2.5	0.3	0.7	726	1028	6745
0.1	2.5	0.3	0.7	653	1003	6757
0.1	2.5	0.3	0.7	717	965	6758
0.1	2.5	0.3	0.7	462	1060	6772
0.1	2.5	0.3	0.7	647	1089	6732
0.1	2.5	0.3	0.7	581	1173	6767
0.1	2.5	0.3	0.7	621	1175	6746
0.1	2.5	0.3	0.7	637	983	6728
0.1	2.5	0.3	0.7	705	1045	6745
0.1	2.5	0.3	0.7	643	1079	6755
0.1	2.5	0.3	0.7	664	986	6765
0.1	2.5	0.3	0.7	480	1012	6761
0.1	3	0.3	0.7	720	1130	6753
0.1	3	0.3	0.7	720	1292	6754
0.1	3	0.3	0.7	720	1196	6806
0.1	3	0.3	0.7	654	992	6786
0.1	3	0.3	0.7	690	1152	6760
0.1	3	0.3	0.7	508	1526	6768
0.1	3	0.3	0.7	726	1246	6764
0.1	3	0.3	0.7	727	1301	6798
0.1	3	0.3	0.7	407	1171	6801
0.1	3	0.3	0.7	561	1529	6770
0.1	3	0.3	0.7	722	1370	6715
0.1	3	0.3	0.7	527	1175	6760
0.1	3	0.3	0.7	547	1659	6782
0.1	3	0.3	0.7	570	1138	6728
0.1	3	0.3	0.7	608	1044	6768
0.1	3	0.3	0.7	720	1230	6779
0.1	3	0.3	0.7	618	1260	6738
0.1	3	0.3	0.7	519	1251	6761
0.1	3	0.3	0.7	589	1455	6774
0.1	3	0.3	0.7	628	1312	6767
0.1	3	0.3	0.7	722	1290	6779
0.1	3	0.3	0.7	643	1443	6780
0.1	3	0.3	0.7	615	1353	6732
0.1	3	0.3	0.7	493	1077	6761
0.1	3	0.3	0.7	449	1261	6744
0.1	3	0.3	0.7	470	1270	6732
0.1	3	0.3	0.7	503	1247	6769
0.1	3	0.3	0.7	588	1234	6770
0.1	3	0.3	0.7	592	1230	6776
0.1	3	0.3	0.7	542	1364	6762
0.1	3	0.3	0.7	726	1322	6769
0.1	3	0.3	0.7	453	1205	6778
0.1	3	0.3	0.7	720	1132	6754
0.1	3	0.3	0.7	608	1262	6764
0.1	3	0.3	0.7	539	1065	6797
0.1	3	0.3	0.7	722	1286	6740
0.1	3	0.3	0.7	720	1348	6762
0.1	3	0.3	0.7	601	1287	6780
0.1	3	0.3	0.7	720	1438	6738
0.1	3	0.3	0.7	544	1176	6767
0.1	3	0.3	0.7	551	1423	6766
0.1	3	0.3	0.7	714	1354	6758
0.1	3	0.3	0.7	720	1266	6774
0.1	3	0.3	0.7	680	1200	6791
0.1	3	0.3	0.7	674	1174	6767
0.1	3	0.3	0.7	684	1338	6758
0.1	3	0.3	0.7	393	1243	6813
0.1	3	0.3	0.7	716	1370	6770
0.1	3	0.3	0.7	720	1472	6750
0.1	3	0.3	0.7	722	1238	6767
0.1	3	0.3	0.7	655	1269	6765
0.1	3	0.3	0.7	672	1242	6765
0.1	3	0.3	0.7	508	1376	6741
0.1	3	0.3	0.7	716	1350	6763
0.1	3	0.3	0.7	694	1218	6716
0.1	3	0.3	0.7	562	1302	6740
0.1	3	0.3	0.7	487	1461	6822
0.1	3	0.3	0.7	720	1314	6769
0.1	3	0.3	0.7	720	1210	6774
0.1	3	0.3	0.7	551	1343	6782
0.1	3	0.3	0.7	501	1033	6760
0.1	3	0.3	0.7	676	1328	6762
0.1	3	0.3	0.7	583	1243	6729
0.1	3	0.3	0.7	616	1440	6760
0.1	3	0.3	0.7	723	1377	6767
0.1	3	0.3	0.7	586	1100	6757
0.1	3	0.3	0.7	634	1214	6771
0.1	3	0.3	0.7	720	1272	6780
0.1	3	0.3	0.7	520	946	6781
0.1	3	0.3	0.7	572	1420	6799
0.1	3	0.3	0.7	558	1388	6769
0.1	3	0.3	0.7	720	1220	6790
0.1	3	0.3	0.7	503	1267	6783
0.1	3	0.3	0.7	716	1394	6759
0.1	3	0.3	0.7	720	1212	6783
0.1	3	0.3	0.7	639	1545	6768
0.1	3	0.3	0.7	685	1391	6733
0.1	3	0.3	0.7	596	1084	6759
0.1	3	0.3	0.7	541	1273	6772
0.1	3	0.3	0.7	447	1183	6774
0.1	3	0.3	0.7	693	1323	6754
0.1	3	0.3	0.7	643	1155	6774
0.1	3	0.3	0.7	535	1073	6743
0.1	3	0.3	0.7	720	1230	6778
0.1	3	0.3	0.7	720	1276	6760
0.1	3	0.3	0.7	724	1194	6774
0.1	3	0.3	0.7	720	1170	6772
0.1	3	0.3	0.7	619	1541	6748
0.1	3	0.3	0.7	720	1116	6761
0.1	3	0.3	0.7	532	1350	6729
0.1	3	0.3	0.7	603	1183	6777
0.1	3	0.3	0.7	720	1256	6770
0.1	3	0.3	0.7	692	1328	6761
0.1	3	0.3	0.7	720	1248	6744
0.1	3	0.3	0.7	720	1224	6759
0.1	3	0.3	0.7	611	1455	6715
0.1	3	0.3	0.7	582	1206	6769
0.1	3	0.3	0.7	720	1312	6768
0.1	3	0.3	0.7	616	1194	6769
0.1	3	0.3	0.7	551	1097	6770
0.15	1	0.3	0.7	146	710	6731
0.15	1	0.3	0.7	150	610	6740
0.15	1	0.3	0.7	135	561	6722
0.15	1	0.3	0.7	124	570	6751
0.15	1	0.3	0.7	128	546	6695
0.15	1	0.3	0.7	152	544	6747
0.15	1	0.3	0.7	135	535	6756
0.15	1	0.3	0.7	139	613	6749
0.15	1	0.3	0.7	133	569	6746
0.15	1	0.3	0.7	128	562	6773
0.15	1	0.3	0.7	138	464	6755
0.15	1	0.3	0.7	160	570	6754
0.15	1	0.3	0.7	153	579	6729
0.15	1	0.3	0.7	136	530	6759
0.15	1	0.3	0.7	134	562	6767
0.15	1	0.3	0.7	140	544	6737
0.15	1	0.3	0.7	134	584	6766
0.15	1	0.3	0.7	132	562	6746
0.15	1	0.3	0.7	134	532	6744
0.15	1	0.3	0.7	128	596	6766
0.15	1	0.3	0.7	135	549	6768
0.15	1	0.3	0.7	149	673	6741
0.15	1	0.3	0.7	148	590	6745
0.15	1	0.3	0.7	146	580	6752
0.15	1	0.3	0.7	131	579	6730
0.15	1	0.3	0.7	136	586	6750
0.15	1	0.3	0.7	136	546	6753
0.15	1	0.3	0.7	143	557	6767
0.15	1	0.3	0.7	131	683	6741
0.15	1	0.3	0.7	133	525	6740
0.15	1	0.3	0.7	168	572	6731
0.15	1	0.3	0.7	132	618	6790
0.15	1	0.3	0.7	168	556	6759
0.15	1	0.3	0.7	145	593	6731
0.15	1	0.3	0.7	131	625	6757
0.15	1	0.3	0.7	146	568	6731
0.15	1	0.3	0.7	125	607	6741
0.15	1	0.3	0.7	116	570	6753
0.15	1	0.3	0.7	154	584	6758
0.15	1	0.3	0.7	147	575	6750
0.15	1	0.3	0.7	141	493	6724
0.15	1	0.3	0.7	152	570	6705
0.15	1	0.3	0.7	149	529	6755
0.15	1	0.3	0.7	156	572	6770
0.15	1	0.3	0.7	140	586	6745
0.15	1	0.3	0.7	147	517	6757
0.15	1	0.3	0.7	133	617	6753
0.15	1	0.3	0.7	135	635	6751
0.15	1	0.3	0.7	143	561	6724
0.15	1	0.3	0.7	140	576	6732
0.15	1	0.3	0.7	142	556	6750
0.15	1	0.3	0.7	142	552	6747
0.15	1	0.3	0.7	130	552	6743
0.15	1	0.3	0.7	148	588	6734
0.15	1	0.3	0.7	141	545	6758
0.15	1	0.3	0.7	132	604	6754
0.15	1	0.3	0.7	134	580	6753
0.15	1	0.3	0.7	138	576	6739
0.15	1	0.3	0.7	142	500	6732
0.15	1	0.3	0.7	127	515	6765
0.15	1	0.3	0.7	117	613	6744
0.15	1	0.3	0.7	127	619	6759
0.15	1	0.3	0.7	152	486	6759
0.15	1	0.3	0.7	134	578	6746
0.15	1	0.3	0.7	146	592	6755
0.15	1	0.3	0.7	153	495	6763
0.15	1	0.3	0.7	132	642	6757
0.15	1	0.3	0.7	129	527	6741
0.15	1	0.3	0.7	130	576	6741
0.15	1	0.3	0.7	126	534	6736
0.15	1	0.3	0.7	141	579	6740
0.15	1	0.3	0.7	133	545	6749
0.15	1	0.3	0.7	133	539	6752
0.15	1	0.3	0.7	159	603	6747
0.15	1	0.3	0.7	123	533	6765
0.15	1	0.3	0.7	160	608	6755
0.15	1	0.3	0.7	135	589	6731
0.15	1	0.3	0.7	136	602	6749
0.15	1	0.3	0.7	131	567	6754
0.15	1	0.3	0.7	131	671	6719
0.15	1	0.3	0.7	136	596	6768
0.15	1	0.3	0.7	136	600	6755
0.15	1	0.3	0.7	138	556	6753
0.15	1	0.3	0.7	154	518	6763
0.15	1	0.3	0.7	128	624	6716
0.15	1	0.3	0.7	143	547	6743
0.15	1	0.3	0.7	151	555	6745
0.15	1	0.3	0.7	150	590	6751
0.15	1	0.3	0.7	144	578	6766
0.15	1	0.3	0.7	119	577	6746
0.15	1	0.3	0.7	146	572	6753
0.15	1	0.3	0.7	140	528	6738
0.15	1	0.3	0.7	138	588	6737
0.15	1	0.3	0.7	148	520	6739
0.15	1	0.3	0.7	154	556	6749
0.15	1	0.3	0.7	140	532	6761
0.15	1	0.3	0.7	130	604	6748
0.15	1	0.3	0.7	136	572	6768
0.15	1	0.3	0.7	143	613	6756
0.15	1	0.3	0.7	143	561	6763
0.15	1.5	0.3	0.7	203	667	6730
0.15	1.5	0.3	0.7	162	726	6742
0.15	1.5	0.3	0.7	209	657	6781
0.15	1.5	0.3	0.7	170	656	6748
0.15	1.5	0.3	0.7	229	663	6789
0.15	1.5	0.3	0.7	179	715	6754
0.15	1.5	0.3	0.7	176	632	6758
0.15	1.5	0.3	0.7	190	616	6761
0.15	1.5	0.3	0.7	158	662	6740
0.15	1.5	0.3	0.7	175	559	6745
0.15	1.5	0.3	0.7	212	644	6777
0.15	1.5	0.3	0.7	192	760	6742
0.15	1.5	0.3	0.7	210	686	6775
0.15	1.5	0.3	0.7	177	663	6746
0.15	1.5	0.3	0.7	196	652	6768
0.15	1.5	0.3	0.7	183	653	6775
0.15	1.5	0.3	0.7	202	668	6759
0.15	1.5	0.3	0.7	174	604	6743
0.15	1.5	0.3	0.7	185	665	6742
0.15	1.5	0.3	0.7	186	698	6753
0.15	1.5	0.3	0.7	185	697	6766
0.15	1.5	0.3	0.7	173	629	6743
0.15	1.5	0.3	0.7	187	561	6776
0.15	1.5	0.3	0.7	191	623	6780
0.15	1.5	0.3	0.7	222	646	6744
0.15	1.5	0.3	0.7	185	673	6793
0.15	1.5	0.3	0.7	163	617	6784
0.15	1.5	0.3	0.7	227	711	6752
0.15	1.5	0.3	0.7	184	620	6775
0.15	1.5	0.3	0.7	198	586	6750
0.15	1.5	0.3	0.7	195	657	6767
0.15	1.5	0.3	0.7	192	638	6732
0.15	1.5	0.3	0.7	185	629	6771
0.15	1.5	0.3	0.7	195	649	6749
0.15	1.5	0.3	0.7	182	614	6761
0.15	1.5	0.3	0.7	181	661	6751
0.15	1.5	0.3	0.7	238	762	6777
0.15	1.5	0.3	0.7	225	719	6755
0.15	1.5	0.3	0.7	176	532	6762
0.15	1.5	0.3	0.7	163	637	6745
0.15	1.5	0.3	0.7	176	692	6764
0.15	1.5	0.3	0.7	204	682	6749
0.15	1.5	0.3	0.7	171	659	6768
0.15	1.5	0.3	0.7	220	696	6772
0.15	1.5	0.3	0.7	178	636	6765
0.15	1.5	0.3	0.7	175	629	6780
0.15	1.5	0.3	0.7	210	608	6776
0.15	1.5	0.3	0.7	189	741	6760
0.15	1.5	0.3	0.7	183	713	6764
0.15	1.5	0.3	0.7	185	591	6759
0.15	1.5	0.3	0.7	165	661	6763
0.15	1.5	0.3	0.7	169	611	6783
0.15	1.5	0.3	0.7	181	653	6772
0.15	1.5	0.3	0.7	203	633	6755
0.15	1.5	0.3	0.7	187	611	6771
0.15	1.5	0.3	0.7	171	675	6754
0.15	1.5	0.3	0.7	210	700	6769
0.15	1.5	0.3	0.7	186	670	6762
0.15	1.5	0.3	0.7	189	659	6756
0.15	1.5	0.3	0.7	179	575	6758
0.15	1.5	0.3	0.7	192	710	6750
0.15	1.5	0.3	0.7	174	686	6746
0.15	1.5	0.3	0.7	235	817	6749
0.15	1.5	0.3	0.7	181	645	6759
0.15	1.5	0.3	0.7	198	710	6762
0.15	1.5	0.3	0.7	174	594	6753
0.15	1.5	0.3	0.7	195	775	6702
0.15	1.5	0.3	0.7	215	693	6783
0.15	1.5	0.3	0.7	188	696	6756
0.15	1.5	0.3	0.7	169	721	6699
0.15	1.5	0.3	0.7	225	601	6758
0.15	1.5	0.3	0.7	218	594	6747
0.15	1.5	0.3	0.7	175	591	6775
0.15	1.5	0.3	0.7	182	682	6733
0.15	1.5	0.3	0.7	178	788	6737
0.15	1.5	0.3	0.7	176	698	6742
0.15	1.5	0.3	0.7	183	671	6779
0.15	1.5	0.3	0.7	154	640	6732
0.15	1.5	0.3	0.7	192	696	6736
0.15	1.5	0.3	0.7	181	761	6743
0.15	1.5	0.3	0.7	194	630	6720
0.15	1.5	0.3	0.7	213	671	6748
0.15	1.5	0.3	0.7	200	640	6760
0.15	1.5	0.3	0.7	194	676	6779
0.15	1.5	0.3	0.7	154	636	6775
0.15	1.5	0.3	0.7	189	625	6758
0.15	1.5	0.3	0.7	175	629	6763
0.15	1.5	0.3	0.7	169	647	6751
0.15	1.5	0.3	0.7	187	609	6772
0.15	1.5	0.3	0.7	190	652	6758
0.15	1.5	0.3	0.7	179	737	6752
0.15	1.5	0.3	0.7	182	660	6703
0.15	1.5	0.3	0.7	202	656	6737
0.15	1.5	0.3	0.7	153	681	6777
0.15	1.5	0.3	0.7	189	617	6746
0.15	1.5	0.3	0.7	188	676	6787
0.15	1.5	0.3	0.7	202	612	6753
0.15	1.5	0.3	0.7	196	718	6736
0.15	1.5	0.3	0.7	206	618	6765
0.15	1.5	0.3	0.7	200	670	6772
0.15	2	0.3	0.7	287	815	6766
0.15	2	0.3	0.7	397	823	6771
0.15	2	0.3	0.7	344	876	6797
0.15	2	0.3	0.7	300	914	6785
0.15	2	0.3	0.7	349	769	6726
0.15	2	0.3	0.7	353	817	6787
0.15	2	0.3	0.7	283	915	6762
0.15	2	0.3	0.7	309	857	6782
0.15	2	0.3	0.7	329	1017	6743
0.15	2	0.3	0.7	344	800	6766
0.15	2	0.3	0.7	340	906	6778
0.15	2	0.3	0.7	306	928	6784
0.15	2	0.3	0.7	305	845	6768
0.15	2	0.3	0.7	322	900	6759
0.15	2	0.3	0.7	260	760	6758
0.15	2	0.3	0.7	320	734	6780
0.15	2	0.3	0.7	361	971	6777
0.15	2	0.3	0.7	392	882	6769
0.15	2	0.3	0.7	286	1070	6777
0.15	2	0.3	0.7	397	937	6757
0.15	2	0.3	0.7	323	855	6780
0.15	2	0.3	0.7	336	838	6731
0.15	2	0.3	0.7	386	1072	6770
0.15	2	0.3	0.7	326	798	6762
0.15	2	0.3	0.7	341	901	6777
0.15	2	0.3	0.7	371	975	6774
0.15	2	0.3	0.7	360	982	6767
0.15	2	0.3	0.7	345	883	6784
0.15	2	0.3	0.7	357	847	6759
0.15	2	0.3	0.7	355	867	6746
0.15	2	0.3	0.7	348	862	6757
0.15	2	0.3	0.7	328	930	6757
0.15	2	0.3	0.7	379	949	6772
0.15	2	0.3	0.7	300	1124	6795
0.15	2	0.3	0.7	303	923	6741
0.15	2	0.3	0.7	268	790	6829
0.15	2	0.3	0.7	394	818	6765
0.15	2	0.3	0.7	325	1125	6771
0.15	2	0.3	0.7	293	941	6795
0.15	2	0.3	0.7	334	880	6720
0.15	2	0.3	0.7	391	865	6774
0.15	2	0.3	0.7	321	995	6780
0.15	2	0.3	0.7	284	892	6751
0.15	2	0.3	0.7	350	870	6801
0.15	2	0.3	0.7	344	1010	6778
0.15	2	0.3	0.7	376	888	6744
0.15	2	0.3	0.7	316	954	6749
0.15	2	0.3	0.7	377	833	6729
0.15	2	0.3	0.7	361	811	6768
0.15	2	0.3	0.7	398	972	6736
0.15	2	0.3	0.7	352	852	6744
0.15	2	0.3	0.7	300	808	6797
0.15	2	0.3	0.7	283	939	6781
0.15	2	0.3	0.7	322	874	6777
0.15	2	0.3	0.7	340	946	6784
0.15	2	0.3	0.7	320	754	6776
0.15	2	0.3	0.7	353	919	6777
0.15	2	0.3	0.7	269	933	6806
0.15	2	0.3	0.7	370	958	6773
0.15	2	0.3	0.7	308	862	6771
0.15	2	0.3	0.7	341	1005	6741
0.15	2	0.3	0.7	264	876	6774
0.15	2	0.3	0.7	412	824	6743
0.15	2	0.3	0.7	303	939	6798
0.15	2	0.3	0.7	317	917	6775
0.15	2	0.3	0.7	336	794	6763
0.15	2	0.3	0.7	405	821	6780
0.15	2	0.3	0.7	318	866	6787
0.15	2	0.3	0.7	324	936	6805
0.15	2	0.3	0.7	364	848	6793
0.15	2	0.3	0.7	371	969	6757
0.15	2	0.3	0.7	367	845	6747
0.15	2	0.3	0.7	374	910	6769
0.15	2	0.3	0.7	386	984	6767
0.15	2	0.3	0.7	338	946	6752
0.15	2	0.3	0.7	360	886	6764
0.15	2	0.3	0.7	351	883	6760
0.15	2	0.3	0.7	319	889	6768
0.15	2	0.3	0.7	352	864	6780
0.15	2	0.3	0.7	319	969	6798
0.15	2	0.3	0.7	337	1059	6756
0.15	2	0.3	0.7	352	896	6741
0.15	2	0.3	0.7	349	997	6764
0.15	2	0.3	0.7	367	871	6795
0.15	2	0.3	0.7	308	868	6767
0.15	2	0.3	0.7	374	936	6784
0.15	2	0.3	0.7	330	892	6783
0.15	2	0.3	0.7	347	863	6747
0.15	2	0.3	0.7	331	965	6794
0.15	2	0.3	0.7	294	942	6761
0.15	2	0.3	0.7	307	877	6767
0.15	2	0.3	0.7	355	1057	6754
0.15	2	0.3	0.7	404	952	6809
0.15	2	0.3	0.7	392	892	6775
0.15	2	0.3	0.7	367	973	6739
0.15	2	0.3	0.7	287	1005	6770
0.15	2	0.3	0.7	305	889	6763
0.15	2	0.3	0.7	358	876	6768
0.15	2	0.3	0.7	372	870	6787
0.15	2	0.3	0.7	370	952	6767
0.15	2.5	0.3	0.7	463	1101	6779
0.15	2.5	0.3	0.7	418	1110	6760
0.15	2.5	0.3	0.7	391	1215	6769
0.15	2.5	0.3	0.7	375	1179	6795
0.15	2.5	0.3	0.7	369	1169	6783
0.15	2.5	0.3	0.7	452	1132	6742
0.15	2.5	0.3	0.7	471	1071	6751
0.15	2.5	0.3	0.7	537	1323	6744
0.15	2.5	0.3	0.7	453	1121	6765
0.15	2.5	0.3	0.7	448	1260	6762
0.15	2.5	0.3	0.7	546	1164	6773
0.15	2.5	0.3	0.7	534	1014	6781
0.15	2.5	0.3	0.7	453	1051	6769
0.15	2.5	0.3	0.7	435	745	6797
0.15	2.5	0.3	0.7	500	1202	6760
0.15	2.5	0.3	0.7	327	1125	6810
0.15	2.5	0.3	0.7	323	1223	6780
0.15	2.5	0.3	0.7	417	779	6791
0.15	2.5	0.3	0.7	457	1287	6754
0.15	2.5	0.3	0.7	394	1364	6772
0.15	2.5	0.3	0.7	389	1071	6793
0.15	2.5	0.3	0.7	417	1185	6809
0.15	2.5	0.3	0.7	555	1131	6750
0.15	2.5	0.3	0.7	360	1010	6774
0.15	2.5	0.3	0.7	458	968	6760
0.15	2.5	0.3	0.7	445	869	6763
0.15	2.5	0.3	0.7	465	1191	6777
0.15	2.5	0.3	0.7	440	964	6814
0.15	2.5	0.3	0.7	432	1020	6767
0.15	2.5	0.3	0.7	410	1014	6782
0.15	2.5	0.3	0.7	412	1212	6803
0.15	2.5	0.3	0.7	329	1187	6788
0.15	2.5	0.3	0.7	432	1154	6756
0.15	2.5	0.3	0.7	350	890	6764
0.15	2.5	0.3	0.7	425	1007	6735
0.15	2.5	0.3	0.7	586	1202	6749
0.15	2.5	0.3	0.7	494	1080	6758
0.15	2.5	0.3	0.7	470	1052	6778
0.15	2.5	0.3	0.7	497	1065	6754
0.15	2.5	0.3	0.7	501	1107	6792
0.15	2.5	0.3	0.7	491	941	6747
0.15	2.5	0.3	0.7	528	1170	6785
0.15	2.5	0.3	0.7	456	972	6796
0.15	2.5	0.3	0.7	317	1119	6782
0.15	2.5	0.3	0.7	376	1022	6763
0.15	2.5	0.3	0.7	467	979	6760
0.15	2.5	0.3	0.7	369	1025	6778
0.15	2.5	0.3	0.7	350	1080	6780
0.15	2.5	0.3	0.7	434	1158	6773
0.15	2.5	0.3	0.7	358	1212	6751
0.15	2.5	0.3	0.7	383	1127	6771
0.15	2.5	0.3	0.7	443	1293	6774
0.15	2.5	0.3	0.7	420	1154	6781
0.15	2.5	0.3	0.7	433	1013	6782
0.15	2.5	0.3	0.7	462	1110	6743
0.15	2.5	0.3	0.7	483	1121	6791
0.15	2.5	0.3	0.7	385	867	6766
0.15	2.5	0.3	0.7	399	1105	6775
0.15	2.5	0.3	0.7	373	945	6765
0.15	2.5	0.3	0.7	329	793	6755
0.15	2.5	0.3	0.7	474	1116	6770
0.15	2.5	0.3	0.7	306	1296	6788
0.15	2.5	0.3	0.7	416	1040	6785
0.15	2.5	0.3	0.7	414	1180	6762
0.15	2.5	0.3	0.7	427	1043	6792
0.15	2.5	0.3	0.7	352	1234	6782
0.15	2.5	0.3	0.7	399	1225	6736
0.15	2.5	0.3	0.7	397	1097	6814
0.15	2.5	0.3	0.7	320	1050	6760
0.15	2.5	0.3	0.7	397	1055	6777
0.15	2.5	0.3	0.7	362	996	6783
0.15	2.5	0.3	0.7	429	1037	6769
0.15	2.5	0.3	0.7	324	1068	6797
0.15	2.5	0.3	0.7	455	1235	6736
0.15	2.5	0.3	0.7	449	1163	6807
0.15	2.5	0.3	0.7	413	779	6783
0.15	2.5	0.3	0.7	489	1005	6813
0.15	2.5	0.3	0.7	409	1135	6751
0.15	2.5	0.3	0.7	420	1180	6786
0.15	2.5	0.3	0.7	420	1092	6790
0.15	2.5	0.3	0.7	425	827	6757
0.15	2.5	0.3	0.7	448	1048	6772
0.15	2.5	0.3	0.7	471	1037	6736
0.15	2.5	0.3	0.7	563	1225	6753
0.15	2.5	0.3	0.7	367	1039	6774
0.15	2.5	0.3	0.7	511	1185	6760
0.15	2.5	0.3	0.7	420	896	6773
0.15	2.5	0.3	0.7	415	1267	6740
0.15	2.5	0.3	0.7	492	1186	6713
0.15	2.5	0.3	0.7	422	1184	6757
0.15	2.5	0.3	0.7	294	1218	6793
0.15	2.5	0.3	0.7	442	996	6778
0.15	2.5	0.3	0.7	506	1078	6787
0.15	2.5	0.3	0.7	469	1135	6759
0.15	2.5	0.3	0.7	302	1108	6773
0.15	2.5	0.3	0.7	499	1125	6808
0.15	2.5	0.3	0.7	370	1184	6802
0.15	2.5	0.3	0.7	363	923	6755
0.15	2.5	0.3	0.7	396	1128	6781
0.15	2.5	0.3	0.7	408	904	6748
0.15	3	0.3	0.7	598	1420	6714
0.15	3	0.3	0.7	387	887	6779
0.15	3	0.3	0.7	439	1245	6769
0.15	3	0.3	0.7	338	1040	6764
0.15	3	0.3	0.7	407	829	6758
0.15	3	0.3	0.7	501	979	6745
0.15	3	0.3	0.7	475	1023	6743
0.15	3	0.3	0.7	429	1103	6815
0.15	3	0.3	0.7	371	975	6766
0.15	3	0.3	0.7	287	1047	6794
0.15	3	0.3	0.7	321	907	6763
0.15	3	0.3	0.7	488	1110	6818
0.15	3	0.3	0.7	446	1020	6769
0.15	3	0.3	0.7	368	924	6722
0.15	3	0.3	0.7	538	1232	6757
0.15	3	0.3	0.7	463	999	6778
0.15	3	0.3	0.7	503	1155	6750
0.15	3	0.3	0.7	461	841	6751
0.15	3	0.3	0.7	350	1084	6755
0.15	3	0.3	0.7	524	1144	6728
0.15	3	0.3	0.7	402	874	6812
0.15	3	0.3	0.7	486	1118	6763
0.15	3	0.3	0.7	357	1069	6726
0.15	3	0.3	0.7	505	1225	6749
0.15	3	0.3	0.7	387	1031	6742
0.15	3	0.3	0.7	458	816	6727
0.15	3	0.3	0.7	326	1082	6748
0.15	3	0.3	0.7	443	927	6733
0.15	3	0.3	0.7	350	1030	6754
0.15	3	0.3	0.7	357	891	6773
0.15	3	0.3	0.7	377	1013	6736
0.15	3	0.3	0.7	370	964	6743
0.15	3	0.3	0.7	422	844	6789
0.15	3	0.3	0.7	477	1095	6754
0.15	3	0.3	0.7	493	1061	6741
0.15	3	0.3	0.7	441	1221	6779
0.15	3	0.3	0.7	440	1008	6753
0.15	3	0.3	0.7	530	932	6744
0.15	3	0.3	0.7	359	905	6744
0.15	3	0.3	0.7	375	1239	6769
0.15	3	0.3	0.7	425	1077	6741
0.15	3	0.3	0.7	349	1071	6771
0.15	3	0.3	0.7	478	1072	6810
0.15	3	0.3	0.7	491	1045	6752
0.15	3	0.3	0.7	355	1157	6766
0.15	3	0.3	0.7	407	973	6752
0.15	3	0.3	0.7	442	1162	6755
0.15	3	0.3	0.7	386	850	6736
0.15	3	0.3	0.7	367	837	6762
0.15	3	0.3	0.7	459	1025	6781
0.15	3	0.3	0.7	349	991	6762
0.15	3	0.3	0.7	465	939	6781
0.15	3	0.3	0.7	409	841	6791
0.15	3	0.3	0.7	405	1057	6760
0.15	3	0.3	0.7	387	851	6748
0.15	3	0.3	0.7	533	1197	6754
0.15	3	0.3	0.7	393	959	6766
0.15	3	0.3	0.7	269	1133	6773
0.15	3	0.3	0.7	475	1327	6750
0.15	3	0.3	0.7	417	1125	6769
0.15	3	0.3	0.7	409	1351	6765
0.15	3	0.3	0.7	425	1185	6780
0.15	3	0.3	0.7	433	927	6779
0.15	3	0.3	0.7	404	930	6789
0.15	3	0.3	0.7	394	1028	6754
0.15	3	0.3	0.7	461	1237	6756
0.15	3	0.3	0.7	500	1166	6783
0.15	3	0.3	0.7	421	993	6748
0.15	3	0.3	0.7	472	1022	6744
0.15	3	0.3	0.7	431	1059	6738
0.15	3	0.3	0.7	410	1012	6773
0.15	3	0.3	0.7	487	1025	6751
0.15	3	0.3	0.7	274	1010	6770
0.15	3	0.3	0.7	610	1336	6751
0.15	3	0.3	0.7	349	939	6767
0.15	3	0.3	0.7	436	840	6755
0.15	3	0.3	0.7	322	992	6790
0.15	3	0.3	0.7	422	1270	6754
0.15	3	0.3	0.7	309	731	6756
0.15	3	0.3	0.7	323	1169	6768
0.15	3	0.3	0.7	410	924	6750
0.15	3	0.3	0.7	321	1231	6763
0.15	3	0.3	0.7	343	1003	6766
0.15	3	0.3	0.7	325	811	6747
0.15	3	0.3	0.7	403	1265	6751
0.15	3	0.3	0.7	515	1129	6726
0.15	3	0.3	0.7	556	1232	6748
0.15	3	0.3	0.7	500	1232	6751
0.15	3	0.3	0.7	469	879	6756
0.15	3	0.3	0.7	440	906	6724
0.15	3	0.3	0.7	443	1181	6752
0.15	3	0.3	0.7	433	939	6778
0.15	3	0.3	0.7	511	763	6714
0.15	3	0.3	0.7	350	862	6763
0.15	3	0.3	0.7	421	1147	6769
0.15	3	0.3	0.7	432	808	6761
0.15	3	0.3	0.7	504	1292	6789
0.15	3	0.3	0.7	274	1142	6754
0.15	3	0.3	0.7	493	1097	6761
0.15	3	0.3	0.7	466	1200	6718
0.2	1	0.3	0.7	137	593	6741
0.2	1	0.3	0.7	119	575	6747
0.2	1	0.3	0.7	131	523	6739
0.2	1	0.3	0.7	131	599	6775
0.2	1	0.3	0.7	121	553	6779
0.2	1	0.3	0.7	153	613	6782
0.2	1	0.3	0.7	148	542	6759
0.2	1	0.3	0.7	141	595	6748
0.2	1	0.3	0.7	138	552	6751
0.2	1	0.3	0.7	135	561	6758
0.2	1	0.3	0.7	131	555	6747
0.2	1	0.3	0.7	150	594	6760
0.2	1	0.3	0.7	131	609	6759
0.2	1	0.3	0.7	129	645	6725
0.2	1	0.3	0.7	135	549	6740
0.2	1	0.3	0.7	135	513	6756
0.2	1	0.3	0.7	135	589	6759
0.2	1	0.3	0.7	132	562	6744
0.2	1	0.3	0.7	130	572	6729
0.2	1	0.3	0.7	142	582	6749
0.2	1	0.3	0.7	144	602	6775
0.2	1	0.3	0.7	131	511	6728
0.2	1	0.3	0.7	148	610	6748
0.2	1	0.3	0.7	136	608	6770
0.2	1	0.3	0.7	118	562	6737
0.2	1	0.3	0.7	143	587	6753
0.2	1	0.3	0.7	143	621	6747
0.2	1	0.3	0.7	154	570	6739
0.2	1	0.3	0.7	123	631	6756
0.2	1	0.3	0.7	131	523	6771
0.2	1	0.3	0.7	133	563	6777
0.2	1	0.3	0.7	131	583	6752
0.2	1	0.3	0.7	135	583	6752
0.2	1	0.3	0.7	142	520	6717
0.2	1	0.3	0.7	135	643	6752
0.2	1	0.3	0.7	138	594	6743
0.2	1	0.3	0.7	127	595	6754
0.2	1	0.3	0.7	144	542	6726
0.2	1	0.3	0.7	119	527	6778
0.2	1	0.3	0.7	128	562	6753
0.2	1	0.3	0.7	133	555	6778
0.2	1	0.3	0.7	134	634	6730
0.2	1	0.3	0.7	133	633	6748
0.2	1	0.3	0.7	141	469	6743
0.2	1	0.3	0.7	129	575	6767
0.2	1	0.3	0.7	139	567	6729
0.2	1	0.3	0.7	125	537	6725
0.2	1	0.3	0.7	142	486	6741
0.2	1	0.3	0.7	117	547	6758
0.2	1	0.3	0.7	146	570	6729
0.2	1	0.3	0.7	134	548	6764
0.2	1	0.3	0.7	154	622	6750
0.2	1	0.3	0.7	136	548	6770
0.2	1	0.3	0.7	127	569	6749
0.2	1	0.3	0.7	130	548	6768
0.2	1	0.3	0.7	118	564	6775
0.2	1	0.3	0.7	147	585	6771
0.2	1	0.3	0.7	139	579	6763
0.2	1	0.3	0.7	131	609	6747
0.2	1	0.3	0.7	132	488	6745
0.2	1	0.3	0.7	129	559	6744
0.2	1	0.3	0.7	134	620	6768
0.2	1	0.3	0.7	128	596	6739
0.2	1	0.3	0.7	157	637	6749
0.2	1	0.3	0.7	137	575	6750
0.2	1	0.3	0.7	124	604	6752
0.2	1	0.3	0.7	141	615	6718
0.2	1	0.3	0.7	134	598	6749
0.2	1	0.3	0.7	134	570	6740
0.2	1	0.3	0.7	127	517	6784
0.2	1	0.3	0.7	135	559	6772
0.2	1	0.3	0.7	143	563	6754
0.2	1	0.3	0.7	129	539	6770
0.2	1	0.3	0.7	144	594	6733
0.2	1	0.3	0.7	137	563	6745
0.2	1	0.3	0.7	134	554	6766
0.2	1	0.3	0.7	139	645	6742
0.2	1	0.3	0.7	136	570	6755
0.2	1	0.3	0.7	145	593	6716
0.2	1	0.3	0.7	134	548	6735
0.2	1	0.3	0.7	110	576	6755
0.2	1	0.3	0.7	128	644	6754
0.2	1	0.3	0.7	131	617	6746
0.2	1	0.3	0.7	118	540	6785
0.2	1	0.3	0.7	119	581	6775
0.2	1	0.3	0.7	147	561	6753
0.2	1	0.3	0.7	112	522	6781
0.2	1	0.3	0.7	138	594	6721
0.2	1	0.3	0.7	138	590	6731
0.2	1	0.3	0.7	135	581	6736
0.2	1	0.3	0.7	138	568	6711
0.2	1	0.3	0.7	145	563	6767
0.2	1	0.3	0.7	122	544	6757
0.2	1	0.3	0.7	133	587	6757
0.2	1	0.3	0.7	136	644	6760
0.2	1	0.3	0.7	134	538	6762
0.2	1	0.3	0.7	118	572	6767
0.2	1	0.3	0.7	142	580	6759
0.2	1	0.3	0.7	113	571	6740
0.2	1	0.3	0.7	125	555	6767
0.2	1.5	0.3	0.7	166	712	6777
0.2	1.5	0.3	0.7	165	703	6809
0.2	1.5	0.3	0.7	162	714	6788
0.2	1.5	0.3	0.7	164	698	6716
0.2	1.5	0.3	0.7	175	617	6773
0.2	1.5	0.3	0.7	158	710	6783
0.2	1.5	0.3	0.7	181	657	6761
0.2	1.5	0.3	0.7	186	638	6759
0.2	1.5	0.3	0.7	163	863	6756
0.2	1.5	0.3	0.7	203	725	6780
0.2	1.5	0.3	0.7	165	627	6734
0.2	1.5	0.3	0.7	142	690	6763
0.2	1.5	0.3	0.7	166	664	6792
0.2	1.5	0.3	0.7	163	663	6776
0.2	1.5	0.3	0.7	182	642	6777
0.2	1.5	0.3	0.7	175	581	6759
0.2	1.5	0.3	0.7	177	689	6779
0.2	1.5	0.3	0.7	170	722	6761
0.2	1.5	0.3	0.7	202	648	6788
0.2	1.5	0.3	0.7	167	739	6774
0.2	1.5	0.3	0.7	167	639	6749
0.2	1.5	0.3	0.7	176	690	6751
0.2	1.5	0.3	0.7	178	626	6751
0.2	1.5	0.3	0.7	171	767	6768
0.2	1.5	0.3	0.7	160	724	6787
0.2	1.5	0.3	0.7	158	666	6762
0.2	1.5	0.3	0.7	188	708	6742
0.2	1.5	0.3	0.7	160	656	6755
0.2	1.5	0.3	0.7	188	744	6804
0.2	1.5	0.3	0.7	173	623	6770
0.2	1.5	0.3	0.7	174	610	6733
0.2	1.5	0.3	0.7	200	730	6773
0.2	1.5	0.3	0.7	169	717	6747
0.2	1.5	0.3	0.7	182	680	6777
0.2	1.5	0.3	0.7	155	669	6770
0.2	1.5	0.3	0.7	175	747	6757
0.2	1.5	0.3	0.7	150	720	6761
0.2	1.5	0.3	0.7	201	669	6766
0.2	1.5	0.3	0.7	176	740	6751
0.2	1.5	0.3	0.7	182	804	6741
0.2	1.5	0.3	0.7	191	729	6740
0.2	1.5	0.3	0.7	176	696	6742
0.2	1.5	0.3	0.7	160	646	6758
0.2	1.5	0.3	0.7	160	710	6790
0.2	1.5	0.3	0.7	169	677	6764
0.2	1.5	0.3	0.7	166	746	6793
0.2	1.5	0.3	0.7	181	715	6734
0.2	1.5	0.3	0.7	198	748	6769
0.2	1.5	0.3	0.7	192	710	6757
0.2	1.5	0.3	0.7	160	614	6765
0.2	1.5	0.3	0.7	163	613	6737
0.2	1.5	0.3	0.7	184	634	6762
0.2	1.5	0.3	0.7	182	606	6756
0.2	1.5	0.3	0.7	160	636	6754
0.2	1.5	0.3	0.7	181	719	6726
0.2	1.5	0.3	0.7	193	765	6770
0.2	1.5	0.3	0.7	175	737	6770
0.2	1.5	0.3	0.7	174	746	6765
0.2	1.5	0.3	0.7	176	674	6779
0.2	1.5	0.3	0.7	157	689	6754
0.2	1.5	0.3	0.7	171	717	6748
0.2	1.5	0.3	0.7	194	612	6757
0.2	1.5	0.3	0.7	147	647	6776
0.2	1.5	0.3	0.7	165	531	6755
0.2	1.5	0.3	0.7	214	560	6804
0.2	1.5	0.3	0.7	162	728	6769
0.2	1.5	0.3	0.7	188	710	6754
0.2	1.5	0.3	0.7	192	676	6751
0.2	1.5	0.3	0.7	167	531	6756
0.2	1.5	0.3	0.7	214	616	6766
0.2	1.5	0.3	0.7	190	746	6769
0.2	1.5	0.3	0.7	237	727	6745
0.2	1.5	0.3	0.7	173	681	6762
0.2	1.5	0.3	0.7	170	644	6777
0.2	1.5	0.3	0.7	181	657	6744
0.2	1.5	0.3	0.7	153	877	6767
0.2	1.5	0.3	0.7	170	600	6736
0.2	1.5	0.3	0.7	184	650	6770
0.2	1.5	0.3	0.7	172	698	6781
0.2	1.5	0.3	0.7	146	756	6779
0.2	1.5	0.3	0.7	177	705	6750
0.2	1.5	0.3	0.7	155	691	6786
0.2	1.5	0.3	0.7	186	878	6730
0.2	1.5	0.3	0.7	166	630	6773
0.2	1.5	0.3	0.7	180	690	6760
0.2	1.5	0.3	0.7	173	687	6756
0.2	1.5	0.3	0.7	187	655	6765
0.2	1.5	0.3	0.7	182	660	6795
0.2	1.5	0.3	0.7	161	701	6771
0.2	1.5	0.3	0.7	154	638	6769
0.2	1.5	0.3	0.7	186	712	6778
0.2	1.5	0.3	0.7	203	821	6765
0.2	1.5	0.3	0.7	160	674	6795
0.2	1.5	0.3	0.7	209	607	6757
0.2	1.5	0.3	0.7	160	592	6777
0.2	1.5	0.3	0.7	158	638	6740
0.2	1.5	0.3	0.7	162	674	6775
0.2	1.5	0.3	0.7	162	796	6763
0.2	1.5	0.3	0.7	198	792	6768
0.2	1.5	0.3	0.7	164	684	6728
0.2	2	0.3	0.7	308	1034	6776
0.2	2	0.3	0.7	269	809	6795
0.2	2	0.3	0.7	216	878	6747
0.2	2	0.3	0.7	319	1125	6832
0.2	2	0.3	0.7	247	875	6797
0.2	2	0.3	0.7	310	648	6767
0.2	2	0.3	0.7	292	914	6792
0.2	2	0.3	0.7	311	1009	6804
0.2	2	0.3	0.7	304	976	6781
0.2	2	0.3	0.7	252	1078	6750
0.2	2	0.3	0.7	294	692	6791
0.2	2	0.3	0.7	297	945	6745
0.2	2	0.3	0.7	317	945	6731
0.2	2	0.3	0.7	205	1037	6759
0.2	2	0.3	0.7	252	1058	6792
0.2	2	0.3	0.7	224	942	6783
0.2	2	0.3	0.7	242	1036	6788
0.2	2	0.3	0.7	313	961	6762
0.2	2	0.3	0.7	287	869	6779
0.2	2	0.3	0.7	241	1083	6791
0.2	2	0.3	0.7	239	1001	6768
0.2	2	0.3	0.7	194	862	6795
0.2	2	0.3	0.7	290	896	6764
0.2	2	0.3	0.7	286	930	6748
0.2	2	0.3	0.7	238	968	6782
0.2	2	0.3	0.7	321	913	6752
0.2	2	0.3	0.7	225	831	6792
0.2	2	0.3	0.7	244	858	6780
0.2	2	0.3	0.7	233	977	6768
0.2	2	0.3	0.7	257	1047	6774
0.2	2	0.3	0.7	274	990	6782
0.2	2	0.3	0.7	283	1005	6801
0.2	2	0.3	0.7	258	960	6759
0.2	2	0.3	0.7	355	877	6743
0.2	2	0.3	0.7	225	985	6775
0.2	2	0.3	0.7	293	1163	6752
0.2	2	0.3	0.7	262	842	6783
0.2	2	0.3	0.7	309	685	6763
0.2	2	0.3	0.7	300	794	6802
0.2	2	0.3	0.7	244	920	6774
0.2	2	0.3	0.7	261	963	6797
0.2	2	0.3	0.7	303	921	6774
0.2	2	0.3	0.7	306	1146	6784
0.2	2	0.3	0.7	296	920	6749
0.2	2	0.3	0.7	315	857	6785
0.2	2	0.3	0.7	344	910	6755
0.2	2	0.3	0.7	321	633	6758
0.2	2	0.3	0.7	290	870	6742
0.2	2	0.3	0.7	303	1001	6767
0.2	2	0.3	0.7	250	688	6754
0.2	2	0.3	0.7	278	982	6781
0.2	2	0.3	0.7	256	986	6767
0.2	2	0.3	0.7	292	828	6775
0.2	2	0.3	0.7	282	954	6745
0.2	2	0.3	0.7	243	793	6806
0.2	2	0.3	0.7	336	664	6775
0.2	2	0.3	0.7	274	992	6825
0.2	2	0.3	0.7	280	934	6778
0.2	2	0.3	0.7	218	776	6781
0.2	2	0.3	0.7	295	939	6772
0.2	2	0.3	0.7	220	886	6761
0.2	2	0.3	0.7	320	910	6798
0.2	2	0.3	0.7	308	960	6781
0.2	2	0.3	0.7	314	920	6760
0.2	2	0.3	0.7	285	989	6765
0.2	2	0.3	0.7	244	922	6793
0.2	2	0.3	0.7	306	970	6764
0.2	2	0.3	0.7	206	1024	6773
0.2	2	0.3	0.7	211	943	6775
0.2	2	0.3	0.7	323	869	6779
0.2	2	0.3	0.7	297	917	6712
0.2	2	0.3	0.7	292	844	6771
0.2	2	0.3	0.7	293	891	6787
0.2	2	0.3	0.7	251	993	6794
0.2	2	0.3	0.7	219	1125	6791
0.2	2	0.3	0.7	231	935	6779
0.2	2	0.3	0.7	317	929	6767
0.2	2	0.3	0.7	229	915	6767
0.2	2	0.3	0.7	345	997	6787
0.2	2	0.3	0.7	285	845	6768
0.2	2	0.3	0.7	310	846	6754
0.2	2	0.3	0.7	305	861	6776
0.2	2	0.3	0.7	278	702	6768
0.2	2	0.3	0.7	327	637	6776
0.2	2	0.3	0.7	347	1145	6736
0.2	2	0.3	0.7	173	959	6752
0.2	2	0.3	0.7	297	887	6770
0.2	2	0.3	0.7	313	1047	6775
0.2	2	0.3	0.7	279	821	6759
0.2	2	0.3	0.7	331	891	6763
0.2	2	0.3	0.7	297	967	6789
0.2	2	0.3	0.7	271	875	6756
0.2	2	0.3	0.7	314	842	6784
0.2	2	0.3	0.7	307	787	6816
0.2	2	0.3	0.7	248	990	6778
0.2	2	0.3	0.7	284	928	6769
0.2	2	0.3	0.7	320	754	6775
0.2	2	0.3	0.7	250	918	6809
0.2	2	0.3	0.7	208	916	6722
0.2	2	0.3	0.7	266	862	6807
0.2	2.5	0.3	0.7	321	747	6812
0.2	2.5	0.3	0.7	355	795	6825
0.2	2.5	0.3	0.7	265	791	6766
0.2	2.5	0.3	0.7	374	924	6758
0.2	2.5	0.3	0.7	309	867	6797
0.2	2.5	0.3	0.7	298	1278	6745
0.2	2.5	0.3	0.7	291	885	6816
0.2	2.5	0.3	0.7	304	940	6753
0.2	2.5	0.3	0.7	384	1160	6803
0.2	2.5	0.3	0.7	345	993	6778
0.2	2.5	0.3	0.7	346	1158	6701
0.2	2.5	0.3	0.7	364	1034	6792
0.2	2.5	0.3	0.7	272	1042	6760
0.2	2.5	0.3	0.7	376	766	6737
0.2	2.5	0.3	0.7	396	1054	6773
0.2	2.5	0.3	0.7	341	813	6757
0.2	2.5	0.3	0.7	350	692	6772
0.2	2.5	0.3	0.7	324	664	6761
0.2	2.5	0.3	0.7	404	1056	6741
0.2	2.5	0.3	0.7	294	1036	6778
0.2	2.5	0.3	0.7	397	1075	6729
0.2	2.5	0.3	0.7	382	1040	6775
0.2	2.5	0.3	0.7	356	1194	6755
0.2	2.5	0.3	0.7	312	924	6758
0.2	2.5	0.3	0.7	319	1119	6752
0.2	2.5	0.3	0.7	333	1091	6776
0.2	2.5	0.3	0.7	275	687	6798
0.2	2.5	0.3	0.7	362	852	6784
0.2	2.5	0.3	0.7	362	1086	6786
0.2	2.5	0.3	0.7	328	860	6800
0.2	2.5	0.3	0.7	288	1014	6760
0.2	2.5	0.3	0.7	383	1405	6765
0.2	2.5	0.3	0.7	370	640	6760
0.2	2.5	0.3	0.7	292	824	6799
0.2	2.5	0.3	0.7	367	773	6732
0.2	2.5	0.3	0.7	336	1124	6761
0.2	2.5	0.3	0.7	310	784	6778
0.2	2.5	0.3	0.7	345	871	6794
0.2	2.5	0.3	0.7	309	811	6808
0.2	2.5	0.3	0.7	338	692	6774
0.2	2.5	0.3	0.7	341	969	6782
0.2	2.5	0.3	0.7	358	842	6724
0.2	2.5	0.3	0.7	377	1341	6769
0.2	2.5	0.3	0.7	327	1015	6802
0.2	2.5	0.3	0.7	297	927	6775
0.2	2.5	0.3	0.7	340	1080	6768
0.2	2.5	0.3	0.7	168	1010	6770
0.2	2.5	0.3	0.7	311	643	6756
0.2	2.5	0.3	0.7	322	818	6748
0.2	2.5	0.3	0.7	175	1045	6794
0.2	2.5	0.3	0.7	204	1044	6760
0.2	2.5	0.3	0.7	363	1263	6801
0.2	2.5	0.3	0.7	289	785	6771
0.2	2.5	0.3	0.7	283	933	6766
0.2	2.5	0.3	0.7	394	974	6785
0.2	2.5	0.3	0.7	282	820	6794
0.2	2.5	0.3	0.7	295	941	6813
0.2	2.5	0.3	0.7	288	1122	6801
0.2	2.5	0.3	0.7	351	791	6791
0.2	2.5	0.3	0.7	309	877	6754
0.2	2.5	0.3	0.7	330	710	6750
0.2	2.5	0.3	0.7	280	854	6795
0.2	2.5	0.3	0.7	298	1092	6793
0.2	2.5	0.3	0.7	294	950	6796
0.2	2.5	0.3	0.7	301	905	6772
0.2	2.5	0.3	0.7	357	865	6784
0.2	2.5	0.3	0.7	273	1043	6792
0.2	2.5	0.3	0.7	226	1200	6760
0.2	2.5	0.3	0.7	195	1015	6802
0.2	2.5	0.3	0.7	204	1014	6767
0.2	2.5	0.3	0.7	316	930	6795
0.2	2.5	0.3	0.7	287	1123	6792
0.2	2.5	0.3	0.7	344	994	6770
0.2	2.5	0.3	0.7	375	755	6756
0.2	2.5	0.3	0.7	327	929	6827
0.2	2.5	0.3	0.7	370	740	6754
0.2	2.5	0.3	0.7	357	821	6781
0.2	2.5	0.3	0.7	371	1117	6766
0.2	2.5	0.3	0.7	369	951	6767
0.2	2.5	0.3	0.7	363	949	6782
0.2	2.5	0.3	0.7	337	1123	6763
0.2	2.5	0.3	0.7	316	1030	6761
0.2	2.5	0.3	0.7	270	1070	6768
0.2	2.5	0.3	0.7	339	1067	6755
0.2	2.5	0.3	0.7	335	943	6741
0.2	2.5	0.3	0.7	402	1170	6780
0.2	2.5	0.3	0.7	343	1161	6761
0.2	2.5	0.3	0.7	382	1108	6755
0.2	2.5	0.3	0.7	199	1171	6721
0.2	2.5	0.3	0.7	365	1243	6778
0.2	2.5	0.3	0.7	397	929	6767
0.2	2.5	0.3	0.7	221	1073	6781
0.2	2.5	0.3	0.7	287	903	6801
0.2	2.5	0.3	0.7	248	830	6769
0.2	2.5	0.3	0.7	345	1011	6825
0.2	2.5	0.3	0.7	308	1068	6832
0.2	2.5	0.3	0.7	318	1016	6754
0.2	2.5	0.3	0.7	272	888	6806
0.2	2.5	0.3	0.7	365	821	6804
0.2	2.5	0.3	0.7	325	939	6752
0.2	3	0.3	0.7	306	1006	6780
0.2	3	0.3	0.7	322	1284	6797
0.2	3	0.3	0.7	315	645	6740
0.2	3	0.3	0.7	308	1044	6739
0.2	3	0.3	0.7	325	625	6774
0.2	3	0.3	0.7	272	956	6757
0.2	3	0.3	0.7	249	1003	6760
0.2	3	0.3	0.7	305	1085	6736
0.2	3	0.3	0.7	274	956	6746
0.2	3	0.3	0.7	257	901	6767
0.2	3	0.3	0.7	347	885	6775
0.2	3	0.3	0.7	405	1039	6753
0.2	3	0.3	0.7	208	960	6772
0.2	3	0.3	0.7	373	807	6757
0.2	3	0.3	0.7	218	1074	6726
0.2	3	0.3	0.7	406	1052	6742
0.2	3	0.3	0.7	417	1079	6740
0.2	3	0.3	0.7	400	970	6756
0.2	3	0.3	0.7	249	887	6749
0.2	3	0.3	0.7	305	1017	6753
0.2	3	0.3	0.7	394	834	6746
0.2	3	0.3	0.7	376	904	6750
0.2	3	0.3	0.7	326	898	6768
0.2	3	0.3	0.7	157	1041	6775
0.2	3	0.3	0.7	424	1134	6765
0.2	3	0.3	0.7	176	1064	6790
0.2	3	0.3	0.7	346	750	6773
0.2	3	0.3	0.7	301	1111	6754
0.2	3	0.3	0.7	92	1144	6750
0.2	3	0.3	0.7	365	1137	6786
0.2	3	0.3	0.7	299	887	6788
0.2	3	0.3	0.7	384	820	6724
0.2	3	0.3	0.7	271	1051	6761
0.2	3	0.3	0.7	265	1139	6744
0.2	3	0.3	0.7	319	769	6746
0.2	3	0.3	0.7	308	1096	6741
0.2	3	0.3	0.7	196	1142	6751
0.2	3	0.3	0.7	282	662	6791
0.2	3	0.3	0.7	275	1039	6729
0.2	3	0.3	0.7	203	833	6785
0.2	3	0.3	0.7	343	943	6752
0.2	3	0.3	0.7	191	1071	6758
0.2	3	0.3	0.7	342	780	6758
0.2	3	0.3	0.7	267	995	6777
0.2	3	0.3	0.7	355	1097	6766
0.2	3	0.3	0.7	311	623	6744
0.2	3	0.3	0.7	270	942	6763
0.2	3	0.3	0.7	414	1012	6780
0.2	3	0.3	0.7	313	779	6731
0.2	3	0.3	0.7	187	1019	6774
0.2	3	0.3	0.7	330	1152	6705
0.2	3	0.3	0.7	309	839	6754
0.2	3	0.3	0.7	383	889	6771
0.2	3	0.3	0.7	235	891	6746
0.2	3	0.3	0.7	334	792	6753
0.2	3	0.3	0.7	370	788	6787
0.2	3	0.3	0.7	269	1175	6759
0.2	3	0.3	0.7	390	874	6738
0.2	3	0.3	0.7	311	839	6743
0.2	3	0.3	0.7	303	1165	6773
0.2	3	0.3	0.7	321	783	6767
0.2	3	0.3	0.7	274	660	6744
0.2	3	0.3	0.7	418	1224	6737
0.2	3	0.3	0.7	332	668	6718
0.2	3	0.3	0.7	411	1061	6751
0.2	3	0.3	0.7	346	788	6784
0.2	3	0.3	0.7	326	934	6743
0.2	3	0.3	0.7	343	723	6722
0.2	3	0.3	0.7	348	700	6756
0.2	3	0.3	0.7	314	826	6768
0.2	3	0.3	0.7	401	757	6724
0.2	3	0.3	0.7	389	799	6745
0.2	3	0.3	0.7	317	663	6751
0.2	3	0.3	0.7	234	862	6786
0.2	3	0.3	0.7	140	1254	6761
0.2	3	0.3	0.7	324	590	6810
0.2	3	0.3	0.7	171	899	6768
0.2	3	0.3	0.7	357	673	6786
0.2	3	0.3	0.7	292	712	6751
0.2	3	0.3	0.7	291	993	6759
0.2	3	0.3	0.7	251	1001	6762
0.2	3	0.3	0.7	271	1005	6778
0.2	3	0.3	0.7	320	696	6773
0.2	3	0.3	0.7	344	1020	6758
0.2	3	0.3	0.7	303	809	6754
0.2	3	0.3	0.7	277	765	6780
0.2	3	0.3	0.7	418	1126	6752
0.2	3	0.3	0.7	288	802	6779
0.2	3	0.3	0.7	314	620	6759
0.2	3	0.3	0.7	306	938	6728
0.2	3	0.3	0.7	378	694	6803
0.2	3	0.3	0.7	290	966	6774
0.2	3	0.3	0.7	450	1210	6788
0.2	3	0.3	0.7	308	728	6753
0.2	3	0.3	0.7	264	882	6735
0.2	3	0.3	0.7	324	940	6775
[truncated: 504 more rows]

## Sheet: data of simulation (50 ind)
simulation result of 50 individuals
edge: perimeters along edge
inner: perimeters away from edge
a	x	q	r	edge	inner	area
0.05	1	0.3	0.7	71	295	2394
0.05	1	0.3	0.7	64	298	2394
0.05	1	0.3	0.7	62	328	2383
0.05	1	0.3	0.7	78	284	2393
0.05	1	0.3	0.7	73	293	2387
0.05	1	0.3	0.7	56	320	2404
0.05	1	0.3	0.7	75	317	2381
0.05	1	0.3	0.7	71	333	2402
0.05	1	0.3	0.7	69	323	2395
0.05	1	0.3	0.7	68	276	2399
0.05	1	0.3	0.7	67	289	2389
0.05	1	0.3	0.7	65	281	2386
0.05	1	0.3	0.7	75	299	2386
0.05	1	0.3	0.7	76	310	2371
0.05	1	0.3	0.7	71	291	2392
0.05	1	0.3	0.7	69	325	2401
0.05	1	0.3	0.7	77	303	2372
0.05	1	0.3	0.7	68	286	2382
0.05	1	0.3	0.7	69	303	2393
0.05	1	0.3	0.7	68	366	2406
0.05	1	0.3	0.7	65	309	2390
0.05	1	0.3	0.7	66	316	2398
0.05	1	0.3	0.7	74	304	2393
0.05	1	0.3	0.7	85	279	2390
0.05	1	0.3	0.7	65	363	2389
0.05	1	0.3	0.7	66	322	2361
0.05	1	0.3	0.7	65	263	2372
0.05	1	0.3	0.7	69	291	2384
0.05	1	0.3	0.7	68	352	2402
0.05	1	0.3	0.7	69	327	2374
0.05	1	0.3	0.7	63	339	2365
0.05	1	0.3	0.7	70	340	2397
0.05	1	0.3	0.7	76	306	2391
0.05	1	0.3	0.7	61	311	2397
0.05	1	0.3	0.7	72	286	2392
0.05	1	0.3	0.7	73	359	2395
0.05	1	0.3	0.7	66	312	2383
0.05	1	0.3	0.7	66	272	2400
0.05	1	0.3	0.7	70	324	2400
0.05	1	0.3	0.7	65	307	2397
0.05	1	0.3	0.7	64	332	2412
0.05	1	0.3	0.7	64	306	2393
0.05	1	0.3	0.7	68	292	2381
0.05	1	0.3	0.7	71	327	2368
0.05	1	0.3	0.7	75	317	2403
0.05	1	0.3	0.7	73	335	2365
0.05	1	0.3	0.7	85	297	2379
0.05	1	0.3	0.7	73	327	2392
0.05	1	0.3	0.7	67	375	2394
0.05	1	0.3	0.7	71	309	2376
0.05	1	0.3	0.7	65	285	2396
0.05	1	0.3	0.7	65	311	2391
0.05	1	0.3	0.7	77	307	2388
0.05	1	0.3	0.7	67	269	2409
0.05	1	0.3	0.7	76	314	2381
0.05	1	0.3	0.7	78	326	2369
0.05	1	0.3	0.7	72	264	2390
0.05	1	0.3	0.7	64	318	2389
0.05	1	0.3	0.7	68	302	2366
0.05	1	0.3	0.7	72	330	2379
0.05	1	0.3	0.7	65	309	2396
0.05	1	0.3	0.7	61	321	2397
0.05	1	0.3	0.7	88	290	2400
0.05	1	0.3	0.7	68	294	2387
0.05	1	0.3	0.7	74	312	2378
0.05	1	0.3	0.7	66	350	2397
0.05	1	0.3	0.7	74	294	2387
0.05	1	0.3	0.7	66	286	2366
0.05	1	0.3	0.7	66	282	2385
0.05	1	0.3	0.7	65	287	2377
0.05	1	0.3	0.7	70	292	2377
0.05	1	0.3	0.7	65	329	2389
0.05	1	0.3	0.7	68	334	2365
0.05	1	0.3	0.7	76	364	2395
0.05	1	0.3	0.7	72	322	2398
0.05	1	0.3	0.7	75	285	2400
0.05	1	0.3	0.7	63	283	2381
0.05	1	0.3	0.7	63	285	2388
0.05	1	0.3	0.7	66	262	2386
0.05	1	0.3	0.7	61	307	2375
0.05	1	0.3	0.7	57	295	2374
0.05	1	0.3	0.7	74	334	2376
0.05	1	0.3	0.7	61	329	2398
0.05	1	0.3	0.7	62	286	2394
0.05	1	0.3	0.7	67	291	2378
0.05	1	0.3	0.7	71	297	2394
0.05	1	0.3	0.7	76	306	2394
0.05	1	0.3	0.7	65	307	2378
0.05	1	0.3	0.7	65	307	2379
0.05	1	0.3	0.7	79	297	2384
0.05	1	0.3	0.7	77	303	2403
0.05	1	0.3	0.7	70	366	2383
0.05	1	0.3	0.7	70	284	2395
0.05	1	0.3	0.7	68	290	2390
0.05	1	0.3	0.7	67	301	2390
0.05	1	0.3	0.7	71	319	2403
0.05	1	0.3	0.7	70	340	2395
0.05	1	0.3	0.7	63	315	2404
0.05	1	0.3	0.7	57	353	2394
0.05	1	0.3	0.7	71	311	2396
0.05	1.5	0.3	0.7	94	294	2400
0.05	1.5	0.3	0.7	91	329	2397
0.05	1.5	0.3	0.7	74	316	2403
0.05	1.5	0.3	0.7	79	297	2400
0.05	1.5	0.3	0.7	80	310	2400
0.05	1.5	0.3	0.7	83	329	2378
0.05	1.5	0.3	0.7	77	335	2409
0.05	1.5	0.3	0.7	77	293	2366
0.05	1.5	0.3	0.7	93	281	2382
0.05	1.5	0.3	0.7	88	336	2405
0.05	1.5	0.3	0.7	90	286	2369
0.05	1.5	0.3	0.7	73	323	2370
0.05	1.5	0.3	0.7	81	355	2390
0.05	1.5	0.3	0.7	90	294	2406
0.05	1.5	0.3	0.7	91	347	2392
0.05	1.5	0.3	0.7	88	304	2382
0.05	1.5	0.3	0.7	69	321	2386
0.05	1.5	0.3	0.7	87	325	2377
0.05	1.5	0.3	0.7	87	317	2361
0.05	1.5	0.3	0.7	71	319	2400
0.05	1.5	0.3	0.7	88	288	2407
0.05	1.5	0.3	0.7	84	320	2377
0.05	1.5	0.3	0.7	93	349	2386
0.05	1.5	0.3	0.7	76	336	2384
0.05	1.5	0.3	0.7	67	341	2376
0.05	1.5	0.3	0.7	87	295	2388
0.05	1.5	0.3	0.7	75	345	2416
0.05	1.5	0.3	0.7	82	318	2402
0.05	1.5	0.3	0.7	79	363	2384
0.05	1.5	0.3	0.7	78	296	2387
0.05	1.5	0.3	0.7	71	355	2392
0.05	1.5	0.3	0.7	84	364	2399
0.05	1.5	0.3	0.7	76	310	2390
0.05	1.5	0.3	0.7	82	312	2389
0.05	1.5	0.3	0.7	80	312	2393
0.05	1.5	0.3	0.7	85	333	2390
0.05	1.5	0.3	0.7	77	307	2381
0.05	1.5	0.3	0.7	82	308	2380
0.05	1.5	0.3	0.7	81	329	2388
0.05	1.5	0.3	0.7	84	356	2385
0.05	1.5	0.3	0.7	90	378	2375
0.05	1.5	0.3	0.7	87	313	2396
0.05	1.5	0.3	0.7	75	329	2395
0.05	1.5	0.3	0.7	77	345	2378
0.05	1.5	0.3	0.7	83	297	2400
0.05	1.5	0.3	0.7	80	312	2397
0.05	1.5	0.3	0.7	79	349	2378
0.05	1.5	0.3	0.7	72	274	2391
0.05	1.5	0.3	0.7	79	355	2388
0.05	1.5	0.3	0.7	82	306	2381
0.05	1.5	0.3	0.7	84	310	2402
0.05	1.5	0.3	0.7	76	338	2383
0.05	1.5	0.3	0.7	95	329	2385
0.05	1.5	0.3	0.7	94	304	2377
0.05	1.5	0.3	0.7	73	327	2381
0.05	1.5	0.3	0.7	74	304	2400
0.05	1.5	0.3	0.7	74	284	2369
0.05	1.5	0.3	0.7	74	292	2401
0.05	1.5	0.3	0.7	63	337	2396
0.05	1.5	0.3	0.7	84	332	2389
0.05	1.5	0.3	0.7	83	311	2389
0.05	1.5	0.3	0.7	76	310	2408
0.05	1.5	0.3	0.7	76	316	2383
0.05	1.5	0.3	0.7	81	343	2404
0.05	1.5	0.3	0.7	89	351	2411
0.05	1.5	0.3	0.7	77	327	2375
0.05	1.5	0.3	0.7	80	282	2392
0.05	1.5	0.3	0.7	82	324	2375
0.05	1.5	0.3	0.7	85	325	2396
0.05	1.5	0.3	0.7	75	335	2378
0.05	1.5	0.3	0.7	84	320	2378
0.05	1.5	0.3	0.7	95	325	2370
0.05	1.5	0.3	0.7	77	321	2397
0.05	1.5	0.3	0.7	70	332	2375
0.05	1.5	0.3	0.7	86	318	2393
0.05	1.5	0.3	0.7	76	306	2389
0.05	1.5	0.3	0.7	102	304	2390
0.05	1.5	0.3	0.7	90	342	2379
0.05	1.5	0.3	0.7	77	297	2388
0.05	1.5	0.3	0.7	82	302	2381
0.05	1.5	0.3	0.7	80	318	2391
0.05	1.5	0.3	0.7	79	317	2395
0.05	1.5	0.3	0.7	84	328	2378
0.05	1.5	0.3	0.7	87	291	2391
0.05	1.5	0.3	0.7	72	300	2384
0.05	1.5	0.3	0.7	78	326	2380
0.05	1.5	0.3	0.7	78	294	2384
0.05	1.5	0.3	0.7	78	336	2384
0.05	1.5	0.3	0.7	74	380	2405
0.05	1.5	0.3	0.7	88	332	2389
0.05	1.5	0.3	0.7	83	325	2395
0.05	1.5	0.3	0.7	79	285	2394
0.05	1.5	0.3	0.7	78	270	2395
0.05	1.5	0.3	0.7	92	338	2391
0.05	1.5	0.3	0.7	78	296	2395
0.05	1.5	0.3	0.7	90	356	2386
0.05	1.5	0.3	0.7	87	299	2402
0.05	1.5	0.3	0.7	76	312	2383
0.05	1.5	0.3	0.7	83	315	2396
0.05	1.5	0.3	0.7	90	326	2387
0.05	2	0.3	0.7	106	364	2390
0.05	2	0.3	0.7	91	333	2379
0.05	2	0.3	0.7	92	318	2395
0.05	2	0.3	0.7	93	311	2396
0.05	2	0.3	0.7	111	339	2402
0.05	2	0.3	0.7	107	383	2383
0.05	2	0.3	0.7	117	335	2383
0.05	2	0.3	0.7	99	353	2382
0.05	2	0.3	0.7	97	341	2403
0.05	2	0.3	0.7	103	345	2398
0.05	2	0.3	0.7	119	327	2411
0.05	2	0.3	0.7	102	326	2366
0.05	2	0.3	0.7	104	320	2376
0.05	2	0.3	0.7	109	305	2387
0.05	2	0.3	0.7	103	305	2383
0.05	2	0.3	0.7	101	315	2401
0.05	2	0.3	0.7	91	371	2379
0.05	2	0.3	0.7	95	331	2405
0.05	2	0.3	0.7	96	312	2387
0.05	2	0.3	0.7	105	357	2383
0.05	2	0.3	0.7	96	312	2371
0.05	2	0.3	0.7	101	325	2384
0.05	2	0.3	0.7	104	368	2395
0.05	2	0.3	0.7	94	328	2416
0.05	2	0.3	0.7	106	352	2398
0.05	2	0.3	0.7	88	314	2384
0.05	2	0.3	0.7	84	316	2388
0.05	2	0.3	0.7	110	386	2392
0.05	2	0.3	0.7	107	327	2395
0.05	2	0.3	0.7	108	322	2384
0.05	2	0.3	0.7	94	350	2384
0.05	2	0.3	0.7	90	322	2388
0.05	2	0.3	0.7	107	365	2383
0.05	2	0.3	0.7	103	345	2376
0.05	2	0.3	0.7	102	332	2378
0.05	2	0.3	0.7	111	343	2385
0.05	2	0.3	0.7	111	339	2380
0.05	2	0.3	0.7	104	354	2399
0.05	2	0.3	0.7	94	328	2392
0.05	2	0.3	0.7	110	308	2390
0.05	2	0.3	0.7	101	335	2395
0.05	2	0.3	0.7	88	318	2390
0.05	2	0.3	0.7	99	305	2402
0.05	2	0.3	0.7	92	308	2405
0.05	2	0.3	0.7	115	339	2373
0.05	2	0.3	0.7	90	346	2408
0.05	2	0.3	0.7	101	381	2392
0.05	2	0.3	0.7	104	324	2399
0.05	2	0.3	0.7	103	337	2382
0.05	2	0.3	0.7	102	332	2376
0.05	2	0.3	0.7	109	341	2400
0.05	2	0.3	0.7	108	340	2384
0.05	2	0.3	0.7	104	354	2391
0.05	2	0.3	0.7	105	341	2388
0.05	2	0.3	0.7	106	332	2376
0.05	2	0.3	0.7	97	319	2382
0.05	2	0.3	0.7	83	341	2386
0.05	2	0.3	0.7	120	354	2392
0.05	2	0.3	0.7	105	329	2381
0.05	2	0.3	0.7	101	355	2397
0.05	2	0.3	0.7	95	281	2428
0.05	2	0.3	0.7	107	315	2387
0.05	2	0.3	0.7	105	379	2406
0.05	2	0.3	0.7	104	306	2407
0.05	2	0.3	0.7	105	373	2390
0.05	2	0.3	0.7	114	332	2384
0.05	2	0.3	0.7	105	369	2401
0.05	2	0.3	0.7	105	333	2397
0.05	2	0.3	0.7	107	323	2381
0.05	2	0.3	0.7	99	341	2401
0.05	2	0.3	0.7	118	330	2376
0.05	2	0.3	0.7	102	348	2383
0.05	2	0.3	0.7	103	363	2371
0.05	2	0.3	0.7	106	338	2393
0.05	2	0.3	0.7	111	317	2371
0.05	2	0.3	0.7	104	336	2407
0.05	2	0.3	0.7	105	355	2388
0.05	2	0.3	0.7	105	353	2412
0.05	2	0.3	0.7	90	376	2370
0.05	2	0.3	0.7	104	342	2373
0.05	2	0.3	0.7	93	333	2410
0.05	2	0.3	0.7	105	305	2390
0.05	2	0.3	0.7	107	327	2385
0.05	2	0.3	0.7	100	324	2381
0.05	2	0.3	0.7	104	346	2386
0.05	2	0.3	0.7	103	349	2409
0.05	2	0.3	0.7	95	389	2392
0.05	2	0.3	0.7	109	311	2400
0.05	2	0.3	0.7	101	343	2382
0.05	2	0.3	0.7	104	348	2397
0.05	2	0.3	0.7	92	322	2389
0.05	2	0.3	0.7	105	331	2383
0.05	2	0.3	0.7	97	339	2379
0.05	2	0.3	0.7	105	329	2372
0.05	2	0.3	0.7	115	283	2389
0.05	2	0.3	0.7	99	319	2394
0.05	2	0.3	0.7	98	306	2398
0.05	2	0.3	0.7	105	343	2386
0.05	2	0.3	0.7	107	351	2396
0.05	2	0.3	0.7	94	332	2390
0.05	2.5	0.3	0.7	121	359	2393
0.05	2.5	0.3	0.7	132	336	2393
0.05	2.5	0.3	0.7	129	359	2389
0.05	2.5	0.3	0.7	142	370	2382
0.05	2.5	0.3	0.7	126	434	2401
0.05	2.5	0.3	0.7	133	335	2406
0.05	2.5	0.3	0.7	133	377	2382
0.05	2.5	0.3	0.7	135	431	2371
0.05	2.5	0.3	0.7	134	380	2365
0.05	2.5	0.3	0.7	110	390	2375
0.05	2.5	0.3	0.7	135	381	2390
0.05	2.5	0.3	0.7	138	376	2404
0.05	2.5	0.3	0.7	144	356	2384
0.05	2.5	0.3	0.7	136	362	2374
0.05	2.5	0.3	0.7	133	341	2388
0.05	2.5	0.3	0.7	121	317	2390
0.05	2.5	0.3	0.7	135	367	2387
0.05	2.5	0.3	0.7	136	354	2392
0.05	2.5	0.3	0.7	125	345	2401
0.05	2.5	0.3	0.7	134	372	2398
0.05	2.5	0.3	0.7	113	365	2398
0.05	2.5	0.3	0.7	141	365	2400
0.05	2.5	0.3	0.7	115	351	2376
0.05	2.5	0.3	0.7	142	384	2386
0.05	2.5	0.3	0.7	134	336	2399
0.05	2.5	0.3	0.7	122	358	2406
0.05	2.5	0.3	0.7	142	376	2393
0.05	2.5	0.3	0.7	125	331	2384
0.05	2.5	0.3	0.7	124	340	2385
0.05	2.5	0.3	0.7	129	335	2408
0.05	2.5	0.3	0.7	129	363	2408
0.05	2.5	0.3	0.7	127	423	2391
0.05	2.5	0.3	0.7	124	400	2384
0.05	2.5	0.3	0.7	117	335	2372
0.05	2.5	0.3	0.7	114	358	2406
0.05	2.5	0.3	0.7	136	330	2399
0.05	2.5	0.3	0.7	133	373	2381
0.05	2.5	0.3	0.7	135	325	2357
0.05	2.5	0.3	0.7	137	395	2366
0.05	2.5	0.3	0.7	130	390	2389
0.05	2.5	0.3	0.7	136	356	2381
0.05	2.5	0.3	0.7	128	320	2392
0.05	2.5	0.3	0.7	113	353	2395
0.05	2.5	0.3	0.7	126	352	2392
0.05	2.5	0.3	0.7	134	384	2389
0.05	2.5	0.3	0.7	136	348	2397
0.05	2.5	0.3	0.7	132	370	2403
0.05	2.5	0.3	0.7	120	364	2397
0.05	2.5	0.3	0.7	127	411	2389
0.05	2.5	0.3	0.7	129	337	2418
0.05	2.5	0.3	0.7	127	365	2394
0.05	2.5	0.3	0.7	133	383	2384
0.05	2.5	0.3	0.7	130	328	2372
0.05	2.5	0.3	0.7	110	380	2408
0.05	2.5	0.3	0.7	129	339	2378
0.05	2.5	0.3	0.7	123	373	2395
0.05	2.5	0.3	0.7	141	381	2387
0.05	2.5	0.3	0.7	148	362	2365
0.05	2.5	0.3	0.7	114	360	2393
0.05	2.5	0.3	0.7	109	321	2383
0.05	2.5	0.3	0.7	129	345	2396
0.05	2.5	0.3	0.7	147	377	2393
0.05	2.5	0.3	0.7	138	386	2380
0.05	2.5	0.3	0.7	141	389	2379
0.05	2.5	0.3	0.7	123	353	2404
0.05	2.5	0.3	0.7	125	333	2394
0.05	2.5	0.3	0.7	138	350	2378
0.05	2.5	0.3	0.7	134	336	2400
0.05	2.5	0.3	0.7	126	312	2397
0.05	2.5	0.3	0.7	127	343	2409
0.05	2.5	0.3	0.7	142	412	2392
0.05	2.5	0.3	0.7	127	355	2388
0.05	2.5	0.3	0.7	128	342	2394
0.05	2.5	0.3	0.7	135	393	2388
0.05	2.5	0.3	0.7	138	378	2390
0.05	2.5	0.3	0.7	146	350	2388
0.05	2.5	0.3	0.7	136	410	2389
0.05	2.5	0.3	0.7	129	359	2391
0.05	2.5	0.3	0.7	138	314	2379
0.05	2.5	0.3	0.7	115	317	2389
0.05	2.5	0.3	0.7	115	341	2393
0.05	2.5	0.3	0.7	121	375	2365
0.05	2.5	0.3	0.7	146	396	2394
0.05	2.5	0.3	0.7	121	331	2412
0.05	2.5	0.3	0.7	129	373	2377
0.05	2.5	0.3	0.7	134	360	2384
0.05	2.5	0.3	0.7	115	361	2399
0.05	2.5	0.3	0.7	136	354	2390
0.05	2.5	0.3	0.7	125	361	2382
0.05	2.5	0.3	0.7	118	342	2389
0.05	2.5	0.3	0.7	132	392	2385
0.05	2.5	0.3	0.7	131	405	2380
0.05	2.5	0.3	0.7	137	321	2393
0.05	2.5	0.3	0.7	126	346	2389
0.05	2.5	0.3	0.7	127	395	2397
0.05	2.5	0.3	0.7	134	356	2386
0.05	2.5	0.3	0.7	147	377	2382
0.05	2.5	0.3	0.7	98	356	2403
0.05	2.5	0.3	0.7	131	343	2382
0.05	2.5	0.3	0.7	140	370	2392
0.05	3	0.3	0.7	172	380	2368
0.05	3	0.3	0.7	155	379	2390
0.05	3	0.3	0.7	172	396	2397
0.05	3	0.3	0.7	148	396	2379
0.05	3	0.3	0.7	159	423	2373
0.05	3	0.3	0.7	156	380	2397
0.05	3	0.3	0.7	172	380	2404
0.05	3	0.3	0.7	161	357	2391
0.05	3	0.3	0.7	186	400	2406
0.05	3	0.3	0.7	156	356	2402
0.05	3	0.3	0.7	176	376	2405
0.05	3	0.3	0.7	152	422	2404
0.05	3	0.3	0.7	183	407	2405
0.05	3	0.3	0.7	155	407	2373
0.05	3	0.3	0.7	165	367	2382
0.05	3	0.3	0.7	169	367	2396
0.05	3	0.3	0.7	161	353	2418
0.05	3	0.3	0.7	165	365	2398
0.05	3	0.3	0.7	170	382	2401
0.05	3	0.3	0.7	171	411	2407
0.05	3	0.3	0.7	170	400	2406
0.05	3	0.3	0.7	167	407	2382
0.05	3	0.3	0.7	172	362	2398
0.05	3	0.3	0.7	162	400	2399
0.05	3	0.3	0.7	170	350	2388
0.05	3	0.3	0.7	174	398	2408
0.05	3	0.3	0.7	165	363	2385
0.05	3	0.3	0.7	175	417	2383
0.05	3	0.3	0.7	165	411	2387
0.05	3	0.3	0.7	183	379	2394
0.05	3	0.3	0.7	167	365	2404
0.05	3	0.3	0.7	169	375	2413
0.05	3	0.3	0.7	165	401	2403
0.05	3	0.3	0.7	162	408	2399
0.05	3	0.3	0.7	174	374	2406
0.05	3	0.3	0.7	178	412	2410
0.05	3	0.3	0.7	159	407	2391
0.05	3	0.3	0.7	169	391	2394
0.05	3	0.3	0.7	158	400	2396
0.05	3	0.3	0.7	168	382	2390
0.05	3	0.3	0.7	168	392	2390
0.05	3	0.3	0.7	171	375	2390
0.05	3	0.3	0.7	161	425	2401
0.05	3	0.3	0.7	175	375	2399
0.05	3	0.3	0.7	169	385	2396
0.05	3	0.3	0.7	162	434	2395
0.05	3	0.3	0.7	168	402	2387
0.05	3	0.3	0.7	153	325	2394
0.05	3	0.3	0.7	173	391	2395
0.05	3	0.3	0.7	180	368	2385
0.05	3	0.3	0.7	166	378	2374
0.05	3	0.3	0.7	173	425	2375
0.05	3	0.3	0.7	162	384	2406
0.05	3	0.3	0.7	164	410	2384
0.05	3	0.3	0.7	181	389	2378
0.05	3	0.3	0.7	161	347	2409
0.05	3	0.3	0.7	158	362	2395
0.05	3	0.3	0.7	172	382	2372
0.05	3	0.3	0.7	170	370	2384
0.05	3	0.3	0.7	169	345	2405
0.05	3	0.3	0.7	158	388	2377
0.05	3	0.3	0.7	168	354	2400
0.05	3	0.3	0.7	176	398	2406
0.05	3	0.3	0.7	156	386	2368
0.05	3	0.3	0.7	163	367	2393
0.05	3	0.3	0.7	175	397	2404
0.05	3	0.3	0.7	175	399	2395
0.05	3	0.3	0.7	189	385	2382
0.05	3	0.3	0.7	183	423	2395
0.05	3	0.3	0.7	177	385	2413
0.05	3	0.3	0.7	149	361	2398
0.05	3	0.3	0.7	153	393	2396
0.05	3	0.3	0.7	177	383	2396
0.05	3	0.3	0.7	154	380	2406
0.05	3	0.3	0.7	151	385	2393
0.05	3	0.3	0.7	159	395	2390
0.05	3	0.3	0.7	163	415	2391
0.05	3	0.3	0.7	147	409	2399
0.05	3	0.3	0.7	151	365	2409
0.05	3	0.3	0.7	170	384	2403
0.05	3	0.3	0.7	159	403	2383
0.05	3	0.3	0.7	180	426	2394
0.05	3	0.3	0.7	170	412	2391
0.05	3	0.3	0.7	168	482	2382
0.05	3	0.3	0.7	178	412	2392
0.05	3	0.3	0.7	177	377	2403
0.05	3	0.3	0.7	177	413	2414
0.05	3	0.3	0.7	180	386	2396
0.05	3	0.3	0.7	148	362	2399
0.05	3	0.3	0.7	165	379	2400
0.05	3	0.3	0.7	179	405	2398
0.05	3	0.3	0.7	165	403	2398
0.05	3	0.3	0.7	186	404	2383
0.05	3	0.3	0.7	177	449	2394
0.05	3	0.3	0.7	170	426	2391
0.05	3	0.3	0.7	164	362	2393
0.05	3	0.3	0.7	149	345	2401
0.05	3	0.3	0.7	167	423	2399
0.05	3	0.3	0.7	169	385	2406
0.05	3	0.3	0.7	168	386	2398
0.1	1	0.3	0.7	73	283	2391
0.1	1	0.3	0.7	79	249	2391
0.1	1	0.3	0.7	59	335	2394
0.1	1	0.3	0.7	75	291	2386
0.1	1	0.3	0.7	60	286	2406
0.1	1	0.3	0.7	79	295	2388
0.1	1	0.3	0.7	71	269	2398
0.1	1	0.3	0.7	73	291	2409
0.1	1	0.3	0.7	65	319	2391
0.1	1	0.3	0.7	66	322	2382
0.1	1	0.3	0.7	73	329	2392
0.1	1	0.3	0.7	64	284	2374
0.1	1	0.3	0.7	70	284	2393
0.1	1	0.3	0.7	65	289	2388
0.1	1	0.3	0.7	73	321	2362
0.1	1	0.3	0.7	73	327	2404
0.1	1	0.3	0.7	75	279	2385
0.1	1	0.3	0.7	72	326	2389
0.1	1	0.3	0.7	72	304	2385
0.1	1	0.3	0.7	67	341	2397
0.1	1	0.3	0.7	60	292	2393
0.1	1	0.3	0.7	67	323	2384
0.1	1	0.3	0.7	75	315	2388
0.1	1	0.3	0.7	69	311	2376
0.1	1	0.3	0.7	65	331	2375
0.1	1	0.3	0.7	68	302	2393
0.1	1	0.3	0.7	62	336	2404
0.1	1	0.3	0.7	64	294	2404
0.1	1	0.3	0.7	62	302	2397
0.1	1	0.3	0.7	76	280	2387
0.1	1	0.3	0.7	74	310	2377
0.1	1	0.3	0.7	75	309	2384
0.1	1	0.3	0.7	75	319	2389
0.1	1	0.3	0.7	60	260	2392
0.1	1	0.3	0.7	66	360	2398
0.1	1	0.3	0.7	66	326	2373
0.1	1	0.3	0.7	66	294	2384
0.1	1	0.3	0.7	77	357	2400
0.1	1	0.3	0.7	76	336	2405
0.1	1	0.3	0.7	70	318	2404
0.1	1	0.3	0.7	71	309	2394
0.1	1	0.3	0.7	79	363	2382
0.1	1	0.3	0.7	66	290	2384
0.1	1	0.3	0.7	65	299	2387
0.1	1	0.3	0.7	80	330	2390
0.1	1	0.3	0.7	71	311	2387
0.1	1	0.3	0.7	71	289	2388
0.1	1	0.3	0.7	80	302	2400
0.1	1	0.3	0.7	71	283	2413
0.1	1	0.3	0.7	66	296	2393
0.1	1	0.3	0.7	67	309	2397
0.1	1	0.3	0.7	67	309	2391
0.1	1	0.3	0.7	66	288	2389
0.1	1	0.3	0.7	75	307	2398
0.1	1	0.3	0.7	61	323	2410
0.1	1	0.3	0.7	69	305	2375
0.1	1	0.3	0.7	70	306	2386
0.1	1	0.3	0.7	77	281	2383
0.1	1	0.3	0.7	64	290	2384
0.1	1	0.3	0.7	82	322	2378
0.1	1	0.3	0.7	67	349	2377
0.1	1	0.3	0.7	68	332	2408
0.1	1	0.3	0.7	69	311	2392
0.1	1	0.3	0.7	71	303	2409
0.1	1	0.3	0.7	79	339	2378
0.1	1	0.3	0.7	67	301	2406
0.1	1	0.3	0.7	65	333	2389
0.1	1	0.3	0.7	67	311	2360
0.1	1	0.3	0.7	74	288	2383
0.1	1	0.3	0.7	81	315	2382
0.1	1	0.3	0.7	66	256	2401
0.1	1	0.3	0.7	70	338	2403
0.1	1	0.3	0.7	66	330	2399
0.1	1	0.3	0.7	78	296	2389
0.1	1	0.3	0.7	68	350	2388
0.1	1	0.3	0.7	77	315	2401
0.1	1	0.3	0.7	61	323	2408
0.1	1	0.3	0.7	65	309	2388
0.1	1	0.3	0.7	68	302	2390
0.1	1	0.3	0.7	77	331	2392
0.1	1	0.3	0.7	72	278	2401
0.1	1	0.3	0.7	73	283	2369
0.1	1	0.3	0.7	77	293	2378
0.1	1	0.3	0.7	76	296	2409
0.1	1	0.3	0.7	76	326	2398
0.1	1	0.3	0.7	64	302	2394
0.1	1	0.3	0.7	73	315	2376
0.1	1	0.3	0.7	81	293	2380
0.1	1	0.3	0.7	78	304	2381
0.1	1	0.3	0.7	65	311	2369
0.1	1	0.3	0.7	78	344	2392
0.1	1	0.3	0.7	70	294	2367
0.1	1	0.3	0.7	73	261	2388
0.1	1	0.3	0.7	67	299	2387
0.1	1	0.3	0.7	62	292	2393
0.1	1	0.3	0.7	66	292	2387
0.1	1	0.3	0.7	78	314	2381
0.1	1	0.3	0.7	70	306	2394
0.1	1	0.3	0.7	72	290	2369
0.1	1	0.3	0.7	70	328	2387
0.1	1.5	0.3	0.7	86	298	2373
0.1	1.5	0.3	0.7	82	298	2364
0.1	1.5	0.3	0.7	83	305	2390
0.1	1.5	0.3	0.7	75	319	2384
0.1	1.5	0.3	0.7	79	323	2386
0.1	1.5	0.3	0.7	79	281	2403
0.1	1.5	0.3	0.7	83	373	2386
0.1	1.5	0.3	0.7	87	321	2386
0.1	1.5	0.3	0.7	83	325	2380
0.1	1.5	0.3	0.7	92	322	2388
0.1	1.5	0.3	0.7	74	332	2402
0.1	1.5	0.3	0.7	69	339	2378
0.1	1.5	0.3	0.7	83	301	2384
0.1	1.5	0.3	0.7	87	303	2387
0.1	1.5	0.3	0.7	90	356	2404
0.1	1.5	0.3	0.7	81	295	2386
0.1	1.5	0.3	0.7	99	313	2390
0.1	1.5	0.3	0.7	76	296	2380
0.1	1.5	0.3	0.7	70	348	2392
0.1	1.5	0.3	0.7	95	359	2391
0.1	1.5	0.3	0.7	73	307	2374
0.1	1.5	0.3	0.7	79	333	2388
0.1	1.5	0.3	0.7	71	311	2368
0.1	1.5	0.3	0.7	79	323	2391
0.1	1.5	0.3	0.7	89	355	2389
0.1	1.5	0.3	0.7	86	342	2401
0.1	1.5	0.3	0.7	86	290	2397
0.1	1.5	0.3	0.7	78	316	2380
0.1	1.5	0.3	0.7	76	352	2409
0.1	1.5	0.3	0.7	71	341	2382
0.1	1.5	0.3	0.7	82	306	2404
0.1	1.5	0.3	0.7	79	327	2370
0.1	1.5	0.3	0.7	79	367	2363
0.1	1.5	0.3	0.7	82	314	2396
0.1	1.5	0.3	0.7	76	306	2387
0.1	1.5	0.3	0.7	90	308	2392
0.1	1.5	0.3	0.7	88	320	2393
0.1	1.5	0.3	0.7	73	303	2407
0.1	1.5	0.3	0.7	80	334	2385
0.1	1.5	0.3	0.7	90	360	2375
0.1	1.5	0.3	0.7	89	315	2399
0.1	1.5	0.3	0.7	82	324	2356
0.1	1.5	0.3	0.7	81	349	2381
0.1	1.5	0.3	0.7	80	280	2396
0.1	1.5	0.3	0.7	79	307	2375
0.1	1.5	0.3	0.7	70	328	2412
0.1	1.5	0.3	0.7	89	333	2388
0.1	1.5	0.3	0.7	79	309	2384
0.1	1.5	0.3	0.7	93	313	2349
0.1	1.5	0.3	0.7	73	337	2389
0.1	1.5	0.3	0.7	81	379	2391
0.1	1.5	0.3	0.7	77	335	2396
0.1	1.5	0.3	0.7	83	315	2396
0.1	1.5	0.3	0.7	84	288	2378
0.1	1.5	0.3	0.7	76	348	2406
0.1	1.5	0.3	0.7	69	319	2385
0.1	1.5	0.3	0.7	71	339	2361
0.1	1.5	0.3	0.7	81	291	2391
0.1	1.5	0.3	0.7	85	295	2382
0.1	1.5	0.3	0.7	86	348	2387
0.1	1.5	0.3	0.7	81	275	2400
0.1	1.5	0.3	0.7	90	346	2389
0.1	1.5	0.3	0.7	74	304	2382
0.1	1.5	0.3	0.7	81	311	2380
0.1	1.5	0.3	0.7	86	346	2383
0.1	1.5	0.3	0.7	76	298	2379
0.1	1.5	0.3	0.7	78	312	2385
0.1	1.5	0.3	0.7	86	306	2383
0.1	1.5	0.3	0.7	71	325	2392
0.1	1.5	0.3	0.7	71	311	2389
0.1	1.5	0.3	0.7	65	305	2390
0.1	1.5	0.3	0.7	94	320	2415
0.1	1.5	0.3	0.7	94	354	2402
0.1	1.5	0.3	0.7	72	340	2401
0.1	1.5	0.3	0.7	89	323	2389
0.1	1.5	0.3	0.7	87	295	2385
0.1	1.5	0.3	0.7	86	344	2406
0.1	1.5	0.3	0.7	87	359	2376
0.1	1.5	0.3	0.7	84	334	2398
0.1	1.5	0.3	0.7	87	331	2373
0.1	1.5	0.3	0.7	91	283	2378
0.1	1.5	0.3	0.7	89	333	2398
0.1	1.5	0.3	0.7	79	333	2386
0.1	1.5	0.3	0.7	74	282	2399
0.1	1.5	0.3	0.7	71	333	2389
0.1	1.5	0.3	0.7	88	270	2390
0.1	1.5	0.3	0.7	85	339	2383
0.1	1.5	0.3	0.7	87	341	2380
0.1	1.5	0.3	0.7	82	292	2381
0.1	1.5	0.3	0.7	76	330	2390
0.1	1.5	0.3	0.7	74	264	2376
0.1	1.5	0.3	0.7	85	323	2389
0.1	1.5	0.3	0.7	84	320	2391
0.1	1.5	0.3	0.7	81	337	2377
0.1	1.5	0.3	0.7	79	305	2387
0.1	1.5	0.3	0.7	79	315	2366
0.1	1.5	0.3	0.7	86	334	2365
0.1	1.5	0.3	0.7	79	325	2376
0.1	1.5	0.3	0.7	89	365	2389
0.1	1.5	0.3	0.7	81	321	2379
0.1	2	0.3	0.7	91	375	2393
0.1	2	0.3	0.7	118	310	2397
0.1	2	0.3	0.7	106	372	2399
0.1	2	0.3	0.7	104	318	2382
0.1	2	0.3	0.7	93	301	2395
0.1	2	0.3	0.7	123	355	2384
0.1	2	0.3	0.7	101	319	2399
0.1	2	0.3	0.7	100	320	2420
0.1	2	0.3	0.7	107	351	2403
0.1	2	0.3	0.7	101	379	2391
0.1	2	0.3	0.7	102	348	2401
0.1	2	0.3	0.7	99	337	2387
0.1	2	0.3	0.7	102	336	2428
0.1	2	0.3	0.7	107	343	2387
0.1	2	0.3	0.7	107	335	2367
0.1	2	0.3	0.7	92	384	2399
0.1	2	0.3	0.7	113	343	2384
0.1	2	0.3	0.7	96	338	2392
0.1	2	0.3	0.7	90	338	2386
0.1	2	0.3	0.7	115	339	2393
0.1	2	0.3	0.7	95	337	2391
0.1	2	0.3	0.7	104	340	2397
0.1	2	0.3	0.7	103	311	2400
0.1	2	0.3	0.7	110	326	2402
0.1	2	0.3	0.7	101	375	2382
0.1	2	0.3	0.7	114	364	2371
0.1	2	0.3	0.7	99	339	2406
0.1	2	0.3	0.7	110	366	2388
0.1	2	0.3	0.7	102	338	2386
0.1	2	0.3	0.7	104	366	2362
0.1	2	0.3	0.7	107	333	2364
0.1	2	0.3	0.7	115	319	2399
0.1	2	0.3	0.7	120	316	2380
0.1	2	0.3	0.7	101	365	2385
0.1	2	0.3	0.7	98	350	2396
0.1	2	0.3	0.7	109	287	2381
0.1	2	0.3	0.7	108	334	2408
0.1	2	0.3	0.7	100	314	2422
0.1	2	0.3	0.7	103	357	2390
0.1	2	0.3	0.7	102	334	2392
0.1	2	0.3	0.7	98	336	2403
0.1	2	0.3	0.7	118	336	2384
0.1	2	0.3	0.7	109	329	2382
0.1	2	0.3	0.7	112	310	2396
0.1	2	0.3	0.7	106	384	2393
0.1	2	0.3	0.7	112	338	2400
0.1	2	0.3	0.7	101	351	2359
0.1	2	0.3	0.7	99	361	2388
0.1	2	0.3	0.7	108	378	2364
0.1	2	0.3	0.7	103	355	2379
0.1	2	0.3	0.7	102	394	2395
0.1	2	0.3	0.7	107	353	2394
0.1	2	0.3	0.7	102	318	2385
0.1	2	0.3	0.7	96	336	2420
0.1	2	0.3	0.7	110	302	2414
0.1	2	0.3	0.7	107	347	2398
0.1	2	0.3	0.7	108	332	2379
0.1	2	0.3	0.7	110	290	2393
0.1	2	0.3	0.7	119	341	2386
0.1	2	0.3	0.7	108	320	2406
0.1	2	0.3	0.7	98	324	2381
0.1	2	0.3	0.7	94	342	2382
0.1	2	0.3	0.7	115	373	2398
0.1	2	0.3	0.7	98	342	2401
0.1	2	0.3	0.7	124	360	2386
0.1	2	0.3	0.7	100	326	2398
0.1	2	0.3	0.7	96	360	2395
0.1	2	0.3	0.7	121	345	2378
0.1	2	0.3	0.7	109	367	2395
0.1	2	0.3	0.7	101	347	2370
0.1	2	0.3	0.7	100	390	2400
0.1	2	0.3	0.7	93	297	2368
0.1	2	0.3	0.7	85	317	2388
0.1	2	0.3	0.7	104	312	2387
0.1	2	0.3	0.7	100	366	2397
0.1	2	0.3	0.7	89	303	2392
0.1	2	0.3	0.7	101	327	2381
0.1	2	0.3	0.7	107	329	2385
0.1	2	0.3	0.7	111	335	2382
0.1	2	0.3	0.7	95	311	2399
0.1	2	0.3	0.7	86	386	2383
0.1	2	0.3	0.7	99	329	2379
0.1	2	0.3	0.7	104	342	2403
0.1	2	0.3	0.7	106	296	2385
0.1	2	0.3	0.7	106	354	2414
0.1	2	0.3	0.7	98	286	2397
0.1	2	0.3	0.7	97	361	2383
0.1	2	0.3	0.7	101	339	2384
0.1	2	0.3	0.7	100	308	2423
0.1	2	0.3	0.7	97	321	2390
0.1	2	0.3	0.7	92	356	2388
0.1	2	0.3	0.7	99	355	2380
0.1	2	0.3	0.7	97	315	2401
0.1	2	0.3	0.7	98	336	2387
0.1	2	0.3	0.7	103	331	2370
0.1	2	0.3	0.7	107	355	2391
0.1	2	0.3	0.7	87	321	2409
0.1	2	0.3	0.7	96	378	2407
0.1	2	0.3	0.7	108	314	2388
0.1	2	0.3	0.7	103	329	2405
0.1	2.5	0.3	0.7	131	389	2387
0.1	2.5	0.3	0.7	125	337	2389
0.1	2.5	0.3	0.7	151	379	2381
0.1	2.5	0.3	0.7	141	421	2389
0.1	2.5	0.3	0.7	128	438	2391
0.1	2.5	0.3	0.7	139	343	2417
0.1	2.5	0.3	0.7	140	356	2418
0.1	2.5	0.3	0.7	126	370	2381
0.1	2.5	0.3	0.7	127	365	2399
0.1	2.5	0.3	0.7	133	399	2401
0.1	2.5	0.3	0.7	141	371	2403
0.1	2.5	0.3	0.7	121	351	2385
0.1	2.5	0.3	0.7	136	382	2401
0.1	2.5	0.3	0.7	151	411	2391
0.1	2.5	0.3	0.7	141	389	2402
0.1	2.5	0.3	0.7	147	361	2391
0.1	2.5	0.3	0.7	133	369	2403
0.1	2.5	0.3	0.7	127	363	2403
0.1	2.5	0.3	0.7	134	348	2402
0.1	2.5	0.3	0.7	131	387	2402
0.1	2.5	0.3	0.7	133	337	2386
0.1	2.5	0.3	0.7	128	370	2405
0.1	2.5	0.3	0.7	139	371	2390
0.1	2.5	0.3	0.7	134	378	2394
0.1	2.5	0.3	0.7	143	399	2401
0.1	2.5	0.3	0.7	121	391	2387
0.1	2.5	0.3	0.7	139	369	2400
0.1	2.5	0.3	0.7	127	347	2380
0.1	2.5	0.3	0.7	142	400	2396
0.1	2.5	0.3	0.7	133	377	2406
0.1	2.5	0.3	0.7	135	341	2404
0.1	2.5	0.3	0.7	141	387	2379
0.1	2.5	0.3	0.7	136	386	2399
0.1	2.5	0.3	0.7	133	351	2380
0.1	2.5	0.3	0.7	137	407	2387
0.1	2.5	0.3	0.7	130	376	2387
0.1	2.5	0.3	0.7	130	368	2404
0.1	2.5	0.3	0.7	142	376	2382
0.1	2.5	0.3	0.7	149	317	2382
0.1	2.5	0.3	0.7	143	363	2395
0.1	2.5	0.3	0.7	138	356	2380
0.1	2.5	0.3	0.7	154	372	2381
0.1	2.5	0.3	0.7	127	369	2387
0.1	2.5	0.3	0.7	127	355	2399
0.1	2.5	0.3	0.7	124	324	2392
0.1	2.5	0.3	0.7	133	377	2390
0.1	2.5	0.3	0.7	130	370	2390
0.1	2.5	0.3	0.7	144	406	2421
0.1	2.5	0.3	0.7	128	366	2422
0.1	2.5	0.3	0.7	136	372	2415
0.1	2.5	0.3	0.7	156	366	2404
0.1	2.5	0.3	0.7	139	407	2405
0.1	2.5	0.3	0.7	137	381	2384
0.1	2.5	0.3	0.7	131	367	2394
0.1	2.5	0.3	0.7	140	362	2379
0.1	2.5	0.3	0.7	150	386	2378
0.1	2.5	0.3	0.7	141	379	2399
0.1	2.5	0.3	0.7	142	384	2378
0.1	2.5	0.3	0.7	153	395	2395
0.1	2.5	0.3	0.7	130	374	2378
0.1	2.5	0.3	0.7	129	367	2372
0.1	2.5	0.3	0.7	141	393	2382
0.1	2.5	0.3	0.7	138	364	2406
0.1	2.5	0.3	0.7	131	377	2375
0.1	2.5	0.3	0.7	147	369	2383
0.1	2.5	0.3	0.7	133	395	2399
0.1	2.5	0.3	0.7	136	424	2397
0.1	2.5	0.3	0.7	132	388	2395
0.1	2.5	0.3	0.7	147	389	2406
0.1	2.5	0.3	0.7	169	433	2371
0.1	2.5	0.3	0.7	144	384	2406
0.1	2.5	0.3	0.7	138	348	2390
0.1	2.5	0.3	0.7	132	356	2383
0.1	2.5	0.3	0.7	124	390	2391
0.1	2.5	0.3	0.7	143	385	2404
0.1	2.5	0.3	0.7	152	340	2360
0.1	2.5	0.3	0.7	170	374	2390
0.1	2.5	0.3	0.7	144	392	2411
0.1	2.5	0.3	0.7	143	385	2398
0.1	2.5	0.3	0.7	137	425	2391
0.1	2.5	0.3	0.7	148	356	2387
0.1	2.5	0.3	0.7	139	387	2397
0.1	2.5	0.3	0.7	142	372	2393
0.1	2.5	0.3	0.7	144	360	2410
0.1	2.5	0.3	0.7	146	372	2379
0.1	2.5	0.3	0.7	150	374	2378
0.1	2.5	0.3	0.7	124	386	2410
0.1	2.5	0.3	0.7	124	370	2381
0.1	2.5	0.3	0.7	143	385	2377
0.1	2.5	0.3	0.7	120	360	2404
0.1	2.5	0.3	0.7	148	334	2399
0.1	2.5	0.3	0.7	132	344	2380
0.1	2.5	0.3	0.7	144	380	2391
0.1	2.5	0.3	0.7	136	326	2390
0.1	2.5	0.3	0.7	149	347	2389
0.1	2.5	0.3	0.7	139	349	2393
0.1	2.5	0.3	0.7	141	397	2396
0.1	2.5	0.3	0.7	141	435	2400
0.1	2.5	0.3	0.7	132	348	2392
0.1	2.5	0.3	0.7	134	340	2409
0.1	3	0.3	0.7	185	401	2393
0.1	3	0.3	0.7	191	427	2365
0.1	3	0.3	0.7	201	401	2387
0.1	3	0.3	0.7	207	413	2414
0.1	3	0.3	0.7	190	424	2395
0.1	3	0.3	0.7	220	480	2390
0.1	3	0.3	0.7	204	436	2413
0.1	3	0.3	0.7	204	396	2376
0.1	3	0.3	0.7	176	438	2393
0.1	3	0.3	0.7	202	444	2387
0.1	3	0.3	0.7	188	442	2406
0.1	3	0.3	0.7	227	407	2383
0.1	3	0.3	0.7	170	398	2419
0.1	3	0.3	0.7	166	396	2404
0.1	3	0.3	0.7	197	425	2389
0.1	3	0.3	0.7	194	382	2416
0.1	3	0.3	0.7	176	408	2381
0.1	3	0.3	0.7	203	379	2400
0.1	3	0.3	0.7	225	419	2383
0.1	3	0.3	0.7	220	446	2390
0.1	3	0.3	0.7	182	386	2402
0.1	3	0.3	0.7	195	419	2401
0.1	3	0.3	0.7	194	426	2409
0.1	3	0.3	0.7	211	399	2393
0.1	3	0.3	0.7	175	393	2386
0.1	3	0.3	0.7	192	412	2398
0.1	3	0.3	0.7	201	387	2386
0.1	3	0.3	0.7	187	389	2416
0.1	3	0.3	0.7	201	461	2380
0.1	3	0.3	0.7	210	440	2386
0.1	3	0.3	0.7	179	389	2385
0.1	3	0.3	0.7	217	407	2364
0.1	3	0.3	0.7	181	403	2388
0.1	3	0.3	0.7	208	448	2400
0.1	3	0.3	0.7	206	438	2414
0.1	3	0.3	0.7	179	409	2405
0.1	3	0.3	0.7	186	390	2395
0.1	3	0.3	0.7	203	409	2410
0.1	3	0.3	0.7	182	382	2409
0.1	3	0.3	0.7	210	422	2406
0.1	3	0.3	0.7	187	413	2392
0.1	3	0.3	0.7	182	406	2383
0.1	3	0.3	0.7	168	406	2395
0.1	3	0.3	0.7	201	467	2395
0.1	3	0.3	0.7	159	361	2388
0.1	3	0.3	0.7	189	393	2394
0.1	3	0.3	0.7	188	398	2398
0.1	3	0.3	0.7	216	456	2383
0.1	3	0.3	0.7	189	429	2387
0.1	3	0.3	0.7	184	416	2416
0.1	3	0.3	0.7	221	425	2394
0.1	3	0.3	0.7	210	426	2403
0.1	3	0.3	0.7	196	438	2390
0.1	3	0.3	0.7	187	397	2408
0.1	3	0.3	0.7	181	409	2396
0.1	3	0.3	0.7	194	416	2388
0.1	3	0.3	0.7	213	433	2401
0.1	3	0.3	0.7	191	395	2386
0.1	3	0.3	0.7	198	406	2387
0.1	3	0.3	0.7	193	377	2417
0.1	3	0.3	0.7	192	418	2410
0.1	3	0.3	0.7	191	413	2417
0.1	3	0.3	0.7	200	378	2409
0.1	3	0.3	0.7	206	420	2386
0.1	3	0.3	0.7	195	391	2397
0.1	3	0.3	0.7	205	419	2405
0.1	3	0.3	0.7	180	438	2381
0.1	3	0.3	0.7	193	437	2389
0.1	3	0.3	0.7	189	383	2403
0.1	3	0.3	0.7	192	424	2410
0.1	3	0.3	0.7	203	449	2391
0.1	3	0.3	0.7	202	480	2394
0.1	3	0.3	0.7	203	441	2390
0.1	3	0.3	0.7	194	434	2396
0.1	3	0.3	0.7	199	405	2391
0.1	3	0.3	0.7	183	427	2406
0.1	3	0.3	0.7	206	410	2402
0.1	3	0.3	0.7	165	475	2391
0.1	3	0.3	0.7	197	473	2385
0.1	3	0.3	0.7	185	423	2394
0.1	3	0.3	0.7	181	403	2373
0.1	3	0.3	0.7	181	421	2391
0.1	3	0.3	0.7	221	441	2393
0.1	3	0.3	0.7	174	446	2425
0.1	3	0.3	0.7	168	428	2387
0.1	3	0.3	0.7	189	377	2405
0.1	3	0.3	0.7	176	476	2400
0.1	3	0.3	0.7	184	408	2394
0.1	3	0.3	0.7	196	398	2398
0.1	3	0.3	0.7	195	411	2407
0.1	3	0.3	0.7	203	419	2410
0.1	3	0.3	0.7	219	451	2383
0.1	3	0.3	0.7	211	411	2395
0.1	3	0.3	0.7	172	446	2409
0.1	3	0.3	0.7	204	446	2390
0.1	3	0.3	0.7	209	401	2402
0.1	3	0.3	0.7	205	385	2403
0.1	3	0.3	0.7	204	426	2419
0.1	3	0.3	0.7	177	399	2400
0.1	3	0.3	0.7	199	415	2387
0.15	1	0.3	0.7	66	334	2397
0.15	1	0.3	0.7	73	287	2368
0.15	1	0.3	0.7	66	312	2400
0.15	1	0.3	0.7	67	311	2388
0.15	1	0.3	0.7	67	333	2404
0.15	1	0.3	0.7	57	379	2375
0.15	1	0.3	0.7	63	283	2418
0.15	1	0.3	0.7	67	315	2388
0.15	1	0.3	0.7	71	355	2383
0.15	1	0.3	0.7	72	328	2388
0.15	1	0.3	0.7	64	332	2409
0.15	1	0.3	0.7	74	284	2398
0.15	1	0.3	0.7	72	312	2394
0.15	1	0.3	0.7	59	351	2365
0.15	1	0.3	0.7	59	287	2409
0.15	1	0.3	0.7	68	324	2380
0.15	1	0.3	0.7	60	340	2380
0.15	1	0.3	0.7	64	326	2373
0.15	1	0.3	0.7	65	303	2414
0.15	1	0.3	0.7	69	307	2412
0.15	1	0.3	0.7	63	321	2404
0.15	1	0.3	0.7	81	289	2384
0.15	1	0.3	0.7	71	329	2395
0.15	1	0.3	0.7	75	357	2376
0.15	1	0.3	0.7	56	326	2401
0.15	1	0.3	0.7	71	337	2391
0.15	1	0.3	0.7	67	297	2399
0.15	1	0.3	0.7	66	344	2396
0.15	1	0.3	0.7	65	305	2379
0.15	1	0.3	0.7	70	284	2375
0.15	1	0.3	0.7	69	279	2383
0.15	1	0.3	0.7	71	289	2382
0.15	1	0.3	0.7	74	348	2380
0.15	1	0.3	0.7	75	275	2381
0.15	1	0.3	0.7	62	326	2407
0.15	1	0.3	0.7	68	314	2396
0.15	1	0.3	0.7	89	355	2402
0.15	1	0.3	0.7	72	354	2365
0.15	1	0.3	0.7	74	270	2388
0.15	1	0.3	0.7	68	328	2400
0.15	1	0.3	0.7	55	287	2378
0.15	1	0.3	0.7	67	295	2369
0.15	1	0.3	0.7	81	361	2390
0.15	1	0.3	0.7	62	294	2411
0.15	1	0.3	0.7	76	282	2375
0.15	1	0.3	0.7	62	360	2398
0.15	1	0.3	0.7	66	284	2402
0.15	1	0.3	0.7	69	331	2400
0.15	1	0.3	0.7	70	332	2386
0.15	1	0.3	0.7	66	310	2395
0.15	1	0.3	0.7	64	280	2399
0.15	1	0.3	0.7	67	343	2415
0.15	1	0.3	0.7	77	329	2380
0.15	1	0.3	0.7	78	294	2404
0.15	1	0.3	0.7	63	305	2405
0.15	1	0.3	0.7	69	287	2392
0.15	1	0.3	0.7	81	313	2391
0.15	1	0.3	0.7	81	353	2403
0.15	1	0.3	0.7	72	320	2390
0.15	1	0.3	0.7	67	301	2403
0.15	1	0.3	0.7	65	353	2383
0.15	1	0.3	0.7	73	333	2392
0.15	1	0.3	0.7	76	294	2407
0.15	1	0.3	0.7	78	282	2396
0.15	1	0.3	0.7	70	282	2374
0.15	1	0.3	0.7	60	296	2414
0.15	1	0.3	0.7	57	291	2398
0.15	1	0.3	0.7	77	309	2369
0.15	1	0.3	0.7	64	310	2399
0.15	1	0.3	0.7	73	287	2379
0.15	1	0.3	0.7	62	298	2398
0.15	1	0.3	0.7	64	332	2381
0.15	1	0.3	0.7	80	290	2393
0.15	1	0.3	0.7	72	312	2393
0.15	1	0.3	0.7	74	302	2400
0.15	1	0.3	0.7	75	309	2393
0.15	1	0.3	0.7	72	310	2382
0.15	1	0.3	0.7	64	298	2404
0.15	1	0.3	0.7	69	285	2395
0.15	1	0.3	0.7	76	262	2395
0.15	1	0.3	0.7	67	377	2366
0.15	1	0.3	0.7	71	307	2396
0.15	1	0.3	0.7	72	272	2391
0.15	1	0.3	0.7	66	350	2386
0.15	1	0.3	0.7	63	305	2376
0.15	1	0.3	0.7	72	324	2415
0.15	1	0.3	0.7	69	295	2400
0.15	1	0.3	0.7	65	281	2379
0.15	1	0.3	0.7	73	307	2389
0.15	1	0.3	0.7	75	285	2371
0.15	1	0.3	0.7	68	316	2396
0.15	1	0.3	0.7	67	323	2395
0.15	1	0.3	0.7	69	277	2402
0.15	1	0.3	0.7	74	332	2401
0.15	1	0.3	0.7	60	354	2393
0.15	1	0.3	0.7	62	318	2396
0.15	1	0.3	0.7	66	296	2386
0.15	1	0.3	0.7	71	305	2391
0.15	1	0.3	0.7	68	322	2398
0.15	1	0.3	0.7	82	294	2383
0.15	1.5	0.3	0.7	77	317	2383
0.15	1.5	0.3	0.7	75	313	2376
0.15	1.5	0.3	0.7	84	324	2386
0.15	1.5	0.3	0.7	71	297	2390
0.15	1.5	0.3	0.7	112	344	2374
0.15	1.5	0.3	0.7	72	364	2387
0.15	1.5	0.3	0.7	89	333	2401
0.15	1.5	0.3	0.7	70	308	2383
0.15	1.5	0.3	0.7	82	310	2392
0.15	1.5	0.3	0.7	87	305	2396
0.15	1.5	0.3	0.7	92	352	2391
0.15	1.5	0.3	0.7	83	297	2397
0.15	1.5	0.3	0.7	97	297	2393
0.15	1.5	0.3	0.7	81	349	2400
0.15	1.5	0.3	0.7	83	359	2400
0.15	1.5	0.3	0.7	81	347	2391
0.15	1.5	0.3	0.7	79	297	2401
0.15	1.5	0.3	0.7	83	297	2404
0.15	1.5	0.3	0.7	77	377	2382
0.15	1.5	0.3	0.7	77	279	2369
0.15	1.5	0.3	0.7	86	352	2395
0.15	1.5	0.3	0.7	80	292	2410
0.15	1.5	0.3	0.7	83	323	2394
0.15	1.5	0.3	0.7	95	299	2388
0.15	1.5	0.3	0.7	87	317	2391
0.15	1.5	0.3	0.7	85	381	2417
0.15	1.5	0.3	0.7	92	354	2396
0.15	1.5	0.3	0.7	84	346	2369
0.15	1.5	0.3	0.7	84	312	2411
0.15	1.5	0.3	0.7	82	282	2397
0.15	1.5	0.3	0.7	79	337	2384
0.15	1.5	0.3	0.7	82	312	2405
0.15	1.5	0.3	0.7	72	354	2388
0.15	1.5	0.3	0.7	82	348	2393
0.15	1.5	0.3	0.7	85	319	2390
0.15	1.5	0.3	0.7	91	341	2384
0.15	1.5	0.3	0.7	72	316	2392
0.15	1.5	0.3	0.7	70	284	2402
0.15	1.5	0.3	0.7	87	401	2395
0.15	1.5	0.3	0.7	90	326	2390
0.15	1.5	0.3	0.7	80	312	2384
0.15	1.5	0.3	0.7	91	337	2395
0.15	1.5	0.3	0.7	84	358	2406
0.15	1.5	0.3	0.7	86	294	2405
0.15	1.5	0.3	0.7	76	326	2386
0.15	1.5	0.3	0.7	92	350	2401
0.15	1.5	0.3	0.7	105	375	2394
0.15	1.5	0.3	0.7	82	358	2376
0.15	1.5	0.3	0.7	83	343	2381
0.15	1.5	0.3	0.7	78	322	2401
0.15	1.5	0.3	0.7	95	301	2397
0.15	1.5	0.3	0.7	91	337	2398
0.15	1.5	0.3	0.7	84	314	2371
0.15	1.5	0.3	0.7	88	316	2381
0.15	1.5	0.3	0.7	84	370	2410
0.15	1.5	0.3	0.7	83	287	2408
0.15	1.5	0.3	0.7	76	326	2406
0.15	1.5	0.3	0.7	83	343	2394
0.15	1.5	0.3	0.7	90	298	2390
0.15	1.5	0.3	0.7	84	380	2387
0.15	1.5	0.3	0.7	85	327	2408
0.15	1.5	0.3	0.7	77	319	2389
0.15	1.5	0.3	0.7	71	299	2387
0.15	1.5	0.3	0.7	109	359	2385
0.15	1.5	0.3	0.7	86	334	2395
0.15	1.5	0.3	0.7	68	290	2386
0.15	1.5	0.3	0.7	87	335	2391
0.15	1.5	0.3	0.7	76	314	2384
0.15	1.5	0.3	0.7	91	319	2375
0.15	1.5	0.3	0.7	83	271	2383
0.15	1.5	0.3	0.7	73	339	2400
0.15	1.5	0.3	0.7	82	364	2391
0.15	1.5	0.3	0.7	91	303	2368
0.15	1.5	0.3	0.7	84	360	2388
0.15	1.5	0.3	0.7	81	301	2378
0.15	1.5	0.3	0.7	91	299	2392
0.15	1.5	0.3	0.7	74	300	2369
0.15	1.5	0.3	0.7	83	335	2421
0.15	1.5	0.3	0.7	92	380	2401
0.15	1.5	0.3	0.7	70	282	2411
0.15	1.5	0.3	0.7	88	342	2390
0.15	1.5	0.3	0.7	82	288	2374
0.15	1.5	0.3	0.7	85	309	2412
0.15	1.5	0.3	0.7	77	301	2393
0.15	1.5	0.3	0.7	84	316	2374
0.15	1.5	0.3	0.7	75	333	2391
0.15	1.5	0.3	0.7	76	316	2388
0.15	1.5	0.3	0.7	85	363	2389
0.15	1.5	0.3	0.7	76	308	2400
0.15	1.5	0.3	0.7	85	339	2377
0.15	1.5	0.3	0.7	92	360	2387
0.15	1.5	0.3	0.7	88	330	2377
0.15	1.5	0.3	0.7	93	369	2391
0.15	1.5	0.3	0.7	76	348	2425
0.15	1.5	0.3	0.7	91	315	2398
0.15	1.5	0.3	0.7	85	305	2397
0.15	1.5	0.3	0.7	76	342	2395
0.15	1.5	0.3	0.7	82	330	2388
0.15	1.5	0.3	0.7	86	348	2397
0.15	1.5	0.3	0.7	70	304	2388
0.15	2	0.3	0.7	110	364	2378
0.15	2	0.3	0.7	122	382	2395
0.15	2	0.3	0.7	107	339	2392
0.15	2	0.3	0.7	97	315	2391
0.15	2	0.3	0.7	95	305	2396
0.15	2	0.3	0.7	101	319	2383
0.15	2	0.3	0.7	101	379	2405
0.15	2	0.3	0.7	98	328	2400
0.15	2	0.3	0.7	122	344	2395
0.15	2	0.3	0.7	112	352	2416
0.15	2	0.3	0.7	104	386	2386
0.15	2	0.3	0.7	118	330	2397
0.15	2	0.3	0.7	115	357	2390
0.15	2	0.3	0.7	126	378	2383
0.15	2	0.3	0.7	124	328	2408
0.15	2	0.3	0.7	124	342	2389
0.15	2	0.3	0.7	109	349	2385
0.15	2	0.3	0.7	114	344	2380
0.15	2	0.3	0.7	107	321	2397
0.15	2	0.3	0.7	114	340	2376
0.15	2	0.3	0.7	98	378	2396
0.15	2	0.3	0.7	103	311	2387
0.15	2	0.3	0.7	110	336	2386
0.15	2	0.3	0.7	110	320	2415
0.15	2	0.3	0.7	110	322	2416
0.15	2	0.3	0.7	113	359	2415
0.15	2	0.3	0.7	99	325	2387
0.15	2	0.3	0.7	110	336	2372
0.15	2	0.3	0.7	110	332	2399
0.15	2	0.3	0.7	111	347	2376
0.15	2	0.3	0.7	101	321	2397
0.15	2	0.3	0.7	107	315	2394
0.15	2	0.3	0.7	119	339	2391
0.15	2	0.3	0.7	128	412	2382
0.15	2	0.3	0.7	115	323	2408
0.15	2	0.3	0.7	105	341	2384
0.15	2	0.3	0.7	122	382	2384
0.15	2	0.3	0.7	104	344	2407
0.15	2	0.3	0.7	105	387	2387
0.15	2	0.3	0.7	111	353	2387
0.15	2	0.3	0.7	118	346	2384
0.15	2	0.3	0.7	112	324	2384
0.15	2	0.3	0.7	104	322	2401
0.15	2	0.3	0.7	108	356	2409
0.15	2	0.3	0.7	117	377	2387
0.15	2	0.3	0.7	114	300	2390
0.15	2	0.3	0.7	117	373	2370
0.15	2	0.3	0.7	93	317	2396
0.15	2	0.3	0.7	94	332	2404
0.15	2	0.3	0.7	96	312	2429
0.15	2	0.3	0.7	101	341	2406
0.15	2	0.3	0.7	111	373	2380
0.15	2	0.3	0.7	91	347	2390
0.15	2	0.3	0.7	106	354	2379
0.15	2	0.3	0.7	109	361	2403
0.15	2	0.3	0.7	93	353	2387
0.15	2	0.3	0.7	109	399	2387
0.15	2	0.3	0.7	96	356	2386
0.15	2	0.3	0.7	107	319	2387
0.15	2	0.3	0.7	106	414	2384
0.15	2	0.3	0.7	106	358	2391
0.15	2	0.3	0.7	103	419	2378
0.15	2	0.3	0.7	104	314	2398
0.15	2	0.3	0.7	96	358	2389
0.15	2	0.3	0.7	110	346	2393
0.15	2	0.3	0.7	108	324	2390
0.15	2	0.3	0.7	109	383	2412
0.15	2	0.3	0.7	108	306	2365
0.15	2	0.3	0.7	97	385	2399
0.15	2	0.3	0.7	98	358	2391
0.15	2	0.3	0.7	104	330	2406
0.15	2	0.3	0.7	107	379	2391
0.15	2	0.3	0.7	113	355	2394
0.15	2	0.3	0.7	109	319	2379
0.15	2	0.3	0.7	98	340	2413
0.15	2	0.3	0.7	117	391	2415
0.15	2	0.3	0.7	117	297	2396
0.15	2	0.3	0.7	112	352	2402
0.15	2	0.3	0.7	100	308	2387
0.15	2	0.3	0.7	101	325	2418
0.15	2	0.3	0.7	115	349	2386
0.15	2	0.3	0.7	98	346	2407
0.15	2	0.3	0.7	99	327	2378
0.15	2	0.3	0.7	114	358	2391
0.15	2	0.3	0.7	107	309	2384
0.15	2	0.3	0.7	102	352	2397
0.15	2	0.3	0.7	126	346	2389
0.15	2	0.3	0.7	105	329	2398
0.15	2	0.3	0.7	107	339	2412
0.15	2	0.3	0.7	103	355	2384
0.15	2	0.3	0.7	108	334	2407
0.15	2	0.3	0.7	99	303	2383
0.15	2	0.3	0.7	104	332	2389
0.15	2	0.3	0.7	105	347	2403
0.15	2	0.3	0.7	93	323	2404
0.15	2	0.3	0.7	113	329	2386
0.15	2	0.3	0.7	116	364	2383
0.15	2	0.3	0.7	88	336	2374
0.15	2	0.3	0.7	101	355	2401
0.15	2	0.3	0.7	108	338	2392
0.15	2.5	0.3	0.7	153	399	2393
0.15	2.5	0.3	0.7	168	384	2389
0.15	2.5	0.3	0.7	182	386	2371
0.15	2.5	0.3	0.7	159	373	2392
0.15	2.5	0.3	0.7	173	433	2391
0.15	2.5	0.3	0.7	195	403	2395
0.15	2.5	0.3	0.7	137	325	2395
0.15	2.5	0.3	0.7	150	406	2397
0.15	2.5	0.3	0.7	151	397	2383
0.15	2.5	0.3	0.7	159	391	2381
0.15	2.5	0.3	0.7	169	379	2397
0.15	2.5	0.3	0.7	134	362	2401
0.15	2.5	0.3	0.7	176	358	2412
0.15	2.5	0.3	0.7	181	415	2391
0.15	2.5	0.3	0.7	170	432	2414
0.15	2.5	0.3	0.7	186	408	2412
0.15	2.5	0.3	0.7	156	486	2384
0.15	2.5	0.3	0.7	165	389	2411
0.15	2.5	0.3	0.7	175	427	2364
0.15	2.5	0.3	0.7	136	374	2376
0.15	2.5	0.3	0.7	179	435	2394
0.15	2.5	0.3	0.7	152	418	2413
0.15	2.5	0.3	0.7	152	396	2389
0.15	2.5	0.3	0.7	157	411	2397
0.15	2.5	0.3	0.7	138	356	2406
0.15	2.5	0.3	0.7	173	435	2395
0.15	2.5	0.3	0.7	168	386	2393
0.15	2.5	0.3	0.7	154	346	2398
0.15	2.5	0.3	0.7	164	410	2410
0.15	2.5	0.3	0.7	155	427	2382
0.15	2.5	0.3	0.7	142	432	2388
0.15	2.5	0.3	0.7	145	341	2385
0.15	2.5	0.3	0.7	138	374	2420
0.15	2.5	0.3	0.7	170	398	2388
0.15	2.5	0.3	0.7	161	397	2383
0.15	2.5	0.3	0.7	158	344	2404
0.15	2.5	0.3	0.7	169	409	2397
0.15	2.5	0.3	0.7	151	355	2388
0.15	2.5	0.3	0.7	165	419	2402
0.15	2.5	0.3	0.7	156	418	2399
0.15	2.5	0.3	0.7	157	373	2389
0.15	2.5	0.3	0.7	149	355	2388
0.15	2.5	0.3	0.7	140	356	2401
0.15	2.5	0.3	0.7	170	412	2399
0.15	2.5	0.3	0.7	170	366	2413
0.15	2.5	0.3	0.7	120	366	2401
0.15	2.5	0.3	0.7	157	431	2387
0.15	2.5	0.3	0.7	146	346	2407
0.15	2.5	0.3	0.7	192	370	2387
0.15	2.5	0.3	0.7	176	420	2415
0.15	2.5	0.3	0.7	186	434	2372
0.15	2.5	0.3	0.7	139	389	2405
0.15	2.5	0.3	0.7	184	398	2382
0.15	2.5	0.3	0.7	186	442	2382
0.15	2.5	0.3	0.7	188	388	2401
0.15	2.5	0.3	0.7	172	418	2386
0.15	2.5	0.3	0.7	201	429	2384
0.15	2.5	0.3	0.7	146	404	2385
0.15	2.5	0.3	0.7	175	439	2418
0.15	2.5	0.3	0.7	162	388	2389
0.15	2.5	0.3	0.7	159	425	2401
0.15	2.5	0.3	0.7	150	406	2399
0.15	2.5	0.3	0.7	177	419	2408
0.15	2.5	0.3	0.7	147	405	2371
0.15	2.5	0.3	0.7	150	362	2396
0.15	2.5	0.3	0.7	157	413	2398
0.15	2.5	0.3	0.7	170	388	2403
0.15	2.5	0.3	0.7	142	348	2404
0.15	2.5	0.3	0.7	178	422	2383
0.15	2.5	0.3	0.7	155	371	2398
0.15	2.5	0.3	0.7	168	408	2381
0.15	2.5	0.3	0.7	139	369	2405
0.15	2.5	0.3	0.7	154	406	2387
0.15	2.5	0.3	0.7	181	385	2384
0.15	2.5	0.3	0.7	166	428	2342
0.15	2.5	0.3	0.7	137	395	2393
0.15	2.5	0.3	0.7	169	393	2391
0.15	2.5	0.3	0.7	160	384	2391
0.15	2.5	0.3	0.7	158	358	2400
0.15	2.5	0.3	0.7	163	411	2423
0.15	2.5	0.3	0.7	157	409	2407
0.15	2.5	0.3	0.7	188	432	2368
0.15	2.5	0.3	0.7	145	349	2393
0.15	2.5	0.3	0.7	179	363	2391
0.15	2.5	0.3	0.7	135	413	2408
0.15	2.5	0.3	0.7	151	423	2394
0.15	2.5	0.3	0.7	162	402	2389
0.15	2.5	0.3	0.7	170	420	2399
0.15	2.5	0.3	0.7	158	406	2391
0.15	2.5	0.3	0.7	174	464	2388
0.15	2.5	0.3	0.7	135	395	2412
0.15	2.5	0.3	0.7	156	394	2388
0.15	2.5	0.3	0.7	170	418	2404
0.15	2.5	0.3	0.7	147	369	2409
0.15	2.5	0.3	0.7	151	423	2416
0.15	2.5	0.3	0.7	168	468	2409
0.15	2.5	0.3	0.7	179	411	2399
0.15	2.5	0.3	0.7	164	382	2412
0.15	2.5	0.3	0.7	170	414	2389
0.15	2.5	0.3	0.7	165	371	2408
0.15	3	0.3	0.7	295	489	2387
0.15	3	0.3	0.7	274	468	2392
0.15	3	0.3	0.7	301	467	2382
0.15	3	0.3	0.7	291	491	2354
0.15	3	0.3	0.7	244	514	2393
0.15	3	0.3	0.7	288	508	2388
0.15	3	0.3	0.7	254	436	2389
0.15	3	0.3	0.7	269	477	2392
0.15	3	0.3	0.7	280	468	2374
0.15	3	0.3	0.7	257	465	2378
0.15	3	0.3	0.7	275	461	2369
0.15	3	0.3	0.7	276	490	2382
0.15	3	0.3	0.7	291	513	2371
0.15	3	0.3	0.7	297	459	2362
0.15	3	0.3	0.7	276	468	2396
0.15	3	0.3	0.7	286	476	2387
0.15	3	0.3	0.7	238	466	2381
0.15	3	0.3	0.7	275	463	2382
0.15	3	0.3	0.7	265	473	2391
0.15	3	0.3	0.7	249	485	2377
0.15	3	0.3	0.7	306	504	2371
0.15	3	0.3	0.7	318	504	2334
0.15	3	0.3	0.7	251	459	2399
0.15	3	0.3	0.7	259	449	2389
0.15	3	0.3	0.7	283	479	2391
0.15	3	0.3	0.7	277	507	2369
0.15	3	0.3	0.7	264	474	2387
0.15	3	0.3	0.7	270	474	2378
0.15	3	0.3	0.7	286	446	2405
0.15	3	0.3	0.7	275	481	2375
0.15	3	0.3	0.7	293	477	2378
0.15	3	0.3	0.7	253	451	2362
0.15	3	0.3	0.7	227	449	2391
0.15	3	0.3	0.7	284	474	2381
0.15	3	0.3	0.7	273	491	2400
0.15	3	0.3	0.7	294	460	2358
0.15	3	0.3	0.7	258	482	2398
0.15	3	0.3	0.7	248	486	2388
0.15	3	0.3	0.7	265	453	2385
0.15	3	0.3	0.7	279	447	2384
0.15	3	0.3	0.7	250	514	2377
0.15	3	0.3	0.7	230	486	2404
0.15	3	0.3	0.7	281	477	2356
0.15	3	0.3	0.7	265	485	2384
0.15	3	0.3	0.7	233	467	2406
0.15	3	0.3	0.7	281	477	2360
0.15	3	0.3	0.7	316	492	2368
0.15	3	0.3	0.7	269	439	2392
0.15	3	0.3	0.7	263	453	2394
0.15	3	0.3	0.7	302	482	2368
0.15	3	0.3	0.7	277	477	2393
0.15	3	0.3	0.7	269	433	2387
0.15	3	0.3	0.7	269	477	2359
0.15	3	0.3	0.7	287	485	2379
0.15	3	0.3	0.7	248	468	2383
0.15	3	0.3	0.7	278	466	2370
0.15	3	0.3	0.7	295	475	2377
0.15	3	0.3	0.7	226	418	2403
0.15	3	0.3	0.7	305	479	2363
0.15	3	0.3	0.7	233	445	2408
0.15	3	0.3	0.7	268	502	2391
0.15	3	0.3	0.7	239	419	2415
0.15	3	0.3	0.7	299	483	2378
0.15	3	0.3	0.7	299	465	2392
0.15	3	0.3	0.7	284	470	2368
0.15	3	0.3	0.7	240	456	2399
0.15	3	0.3	0.7	249	469	2396
0.15	3	0.3	0.7	266	488	2385
0.15	3	0.3	0.7	278	470	2363
0.15	3	0.3	0.7	266	476	2377
0.15	3	0.3	0.7	293	471	2372
0.15	3	0.3	0.7	296	452	2380
0.15	3	0.3	0.7	241	425	2380
0.15	3	0.3	0.7	272	454	2398
0.15	3	0.3	0.7	288	472	2387
0.15	3	0.3	0.7	281	461	2376
0.15	3	0.3	0.7	257	455	2378
0.15	3	0.3	0.7	264	538	2379
0.15	3	0.3	0.7	297	451	2378
0.15	3	0.3	0.7	322	502	2361
0.15	3	0.3	0.7	250	434	2392
0.15	3	0.3	0.7	286	474	2371
0.15	3	0.3	0.7	252	492	2379
0.15	3	0.3	0.7	292	438	2371
0.15	3	0.3	0.7	307	485	2384
0.15	3	0.3	0.7	267	479	2392
0.15	3	0.3	0.7	290	486	2387
0.15	3	0.3	0.7	263	477	2381
0.15	3	0.3	0.7	268	442	2350
0.15	3	0.3	0.7	265	449	2374
0.15	3	0.3	0.7	276	480	2382
0.15	3	0.3	0.7	234	468	2373
0.15	3	0.3	0.7	259	461	2408
0.15	3	0.3	0.7	271	495	2401
0.15	3	0.3	0.7	303	495	2369
0.15	3	0.3	0.7	275	515	2387
0.15	3	0.3	0.7	267	451	2377
0.15	3	0.3	0.7	259	503	2373
0.15	3	0.3	0.7	253	461	2404
0.15	3	0.3	0.7	277	497	2378
0.2	1	0.3	0.7	74	312	2383
0.2	1	0.3	0.7	58	328	2392
0.2	1	0.3	0.7	67	321	2396
0.2	1	0.3	0.7	67	319	2386
0.2	1	0.3	0.7	69	317	2387
0.2	1	0.3	0.7	80	338	2395
0.2	1	0.3	0.7	68	306	2382
0.2	1	0.3	0.7	78	362	2395
0.2	1	0.3	0.7	70	336	2394
0.2	1	0.3	0.7	72	312	2400
0.2	1	0.3	0.7	67	283	2395
0.2	1	0.3	0.7	60	354	2389
0.2	1	0.3	0.7	68	330	2393
0.2	1	0.3	0.7	68	302	2378
0.2	1	0.3	0.7	57	303	2377
0.2	1	0.3	0.7	59	303	2404
0.2	1	0.3	0.7	66	308	2386
0.2	1	0.3	0.7	63	331	2402
0.2	1	0.3	0.7	64	312	2379
0.2	1	0.3	0.7	70	354	2392
0.2	1	0.3	0.7	77	337	2389
0.2	1	0.3	0.7	60	316	2393
0.2	1	0.3	0.7	61	301	2410
0.2	1	0.3	0.7	61	359	2393
0.2	1	0.3	0.7	68	328	2396
0.2	1	0.3	0.7	78	376	2395
0.2	1	0.3	0.7	62	348	2401
0.2	1	0.3	0.7	68	350	2375
0.2	1	0.3	0.7	63	315	2379
0.2	1	0.3	0.7	75	347	2401
0.2	1	0.3	0.7	80	340	2387
0.2	1	0.3	0.7	65	317	2388
0.2	1	0.3	0.7	77	347	2395
0.2	1	0.3	0.7	72	300	2406
0.2	1	0.3	0.7	66	304	2393
0.2	1	0.3	0.7	63	315	2396
0.2	1	0.3	0.7	62	292	2404
0.2	1	0.3	0.7	68	334	2394
0.2	1	0.3	0.7	65	311	2389
0.2	1	0.3	0.7	73	311	2383
0.2	1	0.3	0.7	78	284	2381
0.2	1	0.3	0.7	69	351	2405
0.2	1	0.3	0.7	68	302	2385
0.2	1	0.3	0.7	71	315	2377
0.2	1	0.3	0.7	65	289	2393
0.2	1	0.3	0.7	53	365	2395
0.2	1	0.3	0.7	64	362	2402
0.2	1	0.3	0.7	77	345	2387
0.2	1	0.3	0.7	76	366	2376
0.2	1	0.3	0.7	71	313	2383
0.2	1	0.3	0.7	75	307	2379
0.2	1	0.3	0.7	53	347	2373
0.2	1	0.3	0.7	71	289	2396
0.2	1	0.3	0.7	75	337	2389
0.2	1	0.3	0.7	73	289	2382
0.2	1	0.3	0.7	87	351	2393
0.2	1	0.3	0.7	66	322	2401
0.2	1	0.3	0.7	68	326	2408
0.2	1	0.3	0.7	64	296	2400
0.2	1	0.3	0.7	66	340	2393
0.2	1	0.3	0.7	63	295	2393
0.2	1	0.3	0.7	75	309	2384
0.2	1	0.3	0.7	66	332	2373
0.2	1	0.3	0.7	80	332	2387
0.2	1	0.3	0.7	64	286	2395
0.2	1	0.3	0.7	77	307	2384
0.2	1	0.3	0.7	65	349	2381
0.2	1	0.3	0.7	71	283	2386
0.2	1	0.3	0.7	73	323	2368
0.2	1	0.3	0.7	72	322	2412
0.2	1	0.3	0.7	65	303	2413
0.2	1	0.3	0.7	71	321	2402
0.2	1	0.3	0.7	68	286	2367
0.2	1	0.3	0.7	68	336	2401
0.2	1	0.3	0.7	72	296	2389
0.2	1	0.3	0.7	69	301	2381
0.2	1	0.3	0.7	83	333	2373
0.2	1	0.3	0.7	74	332	2378
0.2	1	0.3	0.7	68	292	2378
0.2	1	0.3	0.7	67	333	2381
0.2	1	0.3	0.7	71	335	2387
0.2	1	0.3	0.7	62	330	2377
0.2	1	0.3	0.7	67	291	2396
0.2	1	0.3	0.7	70	310	2383
0.2	1	0.3	0.7	60	338	2378
0.2	1	0.3	0.7	68	294	2406
0.2	1	0.3	0.7	64	284	2372
0.2	1	0.3	0.7	69	275	2396
0.2	1	0.3	0.7	62	326	2407
0.2	1	0.3	0.7	67	313	2368
0.2	1	0.3	0.7	73	313	2399
0.2	1	0.3	0.7	65	287	2377
0.2	1	0.3	0.7	63	273	2428
0.2	1	0.3	0.7	70	304	2371
0.2	1	0.3	0.7	74	266	2404
0.2	1	0.3	0.7	68	330	2393
0.2	1	0.3	0.7	71	329	2399
0.2	1	0.3	0.7	78	310	2394
0.2	1	0.3	0.7	72	320	2389
0.2	1	0.3	0.7	64	306	2385
0.2	1.5	0.3	0.7	82	300	2395
0.2	1.5	0.3	0.7	94	346	2425
0.2	1.5	0.3	0.7	90	352	2391
0.2	1.5	0.3	0.7	93	315	2395
0.2	1.5	0.3	0.7	84	292	2380
0.2	1.5	0.3	0.7	82	338	2405
0.2	1.5	0.3	0.7	73	321	2383
0.2	1.5	0.3	0.7	98	358	2373
0.2	1.5	0.3	0.7	88	316	2400
0.2	1.5	0.3	0.7	88	364	2401
0.2	1.5	0.3	0.7	78	320	2392
0.2	1.5	0.3	0.7	99	303	2384
0.2	1.5	0.3	0.7	89	321	2400
0.2	1.5	0.3	0.7	71	295	2361
0.2	1.5	0.3	0.7	76	348	2407
0.2	1.5	0.3	0.7	78	346	2392
0.2	1.5	0.3	0.7	92	346	2391
0.2	1.5	0.3	0.7	83	345	2399
0.2	1.5	0.3	0.7	75	309	2387
0.2	1.5	0.3	0.7	78	328	2402
0.2	1.5	0.3	0.7	92	348	2396
0.2	1.5	0.3	0.7	85	343	2408
0.2	1.5	0.3	0.7	83	311	2397
0.2	1.5	0.3	0.7	74	324	2387
0.2	1.5	0.3	0.7	84	310	2379
0.2	1.5	0.3	0.7	88	304	2386
0.2	1.5	0.3	0.7	76	324	2409
0.2	1.5	0.3	0.7	89	311	2396
0.2	1.5	0.3	0.7	86	324	2390
0.2	1.5	0.3	0.7	77	341	2398
0.2	1.5	0.3	0.7	75	395	2372
0.2	1.5	0.3	0.7	89	329	2417
0.2	1.5	0.3	0.7	83	355	2378
0.2	1.5	0.3	0.7	81	343	2421
0.2	1.5	0.3	0.7	99	367	2383
0.2	1.5	0.3	0.7	89	329	2403
0.2	1.5	0.3	0.7	77	331	2396
0.2	1.5	0.3	0.7	83	313	2418
0.2	1.5	0.3	0.7	91	297	2433
0.2	1.5	0.3	0.7	87	335	2333
0.2	1.5	0.3	0.7	86	334	2380
0.2	1.5	0.3	0.7	82	316	2371
0.2	1.5	0.3	0.7	89	337	2397
0.2	1.5	0.3	0.7	87	363	2394
0.2	1.5	0.3	0.7	93	365	2390
0.2	1.5	0.3	0.7	81	331	2388
0.2	1.5	0.3	0.7	83	347	2397
0.2	1.5	0.3	0.7	91	405	2394
0.2	1.5	0.3	0.7	88	360	2388
0.2	1.5	0.3	0.7	87	353	2387
0.2	1.5	0.3	0.7	82	298	2368
0.2	1.5	0.3	0.7	93	351	2386
0.2	1.5	0.3	0.7	81	315	2385
0.2	1.5	0.3	0.7	80	372	2386
0.2	1.5	0.3	0.7	81	295	2380
0.2	1.5	0.3	0.7	77	365	2397
0.2	1.5	0.3	0.7	81	347	2407
0.2	1.5	0.3	0.7	82	396	2390
0.2	1.5	0.3	0.7	80	358	2412
0.2	1.5	0.3	0.7	62	306	2399
0.2	1.5	0.3	0.7	95	319	2415
0.2	1.5	0.3	0.7	76	328	2390
0.2	1.5	0.3	0.7	83	309	2393
0.2	1.5	0.3	0.7	83	299	2377
0.2	1.5	0.3	0.7	103	333	2373
0.2	1.5	0.3	0.7	95	349	2392
0.2	1.5	0.3	0.7	77	333	2378
0.2	1.5	0.3	0.7	84	276	2393
0.2	1.5	0.3	0.7	84	356	2376
0.2	1.5	0.3	0.7	74	312	2383
0.2	1.5	0.3	0.7	85	331	2382
0.2	1.5	0.3	0.7	87	311	2398
0.2	1.5	0.3	0.7	94	348	2400
0.2	1.5	0.3	0.7	81	345	2397
0.2	1.5	0.3	0.7	79	287	2396
0.2	1.5	0.3	0.7	73	331	2387
0.2	1.5	0.3	0.7	89	315	2391
0.2	1.5	0.3	0.7	65	321	2373
0.2	1.5	0.3	0.7	88	346	2398
0.2	1.5	0.3	0.7	85	343	2390
0.2	1.5	0.3	0.7	86	338	2398
0.2	1.5	0.3	0.7	82	348	2377
0.2	1.5	0.3	0.7	70	352	2407
0.2	1.5	0.3	0.7	84	346	2390
0.2	1.5	0.3	0.7	93	325	2402
0.2	1.5	0.3	0.7	84	342	2379
0.2	1.5	0.3	0.7	89	327	2383
0.2	1.5	0.3	0.7	86	342	2381
0.2	1.5	0.3	0.7	93	321	2411
0.2	1.5	0.3	0.7	80	352	2372
0.2	1.5	0.3	0.7	70	348	2398
0.2	1.5	0.3	0.7	87	389	2397
0.2	1.5	0.3	0.7	94	314	2368
0.2	1.5	0.3	0.7	80	366	2382
0.2	1.5	0.3	0.7	91	319	2400
0.2	1.5	0.3	0.7	96	354	2381
0.2	1.5	0.3	0.7	94	298	2402
0.2	1.5	0.3	0.7	68	306	2425
0.2	1.5	0.3	0.7	80	358	2399
0.2	1.5	0.3	0.7	79	317	2412
0.2	2	0.3	0.7	108	344	2395
0.2	2	0.3	0.7	121	379	2374
0.2	2	0.3	0.7	129	355	2369
0.2	2	0.3	0.7	96	356	2384
0.2	2	0.3	0.7	109	373	2372
0.2	2	0.3	0.7	125	371	2399
0.2	2	0.3	0.7	108	402	2395
0.2	2	0.3	0.7	124	386	2398
0.2	2	0.3	0.7	103	303	2385
0.2	2	0.3	0.7	111	359	2383
0.2	2	0.3	0.7	121	335	2400
0.2	2	0.3	0.7	124	402	2393
0.2	2	0.3	0.7	105	335	2387
0.2	2	0.3	0.7	120	358	2407
0.2	2	0.3	0.7	111	305	2390
0.2	2	0.3	0.7	110	402	2407
0.2	2	0.3	0.7	111	355	2405
0.2	2	0.3	0.7	114	362	2381
0.2	2	0.3	0.7	139	371	2390
0.2	2	0.3	0.7	106	354	2392
0.2	2	0.3	0.7	126	382	2390
0.2	2	0.3	0.7	112	402	2392
0.2	2	0.3	0.7	119	335	2419
0.2	2	0.3	0.7	111	405	2393
0.2	2	0.3	0.7	112	370	2378
0.2	2	0.3	0.7	114	370	2396
0.2	2	0.3	0.7	112	380	2408
0.2	2	0.3	0.7	131	385	2392
0.2	2	0.3	0.7	132	338	2415
0.2	2	0.3	0.7	124	336	2384
0.2	2	0.3	0.7	125	355	2407
0.2	2	0.3	0.7	116	368	2402
0.2	2	0.3	0.7	117	355	2408
0.2	2	0.3	0.7	119	377	2397
0.2	2	0.3	0.7	92	358	2411
0.2	2	0.3	0.7	113	415	2383
0.2	2	0.3	0.7	122	320	2376
0.2	2	0.3	0.7	117	349	2371
0.2	2	0.3	0.7	107	307	2398
0.2	2	0.3	0.7	102	370	2407
0.2	2	0.3	0.7	130	358	2395
0.2	2	0.3	0.7	122	354	2390
0.2	2	0.3	0.7	117	353	2377
0.2	2	0.3	0.7	110	358	2408
0.2	2	0.3	0.7	98	356	2385
0.2	2	0.3	0.7	108	390	2357
0.2	2	0.3	0.7	98	400	2382
0.2	2	0.3	0.7	118	336	2396
0.2	2	0.3	0.7	99	373	2387
0.2	2	0.3	0.7	128	332	2386
0.2	2	0.3	0.7	141	399	2392
0.2	2	0.3	0.7	115	359	2372
0.2	2	0.3	0.7	101	337	2409
0.2	2	0.3	0.7	136	420	2392
0.2	2	0.3	0.7	114	368	2402
0.2	2	0.3	0.7	122	338	2409
0.2	2	0.3	0.7	107	373	2417
0.2	2	0.3	0.7	105	379	2393
0.2	2	0.3	0.7	126	326	2404
0.2	2	0.3	0.7	116	354	2385
0.2	2	0.3	0.7	121	405	2382
0.2	2	0.3	0.7	99	333	2417
0.2	2	0.3	0.7	120	346	2389
0.2	2	0.3	0.7	113	331	2400
0.2	2	0.3	0.7	118	350	2378
0.2	2	0.3	0.7	103	405	2392
0.2	2	0.3	0.7	109	317	2391
0.2	2	0.3	0.7	127	363	2389
0.2	2	0.3	0.7	112	366	2387
0.2	2	0.3	0.7	115	355	2383
0.2	2	0.3	0.7	108	312	2392
0.2	2	0.3	0.7	99	363	2388
0.2	2	0.3	0.7	103	351	2418
0.2	2	0.3	0.7	104	320	2380
0.2	2	0.3	0.7	116	350	2389
0.2	2	0.3	0.7	119	361	2394
0.2	2	0.3	0.7	119	351	2382
0.2	2	0.3	0.7	107	387	2402
0.2	2	0.3	0.7	108	326	2387
0.2	2	0.3	0.7	119	329	2416
0.2	2	0.3	0.7	104	340	2392
0.2	2	0.3	0.7	106	360	2387
0.2	2	0.3	0.7	96	352	2399
0.2	2	0.3	0.7	137	383	2391
0.2	2	0.3	0.7	120	344	2409
0.2	2	0.3	0.7	111	345	2403
0.2	2	0.3	0.7	100	372	2396
0.2	2	0.3	0.7	110	344	2393
0.2	2	0.3	0.7	120	388	2397
0.2	2	0.3	0.7	105	365	2420
0.2	2	0.3	0.7	111	345	2395
0.2	2	0.3	0.7	111	391	2366
0.2	2	0.3	0.7	107	407	2386
0.2	2	0.3	0.7	98	386	2390
0.2	2	0.3	0.7	117	371	2403
0.2	2	0.3	0.7	130	362	2374
0.2	2	0.3	0.7	92	362	2409
0.2	2	0.3	0.7	112	354	2386
0.2	2	0.3	0.7	110	388	2402
0.2	2	0.3	0.7	109	387	2392
0.2	2.5	0.3	0.7	198	432	2345
0.2	2.5	0.3	0.7	205	433	2418
0.2	2.5	0.3	0.7	199	457	2379
0.2	2.5	0.3	0.7	135	389	2419
0.2	2.5	0.3	0.7	232	408	2397
0.2	2.5	0.3	0.7	167	421	2374
0.2	2.5	0.3	0.7	231	433	2394
0.2	2.5	0.3	0.7	190	440	2403
0.2	2.5	0.3	0.7	205	419	2409
0.2	2.5	0.3	0.7	227	451	2398
0.2	2.5	0.3	0.7	195	415	2414
0.2	2.5	0.3	0.7	185	401	2377
0.2	2.5	0.3	0.7	187	475	2409
0.2	2.5	0.3	0.7	190	432	2419
0.2	2.5	0.3	0.7	214	436	2393
0.2	2.5	0.3	0.7	165	407	2385
0.2	2.5	0.3	0.7	171	423	2378
0.2	2.5	0.3	0.7	199	433	2406
0.2	2.5	0.3	0.7	206	438	2408
0.2	2.5	0.3	0.7	181	405	2399
0.2	2.5	0.3	0.7	178	400	2384
0.2	2.5	0.3	0.7	152	394	2403
0.2	2.5	0.3	0.7	204	464	2400
0.2	2.5	0.3	0.7	175	439	2397
0.2	2.5	0.3	0.7	201	367	2388
0.2	2.5	0.3	0.7	224	450	2400
0.2	2.5	0.3	0.7	191	433	2396
0.2	2.5	0.3	0.7	191	363	2395
0.2	2.5	0.3	0.7	184	406	2402
0.2	2.5	0.3	0.7	233	457	2395
0.2	2.5	0.3	0.7	185	489	2402
0.2	2.5	0.3	0.7	192	456	2394
0.2	2.5	0.3	0.7	207	397	2398
0.2	2.5	0.3	0.7	155	369	2384
0.2	2.5	0.3	0.7	207	441	2379
0.2	2.5	0.3	0.7	202	498	2392
0.2	2.5	0.3	0.7	189	455	2386
0.2	2.5	0.3	0.7	197	429	2412
0.2	2.5	0.3	0.7	205	457	2393
0.2	2.5	0.3	0.7	178	486	2399
0.2	2.5	0.3	0.7	176	422	2410
0.2	2.5	0.3	0.7	189	429	2383
0.2	2.5	0.3	0.7	219	441	2375
0.2	2.5	0.3	0.7	219	405	2393
0.2	2.5	0.3	0.7	186	406	2401
0.2	2.5	0.3	0.7	190	388	2425
0.2	2.5	0.3	0.7	212	518	2376
0.2	2.5	0.3	0.7	201	377	2399
0.2	2.5	0.3	0.7	208	454	2400
0.2	2.5	0.3	0.7	162	420	2417
0.2	2.5	0.3	0.7	215	423	2377
0.2	2.5	0.3	0.7	208	390	2412
0.2	2.5	0.3	0.7	174	388	2433
0.2	2.5	0.3	0.7	220	436	2392
0.2	2.5	0.3	0.7	218	436	2372
0.2	2.5	0.3	0.7	164	418	2367
0.2	2.5	0.3	0.7	169	415	2409
0.2	2.5	0.3	0.7	206	426	2406
0.2	2.5	0.3	0.7	184	390	2402
0.2	2.5	0.3	0.7	198	488	2388
0.2	2.5	0.3	0.7	202	416	2400
0.2	2.5	0.3	0.7	204	400	2379
0.2	2.5	0.3	0.7	161	411	2395
0.2	2.5	0.3	0.7	171	443	2379
0.2	2.5	0.3	0.7	224	462	2383
0.2	2.5	0.3	0.7	188	400	2393
0.2	2.5	0.3	0.7	210	370	2400
0.2	2.5	0.3	0.7	204	442	2389
0.2	2.5	0.3	0.7	211	449	2391
0.2	2.5	0.3	0.7	201	439	2402
0.2	2.5	0.3	0.7	176	420	2415
0.2	2.5	0.3	0.7	228	448	2403
0.2	2.5	0.3	0.7	200	404	2424
0.2	2.5	0.3	0.7	199	433	2401
0.2	2.5	0.3	0.7	177	359	2439
0.2	2.5	0.3	0.7	178	416	2388
0.2	2.5	0.3	0.7	146	416	2393
0.2	2.5	0.3	0.7	193	407	2384
0.2	2.5	0.3	0.7	205	429	2379
0.2	2.5	0.3	0.7	187	419	2422
0.2	2.5	0.3	0.7	177	401	2399
0.2	2.5	0.3	0.7	176	410	2410
0.2	2.5	0.3	0.7	230	436	2416
0.2	2.5	0.3	0.7	190	446	2384
0.2	2.5	0.3	0.7	166	384	2419
0.2	2.5	0.3	0.7	185	383	2376
0.2	2.5	0.3	0.7	182	402	2410
0.2	2.5	0.3	0.7	159	415	2404
0.2	2.5	0.3	0.7	200	474	2389
0.2	2.5	0.3	0.7	173	391	2403
0.2	2.5	0.3	0.7	229	421	2390
0.2	2.5	0.3	0.7	191	397	2398
0.2	2.5	0.3	0.7	207	439	2384
0.2	2.5	0.3	0.7	208	396	2400
0.2	2.5	0.3	0.7	191	457	2389
0.2	2.5	0.3	0.7	185	387	2437
0.2	2.5	0.3	0.7	216	436	2406
0.2	2.5	0.3	0.7	171	399	2387
0.2	2.5	0.3	0.7	170	414	2410
0.2	2.5	0.3	0.7	146	366	2413
0.2	3	0.3	0.7	333	491	2369
0.2	3	0.3	0.7	309	537	2365
0.2	3	0.3	0.7	317	465	2363
0.2	3	0.3	0.7	317	471	2369
0.2	3	0.3	0.7	320	474	2348
0.2	3	0.3	0.7	314	500	2376
0.2	3	0.3	0.7	342	478	2365
0.2	3	0.3	0.7	319	505	2378
0.2	3	0.3	0.7	313	507	2379
0.2	3	0.3	0.7	301	477	2377
0.2	3	0.3	0.7	327	487	2358
0.2	3	0.3	0.7	344	498	2372
0.2	3	0.3	0.7	313	507	2391
0.2	3	0.3	0.7	340	500	2370
0.2	3	0.3	0.7	332	470	2368
0.2	3	0.3	0.7	325	467	2383
0.2	3	0.3	0.7	312	474	2364
0.2	3	0.3	0.7	328	480	2365
0.2	3	0.3	0.7	329	483	2358
0.2	3	0.3	0.7	344	496	2373
0.2	3	0.3	0.7	311	497	2391
0.2	3	0.3	0.7	326	476	2386
0.2	3	0.3	0.7	334	472	2356
0.2	3	0.3	0.7	333	451	2373
0.2	3	0.3	0.7	337	501	2372
0.2	3	0.3	0.7	330	522	2371
0.2	3	0.3	0.7	330	446	2360
0.2	3	0.3	0.7	318	496	2365
0.2	3	0.3	0.7	313	479	2365
0.2	3	0.3	0.7	316	516	2380
0.2	3	0.3	0.7	311	495	2363
0.2	3	0.3	0.7	326	454	2382
0.2	3	0.3	0.7	334	468	2377
0.2	3	0.3	0.7	333	497	2382
0.2	3	0.3	0.7	320	470	2376
0.2	3	0.3	0.7	326	488	2369
0.2	3	0.3	0.7	320	496	2363
0.2	3	0.3	0.7	321	491	2345
0.2	3	0.3	0.7	336	460	2358
0.2	3	0.3	0.7	313	473	2374
0.2	3	0.3	0.7	307	493	2380
0.2	3	0.3	0.7	313	475	2392
0.2	3	0.3	0.7	302	486	2392
0.2	3	0.3	0.7	332	494	2385
0.2	3	0.3	0.7	319	461	2386
0.2	3	0.3	0.7	295	525	2394
0.2	3	0.3	0.7	293	507	2370
0.2	3	0.3	0.7	343	457	2369
0.2	3	0.3	0.7	321	441	2372
0.2	3	0.3	0.7	329	477	2350
0.2	3	0.3	0.7	331	491	2359
0.2	3	0.3	0.7	299	479	2400
0.2	3	0.3	0.7	325	495	2375
0.2	3	0.3	0.7	329	479	2344
0.2	3	0.3	0.7	317	527	2374
0.2	3	0.3	0.7	342	478	2356
0.2	3	0.3	0.7	311	509	2374
0.2	3	0.3	0.7	328	466	2373
0.2	3	0.3	0.7	326	482	2352
0.2	3	0.3	0.7	332	500	2369
0.2	3	0.3	0.7	308	474	2368
0.2	3	0.3	0.7	299	539	2357
0.2	3	0.3	0.7	322	514	2362
0.2	3	0.3	0.7	340	464	2356
0.2	3	0.3	0.7	320	470	2353
0.2	3	0.3	0.7	320	488	2358
0.2	3	0.3	0.7	328	464	2349
0.2	3	0.3	0.7	316	492	2331
0.2	3	0.3	0.7	309	453	2354
0.2	3	0.3	0.7	265	497	2362
0.2	3	0.3	0.7	327	461	2369
0.2	3	0.3	0.7	341	483	2360
0.2	3	0.3	0.7	322	534	2363
0.2	3	0.3	0.7	324	470	2351
0.2	3	0.3	0.7	303	525	2371
0.2	3	0.3	0.7	328	470	2372
0.2	3	0.3	0.7	307	481	2347
0.2	3	0.3	0.7	323	499	2373
0.2	3	0.3	0.7	334	518	2375
0.2	3	0.3	0.7	336	472	2359
0.2	3	0.3	0.7	321	493	2381
0.2	3	0.3	0.7	330	472	2377
0.2	3	0.3	0.7	299	505	2372
0.2	3	0.3	0.7	312	488	2383
0.2	3	0.3	0.7	319	505	2354
0.2	3	0.3	0.7	336	462	2343
0.2	3	0.3	0.7	327	525	2376
0.2	3	0.3	0.7	344	490	2362
0.2	3	0.3	0.7	337	495	2358
0.2	3	0.3	0.7	347	499	2376
0.2	3	0.3	0.7	329	483	2368
0.2	3	0.3	0.7	340	470	2368
0.2	3	0.3	0.7	305	553	2364
0.2	3	0.3	0.7	305	453	2399
0.2	3	0.3	0.7	310	462	2369
0.2	3	0.3	0.7	319	507	2376
[truncated: 504 more rows]

## Sheet: data of cnstruction process
simulation result of 400 workers
edge: perimeters along edge
inner: perimeters away from edge
a	x	q	r	constructed lattice	edge	inner	area
0.05	1	0.3	0.7	1000	51	379	2050
0.05	1	0.3	0.7	2000	78	392	3055
0.05	1	0.3	0.7	3000	105	465	4047
0.05	1	0.3	0.7	4000	114	468	5034
0.05	1	0.3	0.7	5000	129	557	6051
0.05	1	0.3	0.7	5700	139	607	6743
0.05	1	0.3	0.7	1000	77	341	2052
0.05	1	0.3	0.7	2000	93	371	3035
0.05	1	0.3	0.7	3000	101	463	4044
0.05	1	0.3	0.7	4000	119	451	5076
0.05	1	0.3	0.7	5000	139	479	6050
0.05	1	0.3	0.7	5700	149	581	6764
0.05	1	0.3	0.7	1000	67	339	2040
0.05	1	0.3	0.7	2000	83	377	3064
0.05	1	0.3	0.7	3000	106	494	4031
0.05	1	0.3	0.7	4000	120	578	5035
0.05	1	0.3	0.7	5000	133	573	6063
0.05	1	0.3	0.7	5700	151	565	6756
0.05	1	0.3	0.7	1000	70	380	2035
0.05	1	0.3	0.7	2000	79	431	3041
0.05	1	0.3	0.7	3000	93	463	4047
0.05	1	0.3	0.7	4000	113	505	5071
0.05	1	0.3	0.7	5000	129	511	6027
0.05	1	0.3	0.7	5700	141	577	6755
0.05	1	0.3	0.7	1000	60	338	2042
0.05	1	0.3	0.7	2000	76	402	3070
0.05	1	0.3	0.7	3000	93	453	4072
0.05	1	0.3	0.7	4000	105	503	5047
0.05	1	0.3	0.7	5000	129	571	6048
0.05	1	0.3	0.7	5700	150	568	6752
0.05	1	0.3	0.7	1000	73	289	2056
0.05	1	0.3	0.7	2000	106	444	3036
0.05	1	0.3	0.7	3000	112	508	4049
0.05	1	0.3	0.7	4000	127	511	5060
0.05	1	0.3	0.7	5000	146	584	6032
0.05	1	0.3	0.7	5700	156	630	6733
0.05	1	0.3	0.7	1000	79	355	2043
0.05	1	0.3	0.7	2000	107	413	3022
0.05	1	0.3	0.7	3000	114	448	4024
0.05	1	0.3	0.7	4000	130	492	5067
0.05	1	0.3	0.7	5000	141	607	6006
0.05	1	0.3	0.7	5700	148	598	6763
0.05	1	0.3	0.7	1000	72	310	2064
0.05	1	0.3	0.7	2000	86	372	3064
0.05	1	0.3	0.7	3000	95	437	4013
0.05	1	0.3	0.7	4000	105	529	5050
0.05	1	0.3	0.7	5000	120	574	6040
0.05	1	0.3	0.7	5700	136	546	6730
0.05	1	0.3	0.7	1000	41	329	2044
0.05	1	0.3	0.7	2000	65	419	3043
0.05	1	0.3	0.7	3000	109	455	4062
0.05	1	0.3	0.7	4000	128	496	5075
0.05	1	0.3	0.7	5000	148	556	6062
0.05	1	0.3	0.7	5700	146	656	6751
0.05	1	0.3	0.7	1000	61	325	2082
0.05	1	0.3	0.7	2000	88	386	3051
0.05	1	0.3	0.7	3000	105	459	4066
0.05	1	0.3	0.7	4000	124	496	5060
0.05	1	0.3	0.7	5000	146	574	6057
0.05	1	0.3	0.7	5700	148	626	6745
0.05	1	0.3	0.7	1000	66	298	2038
0.05	1	0.3	0.7	2000	89	363	3041
0.05	1	0.3	0.7	3000	111	401	4053
0.05	1	0.3	0.7	4000	131	479	5044
0.05	1	0.3	0.7	5000	151	571	6050
0.05	1	0.3	0.7	5700	155	623	6744
0.05	1	0.3	0.7	1000	66	326	2053
0.05	1	0.3	0.7	2000	73	365	3052
0.05	1	0.3	0.7	3000	88	428	4063
0.05	1	0.3	0.7	4000	106	488	5031
0.05	1	0.3	0.7	5000	125	605	6027
0.05	1	0.3	0.7	5700	132	544	6774
0.05	1	0.3	0.7	1000	66	342	2033
0.05	1	0.3	0.7	2000	90	380	3029
0.05	1	0.3	0.7	3000	102	446	4028
0.05	1	0.3	0.7	4000	124	528	5049
0.05	1	0.3	0.7	5000	142	528	6073
0.05	1	0.3	0.7	5700	148	634	6715
0.05	1	0.3	0.7	1000	62	352	2056
0.05	1	0.3	0.7	2000	93	441	3049
0.05	1	0.3	0.7	3000	121	465	4030
0.05	1	0.3	0.7	4000	136	602	5055
0.05	1	0.3	0.7	5000	158	630	6043
0.05	1	0.3	0.7	5700	167	655	6746
0.05	1	0.3	0.7	1000	76	392	2057
0.05	1	0.3	0.7	2000	95	395	3057
0.05	1	0.3	0.7	3000	105	455	4064
0.05	1	0.3	0.7	4000	131	501	5038
0.05	1	0.3	0.7	5000	144	582	6015
0.05	1	0.3	0.7	5700	151	637	6755
0.05	1	0.3	0.7	1000	61	341	2045
0.05	1	0.3	0.7	2000	85	437	3037
0.05	1	0.3	0.7	3000	113	435	4061
0.05	1	0.3	0.7	4000	119	507	5072
0.05	1	0.3	0.7	5000	128	520	6043
0.05	1	0.3	0.7	5700	140	598	6766
0.05	1	0.3	0.7	1000	83	291	2052
0.05	1	0.3	0.7	2000	90	342	3042
0.05	1	0.3	0.7	3000	124	420	4056
0.05	1	0.3	0.7	4000	127	485	5062
0.05	1	0.3	0.7	5000	143	515	6059
0.05	1	0.3	0.7	5700	148	542	6746
0.05	1	0.3	0.7	1000	55	343	2033
0.05	1	0.3	0.7	2000	83	467	3065
0.05	1	0.3	0.7	3000	96	464	4042
0.05	1	0.3	0.7	4000	111	539	5038
0.05	1	0.3	0.7	5000	124	556	6056
0.05	1	0.3	0.7	5700	133	579	6749
0.05	1	0.3	0.7	1000	67	323	2052
0.05	1	0.3	0.7	2000	71	397	3045
0.05	1	0.3	0.7	3000	88	424	4057
0.05	1	0.3	0.7	4000	98	466	5056
0.05	1	0.3	0.7	5000	118	530	6058
0.05	1	0.3	0.7	5700	121	565	6724
0.05	1	0.3	0.7	1000	70	350	2044
0.05	1	0.3	0.7	2000	99	425	3065
0.05	1	0.3	0.7	3000	107	503	4050
0.05	1	0.3	0.7	4000	124	496	5054
0.05	1	0.3	0.7	5000	146	602	6060
0.05	1	0.3	0.7	5700	153	639	6756
0.05	1	0.3	0.7	1000	75	365	2050
0.05	1	0.3	0.7	2000	91	387	3011
0.05	1	0.3	0.7	3000	102	504	4055
0.05	1	0.3	0.7	4000	123	525	5050
0.05	1	0.3	0.7	5000	144	518	6057
0.05	1	0.3	0.7	5700	148	558	6741
0.05	1	0.3	0.7	1000	48	322	2037
0.05	1	0.3	0.7	2000	78	428	3056
0.05	1	0.3	0.7	3000	97	463	4043
0.05	1	0.3	0.7	4000	114	542	5049
0.05	1	0.3	0.7	5000	130	558	6073
0.05	1	0.3	0.7	5700	137	561	6746
0.05	1	0.3	0.7	1000	72	306	2066
0.05	1	0.3	0.7	2000	92	396	3049
0.05	1	0.3	0.7	3000	112	454	4056
0.05	1	0.3	0.7	4000	129	493	5067
0.05	1	0.3	0.7	5000	155	531	6059
0.05	1	0.3	0.7	5700	165	533	6751
0.05	1	0.3	0.7	1000	55	341	2044
0.05	1	0.3	0.7	2000	86	406	3043
0.05	1	0.3	0.7	3000	108	516	4045
0.05	1	0.3	0.7	4000	133	579	5068
0.05	1	0.3	0.7	5000	145	713	6076
0.05	1	0.3	0.7	5700	157	715	6739
0.05	1	0.3	0.7	1000	79	319	2039
0.05	1	0.3	0.7	2000	93	313	3064
0.05	1	0.3	0.7	3000	111	423	4019
0.05	1	0.3	0.7	4000	129	489	5031
0.05	1	0.3	0.7	5000	139	481	6018
0.05	1	0.3	0.7	5700	151	557	6734
0.05	1	0.3	0.7	1000	67	359	2049
0.05	1	0.3	0.7	2000	96	388	3046
0.05	1	0.3	0.7	3000	113	495	4029
0.05	1	0.3	0.7	4000	125	563	5037
0.05	1	0.3	0.7	5000	139	539	6053
0.05	1	0.3	0.7	5700	151	563	6756
0.05	1	0.3	0.7	1000	61	343	2045
0.05	1	0.3	0.7	2000	88	428	3033
0.05	1	0.3	0.7	3000	98	442	4039
0.05	1	0.3	0.7	4000	114	490	5025
0.05	1	0.3	0.7	5000	132	558	6071
0.05	1	0.3	0.7	5700	147	561	6756
0.05	1	0.3	0.7	1000	54	346	2034
0.05	1	0.3	0.7	2000	85	437	3061
0.05	1	0.3	0.7	3000	110	480	4049
0.05	1	0.3	0.7	4000	124	472	5082
0.05	1	0.3	0.7	5000	143	545	6077
0.05	1	0.3	0.7	5700	154	526	6782
0.05	1	0.3	0.7	1000	62	312	2029
0.05	1	0.3	0.7	2000	85	413	3027
0.05	1	0.3	0.7	3000	104	506	4044
0.05	1	0.3	0.7	4000	119	563	5050
0.05	1	0.3	0.7	5000	135	541	6046
0.05	1	0.3	0.7	5700	141	589	6700
0.05	1	0.3	0.7	1000	62	348	2008
0.05	1	0.3	0.7	2000	80	358	3042
0.05	1	0.3	0.7	3000	109	475	4037
0.05	1	0.3	0.7	4000	118	520	5050
0.05	1	0.3	0.7	5000	138	540	6081
0.05	1	0.3	0.7	5700	146	596	6769
0.05	1	0.3	0.7	1000	50	322	2039
0.05	1	0.3	0.7	2000	76	418	3045
0.05	1	0.3	0.7	3000	91	435	4059
0.05	1	0.3	0.7	4000	119	463	5013
0.05	1	0.3	0.7	5000	125	577	6055
0.05	1	0.3	0.7	5700	138	578	6761
0.05	1	0.3	0.7	1000	68	344	2031
0.05	1	0.3	0.7	2000	84	360	3019
0.05	1	0.3	0.7	3000	101	481	4057
0.05	1	0.3	0.7	4000	116	498	5053
0.05	1	0.3	0.7	5000	131	519	6030
0.05	1	0.3	0.7	5700	143	571	6740
0.05	1	0.3	0.7	1000	71	319	2052
0.05	1	0.3	0.7	2000	91	403	3046
0.05	1	0.3	0.7	3000	108	436	4032
0.05	1	0.3	0.7	4000	126	492	5070
0.05	1	0.3	0.7	5000	130	522	6077
0.05	1	0.3	0.7	5700	150	574	6748
0.05	1	0.3	0.7	1000	51	323	2058
0.05	1	0.3	0.7	2000	74	368	3056
0.05	1	0.3	0.7	3000	93	415	4058
0.05	1	0.3	0.7	4000	113	457	5034
0.05	1	0.3	0.7	5000	132	498	6069
0.05	1	0.3	0.7	5700	133	525	6737
0.05	1	0.3	0.7	1000	69	365	2037
0.05	1	0.3	0.7	2000	88	410	3034
0.05	1	0.3	0.7	3000	107	525	4019
0.05	1	0.3	0.7	4000	130	578	5039
0.05	1	0.3	0.7	5000	144	574	6001
0.05	1	0.3	0.7	5700	154	648	6761
0.05	1	0.3	0.7	1000	68	318	2020
0.05	1	0.3	0.7	2000	87	375	3051
0.05	1	0.3	0.7	3000	108	460	4042
0.05	1	0.3	0.7	4000	124	512	5045
0.05	1	0.3	0.7	5000	137	589	6016
0.05	1	0.3	0.7	5700	150	656	6770
0.05	1	0.3	0.7	1000	47	325	2057
0.05	1	0.3	0.7	2000	74	406	3051
0.05	1	0.3	0.7	3000	97	417	4069
0.05	1	0.3	0.7	4000	116	528	5060
0.05	1	0.3	0.7	5000	127	545	6068
0.05	1	0.3	0.7	5700	133	579	6745
0.05	1	0.3	0.7	1000	64	296	2082
0.05	1	0.3	0.7	2000	92	384	3035
0.05	1	0.3	0.7	3000	95	451	4056
0.05	1	0.3	0.7	4000	111	461	5042
0.05	1	0.3	0.7	5000	133	541	6043
0.05	1	0.3	0.7	5700	139	641	6730
0.05	1	0.3	0.7	1000	48	292	2028
0.05	1	0.3	0.7	2000	66	390	3043
0.05	1	0.3	0.7	3000	76	506	4041
0.05	1	0.3	0.7	4000	85	547	5050
0.05	1	0.3	0.7	5000	99	571	6047
0.05	1	0.3	0.7	5700	96	608	6755
0.05	1	0.3	0.7	1000	55	411	2052
0.05	1	0.3	0.7	2000	90	452	3059
0.05	1	0.3	0.7	3000	109	491	4037
0.05	1	0.3	0.7	4000	119	587	5049
0.05	1	0.3	0.7	5000	132	634	6057
0.05	1	0.3	0.7	5700	150	654	6751
0.05	1	0.3	0.7	1000	65	303	2040
0.05	1	0.3	0.7	2000	76	344	3060
0.05	1	0.3	0.7	3000	106	388	4043
0.05	1	0.3	0.7	4000	118	492	5047
0.05	1	0.3	0.7	5000	129	493	6059
0.05	1	0.3	0.7	5700	143	547	6773
0.05	1	0.3	0.7	1000	71	345	2033
0.05	1	0.3	0.7	2000	96	354	3061
0.05	1	0.3	0.7	3000	106	452	4053
0.05	1	0.3	0.7	4000	127	525	5024
0.05	1	0.3	0.7	5000	146	544	6040
0.05	1	0.3	0.7	5700	156	566	6730
0.05	1	0.3	0.7	1000	80	362	2033
0.05	1	0.3	0.7	2000	105	483	3035
0.05	1	0.3	0.7	3000	116	568	4073
0.05	1	0.3	0.7	4000	133	493	5070
0.05	1	0.3	0.7	5000	140	534	6049
0.05	1	0.3	0.7	5700	142	606	6737
0.05	1	0.3	0.7	1000	86	278	2062
0.05	1	0.3	0.7	2000	97	363	3040
0.05	1	0.3	0.7	3000	111	481	4029
0.05	1	0.3	0.7	4000	129	507	5077
0.05	1	0.3	0.7	5000	143	507	6041
0.05	1	0.3	0.7	5700	159	585	6754
0.05	1	0.3	0.7	1000	80	306	2046
0.05	1	0.3	0.7	2000	102	380	3038
0.05	1	0.3	0.7	3000	108	432	4039
0.05	1	0.3	0.7	4000	127	477	5044
0.05	1	0.3	0.7	5000	146	548	6058
0.05	1	0.3	0.7	5700	156	622	6748
0.05	1	0.3	0.7	1000	39	329	2033
0.05	1	0.3	0.7	2000	74	404	3082
0.05	1	0.3	0.7	3000	100	458	4073
0.05	1	0.3	0.7	4000	107	463	5075
0.05	1	0.3	0.7	5000	128	544	6065
0.05	1	0.3	0.7	5700	139	565	6775
0.05	1	0.3	0.7	1000	76	328	2067
0.05	1	0.3	0.7	2000	81	359	3081
0.05	1	0.3	0.7	3000	96	442	4066
0.05	1	0.3	0.7	4000	110	488	5064
0.05	1	0.3	0.7	5000	117	561	6069
0.05	1	0.3	0.7	5700	124	522	6761
0.05	1	0.3	0.7	1000	67	343	2057
0.05	1	0.3	0.7	2000	87	393	3060
0.05	1	0.3	0.7	3000	102	482	4042
0.05	1	0.3	0.7	4000	112	506	5052
0.05	1	0.3	0.7	5000	126	538	6073
0.05	1	0.3	0.7	5700	137	605	6759
0.05	1	0.3	0.7	1000	47	371	2037
0.05	1	0.3	0.7	2000	85	431	3065
0.05	1	0.3	0.7	3000	98	494	4056
0.05	1	0.3	0.7	4000	111	507	5053
0.05	1	0.3	0.7	5000	134	580	6038
0.05	1	0.3	0.7	5700	147	599	6783
0.05	1	0.3	0.7	1000	62	364	2033
0.05	1	0.3	0.7	2000	81	407	3043
0.05	1	0.3	0.7	3000	101	415	4061
0.05	1	0.3	0.7	4000	126	478	5051
0.05	1	0.3	0.7	5000	153	513	6084
0.05	1	0.3	0.7	5700	169	621	6762
0.05	1	0.3	0.7	1000	55	313	2040
0.05	1	0.3	0.7	2000	98	386	3041
0.05	1	0.3	0.7	3000	109	435	4052
0.05	1	0.3	0.7	4000	133	549	5021
0.05	1	0.3	0.7	5000	161	637	6030
0.05	1	0.3	0.7	5700	170	680	6723
0.05	1	0.3	0.7	1000	63	353	2051
0.05	1	0.3	0.7	2000	101	469	3039
0.05	1	0.3	0.7	3000	122	460	4079
0.05	1	0.3	0.7	4000	154	610	5046
0.05	1	0.3	0.7	5000	167	593	6051
0.05	1	0.3	0.7	5700	172	628	6767
0.05	1	0.3	0.7	1000	53	327	2052
0.05	1	0.3	0.7	2000	61	437	3039
0.05	1	0.3	0.7	3000	67	529	4052
0.05	1	0.3	0.7	4000	73	535	5060
0.05	1	0.3	0.7	5000	92	590	6079
0.05	1	0.3	0.7	5700	98	642	6733
0.05	1	0.3	0.7	1000	71	307	2031
0.05	1	0.3	0.7	2000	94	424	3043
0.05	1	0.3	0.7	3000	106	466	4021
0.05	1	0.3	0.7	4000	120	500	5062
0.05	1	0.3	0.7	5000	136	610	6065
0.05	1	0.3	0.7	5700	138	536	6795
0.05	1	0.3	0.7	1000	80	330	2042
0.05	1	0.3	0.7	2000	99	369	3047
0.05	1	0.3	0.7	3000	119	459	4043
0.05	1	0.3	0.7	4000	137	521	5065
0.05	1	0.3	0.7	5000	143	635	6054
0.05	1	0.3	0.7	5700	156	626	6736
0.05	1	0.3	0.7	1000	77	323	2074
0.05	1	0.3	0.7	2000	90	388	3039
0.05	1	0.3	0.7	3000	109	453	4056
0.05	1	0.3	0.7	4000	131	513	5076
0.05	1	0.3	0.7	5000	154	546	6050
0.05	1	0.3	0.7	5700	163	619	6746
0.05	1	0.3	0.7	1000	66	292	2050
0.05	1	0.3	0.7	2000	105	353	3043
0.05	1	0.3	0.7	3000	120	464	4039
0.05	1	0.3	0.7	4000	136	554	5058
0.05	1	0.3	0.7	5000	155	565	6021
0.05	1	0.3	0.7	5700	160	672	6761
0.05	1	0.3	0.7	1000	61	343	2054
0.05	1	0.3	0.7	2000	85	475	3060
0.05	1	0.3	0.7	3000	97	543	4032
0.05	1	0.3	0.7	4000	117	535	5074
0.05	1	0.3	0.7	5000	125	547	6079
0.05	1	0.3	0.7	5700	137	549	6762
0.05	1	0.3	0.7	1000	69	385	2034
0.05	1	0.3	0.7	2000	74	422	3085
0.05	1	0.3	0.7	3000	98	470	4074
0.05	1	0.3	0.7	4000	116	526	5063
0.05	1	0.3	0.7	5000	142	558	6062
0.05	1	0.3	0.7	5700	149	595	6752
0.05	1	0.3	0.7	1000	77	365	2059
0.05	1	0.3	0.7	2000	100	444	3056
0.05	1	0.3	0.7	3000	110	500	4038
0.05	1	0.3	0.7	4000	129	533	5024
0.05	1	0.3	0.7	5000	140	552	6069
0.05	1	0.3	0.7	5700	148	562	6759
0.05	1	0.3	0.7	1000	45	289	2037
0.05	1	0.3	0.7	2000	85	377	3057
0.05	1	0.3	0.7	3000	96	426	4039
0.05	1	0.3	0.7	4000	122	564	5078
0.05	1	0.3	0.7	5000	134	542	6053
0.05	1	0.3	0.7	5700	148	552	6769
0.05	1	0.3	0.7	1000	79	369	2048
0.05	1	0.3	0.7	2000	101	387	3062
0.05	1	0.3	0.7	3000	132	432	4026
0.05	1	0.3	0.7	4000	139	425	5081
0.05	1	0.3	0.7	5000	146	540	6056
0.05	1	0.3	0.7	5700	160	564	6771
0.05	1	0.3	0.7	1000	65	315	2032
0.05	1	0.3	0.7	2000	95	389	3040
0.05	1	0.3	0.7	3000	109	469	4044
0.05	1	0.3	0.7	4000	112	556	5026
0.05	1	0.3	0.7	5000	122	602	6028
0.05	1	0.3	0.7	5700	136	628	6764
0.05	1	0.3	0.7	1000	68	330	2056
0.05	1	0.3	0.7	2000	92	402	3064
0.05	1	0.3	0.7	3000	104	442	4044
0.05	1	0.3	0.7	4000	118	482	5080
0.05	1	0.3	0.7	5000	127	545	6059
0.05	1	0.3	0.7	5700	136	538	6779
0.05	1	0.3	0.7	1000	68	318	2058
0.05	1	0.3	0.7	2000	90	400	3043
0.05	1	0.3	0.7	3000	103	435	4054
0.05	1	0.3	0.7	4000	125	551	5015
0.05	1	0.3	0.7	5000	139	511	6070
0.05	1	0.3	0.7	5700	151	569	6729
0.05	1	0.3	0.7	1000	72	334	2043
0.05	1	0.3	0.7	2000	93	409	3063
0.05	1	0.3	0.7	3000	95	421	4050
0.05	1	0.3	0.7	4000	127	489	5060
0.05	1	0.3	0.7	5000	130	594	6036
0.05	1	0.3	0.7	5700	135	593	6774
0.05	1	0.3	0.7	1000	78	346	2037
0.05	1	0.3	0.7	2000	91	427	3066
0.05	1	0.3	0.7	3000	121	455	4040
0.05	1	0.3	0.7	4000	141	483	5034
0.05	1	0.3	0.7	5000	149	513	6041
0.05	1	0.3	0.7	5700	163	543	6770
0.05	1	0.3	0.7	1000	68	344	2031
0.05	1	0.3	0.7	2000	92	396	3056
0.05	1	0.3	0.7	3000	116	450	4045
0.05	1	0.3	0.7	4000	138	560	5034
0.05	1	0.3	0.7	5000	147	541	6047
0.05	1	0.3	0.7	5700	156	574	6760
0.05	1	0.3	0.7	1000	75	351	2043
0.05	1	0.3	0.7	2000	107	395	3033
0.05	1	0.3	0.7	3000	119	497	4039
0.05	1	0.3	0.7	4000	147	537	5045
0.05	1	0.3	0.7	5000	158	666	6036
0.05	1	0.3	0.7	5700	168	626	6778
0.05	1	0.3	0.7	1000	56	358	2047
0.05	1	0.3	0.7	2000	80	404	3041
0.05	1	0.3	0.7	3000	118	460	4045
0.05	1	0.3	0.7	4000	129	499	5046
0.05	1	0.3	0.7	5000	140	596	6059
0.05	1	0.3	0.7	5700	157	661	6771
0.05	1	0.3	0.7	1000	71	353	2021
0.05	1	0.3	0.7	2000	95	413	3062
0.05	1	0.3	0.7	3000	104	408	4046
0.05	1	0.3	0.7	4000	134	448	5039
0.05	1	0.3	0.7	5000	156	532	6039
0.05	1	0.3	0.7	5700	161	567	6751
0.05	1	0.3	0.7	1000	63	273	2046
0.05	1	0.3	0.7	2000	84	352	3020
0.05	1	0.3	0.7	3000	111	431	4062
0.05	1	0.3	0.7	4000	126	506	5053
0.05	1	0.3	0.7	5000	138	506	6063
0.05	1	0.3	0.7	5700	147	553	6777
0.05	1	0.3	0.7	1000	73	317	2057
0.05	1	0.3	0.7	2000	91	341	3061
0.05	1	0.3	0.7	3000	114	448	4043
0.05	1	0.3	0.7	4000	128	540	5025
0.05	1	0.3	0.7	5000	137	605	6058
0.05	1	0.3	0.7	5700	141	643	6743
0.05	1	0.3	0.7	1000	43	329	2056
0.05	1	0.3	0.7	2000	80	348	3042
0.05	1	0.3	0.7	3000	102	438	4065
0.05	1	0.3	0.7	4000	114	458	5094
0.05	1	0.3	0.7	5000	126	510	6054
0.05	1	0.3	0.7	5700	138	514	6761
0.05	1	0.3	0.7	1000	56	296	2040
0.05	1	0.3	0.7	2000	87	383	3042
0.05	1	0.3	0.7	3000	98	442	4019
0.05	1	0.3	0.7	4000	113	517	5062
0.05	1	0.3	0.7	5000	125	545	6095
0.05	1	0.3	0.7	5700	130	510	6775
0.05	1	0.3	0.7	1000	62	348	2027
0.05	1	0.3	0.7	2000	97	355	3045
0.05	1	0.3	0.7	3000	129	423	4052
0.05	1	0.3	0.7	4000	146	516	5053
0.05	1	0.3	0.7	5000	156	606	6041
0.05	1	0.3	0.7	5700	156	654	6737
0.05	1	0.3	0.7	1000	76	274	2051
0.05	1	0.3	0.7	2000	100	340	3039
0.05	1	0.3	0.7	3000	116	442	4051
0.05	1	0.3	0.7	4000	140	484	5024
0.05	1	0.3	0.7	5000	161	507	6044
0.05	1	0.3	0.7	5700	169	613	6760
0.05	1	0.3	0.7	1000	71	359	2032
0.05	1	0.3	0.7	2000	82	372	3044
0.05	1	0.3	0.7	3000	106	418	4077
0.05	1	0.3	0.7	4000	122	466	5033
0.05	1	0.3	0.7	5000	137	503	6059
0.05	1	0.3	0.7	5700	146	562	6757
0.05	1	0.3	0.7	1000	56	328	2046
0.05	1	0.3	0.7	2000	77	423	3040
0.05	1	0.3	0.7	3000	96	476	4068
0.05	1	0.3	0.7	4000	109	491	5037
0.05	1	0.3	0.7	5000	120	544	6037
0.05	1	0.3	0.7	5700	134	614	6774
0.05	1	0.3	0.7	1000	59	305	2048
0.05	1	0.3	0.7	2000	89	383	3059
0.05	1	0.3	0.7	3000	105	441	4064
0.05	1	0.3	0.7	4000	120	466	5043
0.05	1	0.3	0.7	5000	131	531	6047
0.05	1	0.3	0.7	5700	141	655	6745
0.05	1	0.3	0.7	1000	67	333	2024
0.05	1	0.3	0.7	2000	87	389	3040
0.05	1	0.3	0.7	3000	102	470	4055
0.05	1	0.3	0.7	4000	133	563	5046
0.05	1	0.3	0.7	5000	142	574	6065
0.05	1	0.3	0.7	5700	158	544	6778
0.05	1	0.3	0.7	1000	69	289	2058
0.05	1	0.3	0.7	2000	89	357	3031
0.05	1	0.3	0.7	3000	99	469	4058
0.05	1	0.3	0.7	4000	123	527	5045
0.05	1	0.3	0.7	5000	138	594	6036
0.05	1	0.3	0.7	5700	150	602	6780
0.05	1	0.3	0.7	1000	66	318	2035
0.05	1	0.3	0.7	2000	89	395	3072
0.05	1	0.3	0.7	3000	95	445	4037
0.05	1	0.3	0.7	4000	119	461	5027
0.05	1	0.3	0.7	5000	134	576	6041
0.05	1	0.3	0.7	5700	145	567	6765
0.05	1	0.3	0.7	1000	55	329	2063
0.05	1	0.3	0.7	2000	82	452	3065
0.05	1	0.3	0.7	3000	118	520	4067
0.05	1	0.3	0.7	4000	127	553	5034
0.05	1	0.3	0.7	5000	150	646	6056
0.05	1	0.3	0.7	5700	156	696	6737
0.05	1	0.3	0.7	1000	62	320	2060
0.05	1	0.3	0.7	2000	94	394	3039
0.05	1	0.3	0.7	3000	119	475	4038
0.05	1	0.3	0.7	4000	119	527	5067
0.05	1	0.3	0.7	5000	138	552	6090
0.05	1	0.3	0.7	5700	153	631	6754
0.05	1	0.3	0.7	1000	73	335	2041
0.05	1	0.3	0.7	2000	97	361	3065
0.05	1	0.3	0.7	3000	111	433	4060
0.05	1	0.3	0.7	4000	128	492	5103
0.05	1	0.3	0.7	5000	150	560	6051
0.05	1	0.3	0.7	5700	152	612	6765
0.05	1	0.3	0.7	1000	76	344	2025
0.05	1	0.3	0.7	2000	89	371	3029
0.05	1	0.3	0.7	3000	112	438	4052
0.05	1	0.3	0.7	4000	137	471	5038
0.05	1	0.3	0.7	5000	138	538	6071
0.05	1	0.3	0.7	5700	153	629	6741
0.05	1	0.3	0.7	1000	70	316	2043
0.05	1	0.3	0.7	2000	81	413	3035
0.05	1	0.3	0.7	3000	102	420	4027
0.05	1	0.3	0.7	4000	121	449	5043
0.05	1	0.3	0.7	5000	132	556	6031
0.05	1	0.3	0.7	5700	143	571	6742
0.05	1	0.3	0.7	1000	62	316	2055
0.05	1	0.3	0.7	2000	97	381	3048
0.05	1	0.3	0.7	3000	112	430	4059
0.05	1	0.3	0.7	4000	125	515	5051
0.05	1	0.3	0.7	5000	136	566	6068
0.05	1	0.3	0.7	5700	150	572	6729
0.05	1	0.3	0.7	1000	59	333	2041
0.05	1	0.3	0.7	2000	82	404	3051
0.05	1	0.3	0.7	3000	114	440	4059
0.05	1	0.3	0.7	4000	120	446	5071
0.05	1	0.3	0.7	5000	135	527	6086
0.05	1	0.3	0.7	5700	158	558	6743
0.05	1	0.3	0.7	1000	76	334	2029
0.05	1	0.3	0.7	2000	107	375	3041
0.05	1	0.3	0.7	3000	120	428	4017
0.05	1	0.3	0.7	4000	139	499	5028
0.05	1	0.3	0.7	5000	149	469	6042
0.05	1	0.3	0.7	5700	155	579	6749
0.05	1	0.3	0.7	1000	64	346	2052
0.05	1	0.3	0.7	2000	87	445	3043
0.05	1	0.3	0.7	3000	108	462	4028
0.05	1	0.3	0.7	4000	125	527	5052
0.05	1	0.3	0.7	5000	140	620	6040
0.05	1	0.3	0.7	5700	139	615	6762
0.05	1	0.3	0.7	1000	53	337	2074
0.05	1	0.3	0.7	2000	81	391	3055
0.05	1	0.3	0.7	3000	93	459	4047
0.05	1	0.3	0.7	4000	113	501	5031
0.05	1	0.3	0.7	5000	127	459	6064
0.05	1	0.3	0.7	5700	134	532	6760
0.05	1	0.3	0.7	1000	68	294	2040
0.05	1	0.3	0.7	2000	104	428	3036
0.05	1	0.3	0.7	3000	120	470	4034
0.05	1	0.3	0.7	4000	135	525	5011
0.05	1	0.3	0.7	5000	154	578	6029
0.05	1	0.3	0.7	5700	152	640	6750
0.05	1	0.3	0.7	1000	66	386	2053
0.05	1	0.3	0.7	2000	101	433	3021
0.05	1	0.3	0.7	3000	120	492	4025
0.05	1	0.3	0.7	4000	139	535	5077
0.05	1	0.3	0.7	5000	150	586	6050
0.05	1	0.3	0.7	5700	159	677	6769
0.05	1	0.3	0.7	1000	65	311	2053
0.05	1	0.3	0.7	2000	98	382	3039
0.05	1	0.3	0.7	3000	107	503	4028
0.05	1	0.3	0.7	4000	123	491	5019
0.05	1	0.3	0.7	5000	140	548	6026
0.05	1	0.3	0.7	5700	148	574	6764
0.05	1	0.3	0.7	1000	41	329	1979
0.05	1	0.3	0.7	2000	88	368	3047
0.05	1	0.3	0.7	3000	98	430	4033
0.05	1	0.3	0.7	4000	112	578	5050
0.05	1	0.3	0.7	5000	131	645	6087
0.05	1	0.3	0.7	5700	135	633	6773
0.05	1	0.3	0.7	1000	54	326	2062
0.05	1	0.3	0.7	2000	81	433	3045
0.05	1	0.3	0.7	3000	100	378	4098
0.05	1	0.3	0.7	4000	110	412	5062
0.05	1	0.3	0.7	5000	129	533	6061
0.05	1	0.3	0.7	5700	137	587	6758
0.05	1	0.3	0.7	1000	61	329	2036
0.05	1	0.3	0.7	2000	100	382	3066
0.05	1	0.3	0.7	3000	130	420	4061
0.05	1	0.3	0.7	4000	136	486	5062
0.05	1	0.3	0.7	5000	144	554	6056
0.05	1	0.3	0.7	5700	157	611	6742
0.05	1	0.3	0.7	1000	54	354	2028
0.05	1	0.3	0.7	2000	101	359	3055
0.05	1	0.3	0.7	3000	127	447	4067
0.05	1	0.3	0.7	4000	146	480	5057
0.05	1	0.3	0.7	5000	154	610	6051
0.05	1	0.3	0.7	5700	170	628	6734
0.05	3	0.3	0.7	1000	209	349	2025
0.05	3	0.3	0.7	2000	344	616	3020
0.05	3	0.3	0.7	3000	411	853	4043
0.05	3	0.3	0.7	4000	523	981	5042
0.05	3	0.3	0.7	5000	644	1070	6057
0.05	3	0.3	0.7	5700	726	1212	6753
0.05	3	0.3	0.7	1000	253	341	2011
0.05	3	0.3	0.7	2000	413	551	3015
0.05	3	0.3	0.7	3000	558	784	4025
0.05	3	0.3	0.7	4000	695	867	5070
0.05	3	0.3	0.7	5000	722	1140	6053
0.05	3	0.3	0.7	5700	720	1374	6738
0.05	3	0.3	0.7	1000	275	363	2017
0.05	3	0.3	0.7	2000	452	558	3005
0.05	3	0.3	0.7	3000	607	757	3994
0.05	3	0.3	0.7	4000	723	925	5046
0.05	3	0.3	0.7	5000	724	1170	6047
0.05	3	0.3	0.7	5700	724	1378	6748
0.05	3	0.3	0.7	1000	251	343	1986
0.05	3	0.3	0.7	2000	437	553	3008
0.05	3	0.3	0.7	3000	568	758	4037
0.05	3	0.3	0.7	4000	707	907	5073
0.05	3	0.3	0.7	5000	724	1120	6080
0.05	3	0.3	0.7	5700	724	1320	6775
0.05	3	0.3	0.7	1000	193	377	2007
0.05	3	0.3	0.7	2000	367	605	3032
0.05	3	0.3	0.7	3000	512	764	4012
0.05	3	0.3	0.7	4000	645	983	5043
0.05	3	0.3	0.7	5000	722	1102	6032
0.05	3	0.3	0.7	5700	722	1344	6727
0.05	3	0.3	0.7	1000	228	330	2017
0.05	3	0.3	0.7	2000	433	553	3011
0.05	3	0.3	0.7	3000	589	761	4030
0.05	3	0.3	0.7	4000	706	986	5048
0.05	3	0.3	0.7	5000	720	1226	6094
0.05	3	0.3	0.7	5700	720	1314	6758
0.05	3	0.3	0.7	1000	231	367	2027
0.05	3	0.3	0.7	2000	427	555	3037
0.05	3	0.3	0.7	3000	543	727	4023
0.05	3	0.3	0.7	4000	674	874	5032
0.05	3	0.3	0.7	5000	722	1088	6038
0.05	3	0.3	0.7	5700	720	1248	6733
0.05	3	0.3	0.7	1000	249	341	2016
0.05	3	0.3	0.7	2000	405	533	2990
0.05	3	0.3	0.7	3000	553	757	4043
0.05	3	0.3	0.7	4000	676	910	5044
0.05	3	0.3	0.7	5000	726	1086	6076
0.05	3	0.3	0.7	5700	726	1170	6757
0.05	3	0.3	0.7	1000	211	363	2016
0.05	3	0.3	0.7	2000	392	526	3008
0.05	3	0.3	0.7	3000	524	752	4060
0.05	3	0.3	0.7	4000	661	923	5039
0.05	3	0.3	0.7	5000	722	1046	6074
0.05	3	0.3	0.7	5700	722	1234	6757
0.05	3	0.3	0.7	1000	231	379	2014
0.05	3	0.3	0.7	2000	425	593	3019
0.05	3	0.3	0.7	3000	540	824	4035
0.05	3	0.3	0.7	4000	663	933	5048
0.05	3	0.3	0.7	5000	719	1285	6064
0.05	3	0.3	0.7	5700	721	1471	6794
0.05	3	0.3	0.7	1000	206	340	2010
0.05	3	0.3	0.7	2000	365	549	3037
0.05	3	0.3	0.7	3000	532	712	4059
0.05	3	0.3	0.7	4000	646	878	5054
0.05	3	0.3	0.7	5000	724	1038	6033
0.05	3	0.3	0.7	5700	724	1258	6734
0.05	3	0.3	0.7	1000	244	382	2018
0.05	3	0.3	0.7	2000	409	545	3044
0.05	3	0.3	0.7	3000	545	761	4035
0.05	3	0.3	0.7	4000	655	909	5022
0.05	3	0.3	0.7	5000	720	1116	6011
0.05	3	0.3	0.7	5700	720	1326	6740
0.05	3	0.3	0.7	1000	202	426	2009
0.05	3	0.3	0.7	2000	389	631	3025
0.05	3	0.3	0.7	3000	551	837	4032
0.05	3	0.3	0.7	4000	680	1032	5045
0.05	3	0.3	0.7	5000	730	1092	6093
0.05	3	0.3	0.7	5700	726	1302	6748
0.05	3	0.3	0.7	1000	228	374	2003
0.05	3	0.3	0.7	2000	412	572	3013
0.05	3	0.3	0.7	3000	561	753	4042
0.05	3	0.3	0.7	4000	677	897	5044
0.05	3	0.3	0.7	5000	720	1168	6052
0.05	3	0.3	0.7	5700	720	1210	6756
0.05	3	0.3	0.7	1000	249	363	2011
0.05	3	0.3	0.7	2000	407	553	3007
0.05	3	0.3	0.7	3000	553	777	4017
0.05	3	0.3	0.7	4000	690	1002	5034
0.05	3	0.3	0.7	5000	725	1281	6069
0.05	3	0.3	0.7	5700	725	1357	6749
0.05	3	0.3	0.7	1000	207	395	2011
0.05	3	0.3	0.7	2000	380	564	2996
0.05	3	0.3	0.7	3000	531	857	4041
0.05	3	0.3	0.7	4000	647	1005	5044
0.05	3	0.3	0.7	5000	728	1024	6108
0.05	3	0.3	0.7	5700	726	1200	6772
0.05	3	0.3	0.7	1000	252	378	2008
0.05	3	0.3	0.7	2000	422	602	3023
0.05	3	0.3	0.7	3000	551	833	4018
0.05	3	0.3	0.7	4000	671	903	5067
0.05	3	0.3	0.7	5000	724	1072	6064
0.05	3	0.3	0.7	5700	722	1252	6761
0.05	3	0.3	0.7	1000	259	349	2014
0.05	3	0.3	0.7	2000	415	589	3014
0.05	3	0.3	0.7	3000	543	785	4045
0.05	3	0.3	0.7	4000	685	961	5044
0.05	3	0.3	0.7	5000	724	1198	6036
0.05	3	0.3	0.7	5700	724	1386	6748
0.05	3	0.3	0.7	1000	202	398	2008
0.05	3	0.3	0.7	2000	391	563	3044
0.05	3	0.3	0.7	3000	536	750	4048
0.05	3	0.3	0.7	4000	648	942	5069
0.05	3	0.3	0.7	5000	733	1105	6088
0.05	3	0.3	0.7	5700	733	1287	6793
0.05	3	0.3	0.7	1000	246	328	2017
0.05	3	0.3	0.7	2000	425	531	3020
0.05	3	0.3	0.7	3000	590	774	4024
0.05	3	0.3	0.7	4000	723	975	5028
0.05	3	0.3	0.7	5000	727	1295	6004
0.05	3	0.3	0.7	5700	727	1371	6762
0.05	3	0.3	0.7	1000	260	370	2003
0.05	3	0.3	0.7	2000	456	586	2998
0.05	3	0.3	0.7	3000	620	860	4025
0.05	3	0.3	0.7	4000	733	1003	5040
0.05	3	0.3	0.7	5000	727	1249	6074
0.05	3	0.3	0.7	5700	727	1451	6777
0.05	3	0.3	0.7	1000	208	346	2011
0.05	3	0.3	0.7	2000	374	568	3044
0.05	3	0.3	0.7	3000	537	801	4049
0.05	3	0.3	0.7	4000	660	904	5050
0.05	3	0.3	0.7	5000	724	1076	6040
0.05	3	0.3	0.7	5700	724	1332	6760
0.05	3	0.3	0.7	1000	244	354	2013
0.05	3	0.3	0.7	2000	442	574	3019
0.05	3	0.3	0.7	3000	563	725	4023
0.05	3	0.3	0.7	4000	687	935	5041
0.05	3	0.3	0.7	5000	722	1110	6070
0.05	3	0.3	0.7	5700	722	1156	6741
0.05	3	0.3	0.7	1000	203	365	2012
0.05	3	0.3	0.7	2000	414	530	3032
0.05	3	0.3	0.7	3000	546	728	4038
0.05	3	0.3	0.7	4000	672	896	5052
0.05	3	0.3	0.7	5000	724	1074	6036
0.05	3	0.3	0.7	5700	722	1248	6756
0.05	3	0.3	0.7	1000	201	367	2023
0.05	3	0.3	0.7	2000	391	567	3031
0.05	3	0.3	0.7	3000	537	745	4031
0.05	3	0.3	0.7	4000	661	911	5037
0.05	3	0.3	0.7	5000	733	991	6062
0.05	3	0.3	0.7	5700	731	1217	6755
0.05	3	0.3	0.7	1000	189	359	1977
0.05	3	0.3	0.7	2000	375	587	3015
0.05	3	0.3	0.7	3000	506	710	4014
0.05	3	0.3	0.7	4000	639	893	5024
0.05	3	0.3	0.7	5000	726	1060	6059
0.05	3	0.3	0.7	5700	724	1170	6815
0.05	3	0.3	0.7	1000	226	324	2004
0.05	3	0.3	0.7	2000	428	534	3024
0.05	3	0.3	0.7	3000	551	735	4030
0.05	3	0.3	0.7	4000	691	869	5051
0.05	3	0.3	0.7	5000	726	1066	6050
0.05	3	0.3	0.7	5700	726	1300	6750
0.05	3	0.3	0.7	1000	260	350	2020
0.05	3	0.3	0.7	2000	431	575	3011
0.05	3	0.3	0.7	3000	594	762	4040
0.05	3	0.3	0.7	4000	708	946	5024
0.05	3	0.3	0.7	5000	724	1238	6012
0.05	3	0.3	0.7	5700	722	1434	6726
0.05	3	0.3	0.7	1000	208	374	2025
0.05	3	0.3	0.7	2000	433	587	3017
0.05	3	0.3	0.7	3000	584	800	4012
0.05	3	0.3	0.7	4000	691	973	5063
0.05	3	0.3	0.7	5000	733	1277	6049
0.05	3	0.3	0.7	5700	729	1407	6764
0.05	3	0.3	0.7	1000	248	364	2017
0.05	3	0.3	0.7	2000	417	551	3034
0.05	3	0.3	0.7	3000	551	741	4018
0.05	3	0.3	0.7	4000	672	930	5041
0.05	3	0.3	0.7	5000	724	1180	6022
0.05	3	0.3	0.7	5700	722	1190	6738
0.05	3	0.3	0.7	1000	255	329	2012
0.05	3	0.3	0.7	2000	449	567	3011
0.05	3	0.3	0.7	3000	599	791	4037
0.05	3	0.3	0.7	4000	706	1008	5022
0.05	3	0.3	0.7	5000	729	1205	6082
0.05	3	0.3	0.7	5700	725	1267	6758
0.05	3	0.3	0.7	1000	228	330	2015
0.05	3	0.3	0.7	2000	380	572	3008
0.05	3	0.3	0.7	3000	536	788	4034
0.05	3	0.3	0.7	4000	641	953	5017
0.05	3	0.3	0.7	5000	724	1016	6079
0.05	3	0.3	0.7	5700	722	1248	6774
0.05	3	0.3	0.7	1000	197	375	2010
0.05	3	0.3	0.7	2000	372	600	3010
0.05	3	0.3	0.7	3000	482	772	4027
0.05	3	0.3	0.7	4000	614	966	5048
0.05	3	0.3	0.7	5000	715	1065	6081
0.05	3	0.3	0.7	5700	720	1162	6756
0.05	3	0.3	0.7	1000	236	410	2015
0.05	3	0.3	0.7	2000	420	588	3031
0.05	3	0.3	0.7	3000	582	784	4018
0.05	3	0.3	0.7	4000	685	993	5019
0.05	3	0.3	0.7	5000	698	1340	6077
0.05	3	0.3	0.7	5700	697	1353	6799
0.05	3	0.3	0.7	1000	262	382	2018
0.05	3	0.3	0.7	2000	478	556	3017
0.05	3	0.3	0.7	3000	614	774	4011
0.05	3	0.3	0.7	4000	731	1021	5043
0.05	3	0.3	0.7	5000	727	1303	6045
0.05	3	0.3	0.7	5700	727	1433	6754
0.05	3	0.3	0.7	1000	196	402	2023
0.05	3	0.3	0.7	2000	394	574	3047
0.05	3	0.3	0.7	3000	521	743	4052
0.05	3	0.3	0.7	4000	655	941	5065
0.05	3	0.3	0.7	5000	721	1045	6032
0.05	3	0.3	0.7	5700	721	1263	6757
0.05	3	0.3	0.7	1000	133	469	2033
0.05	3	0.3	0.7	2000	301	639	3021
0.05	3	0.3	0.7	3000	436	818	4036
0.05	3	0.3	0.7	4000	569	969	5044
0.05	3	0.3	0.7	5000	697	1169	6041
0.05	3	0.3	0.7	5700	732	1220	6759
0.05	3	0.3	0.7	1000	108	476	2013
0.05	3	0.3	0.7	2000	312	692	3004
0.05	3	0.3	0.7	3000	438	784	4031
0.05	3	0.3	0.7	4000	548	968	5060
0.05	3	0.3	0.7	5000	683	1083	6071
0.05	3	0.3	0.7	5700	730	1162	6747
0.05	3	0.3	0.7	1000	204	346	2007
0.05	3	0.3	0.7	2000	396	512	2997
0.05	3	0.3	0.7	3000	553	761	4042
0.05	3	0.3	0.7	4000	678	936	5039
0.05	3	0.3	0.7	5000	730	1098	6051
0.05	3	0.3	0.7	5700	726	1382	6730
0.05	3	0.3	0.7	1000	274	330	2004
0.05	3	0.3	0.7	2000	435	549	3026
0.05	3	0.3	0.7	3000	577	719	4055
0.05	3	0.3	0.7	4000	695	893	5056
0.05	3	0.3	0.7	5000	699	1221	6056
0.05	3	0.3	0.7	5700	722	1282	6762
0.05	3	0.3	0.7	1000	234	356	2007
0.05	3	0.3	0.7	2000	394	554	3030
0.05	3	0.3	0.7	3000	534	818	4026
0.05	3	0.3	0.7	4000	667	1063	5033
0.05	3	0.3	0.7	5000	724	1118	6057
0.05	3	0.3	0.7	5700	720	1270	6749
0.05	3	0.3	0.7	1000	220	394	2017
0.05	3	0.3	0.7	2000	364	658	3010
0.05	3	0.3	0.7	3000	520	876	4024
0.05	3	0.3	0.7	4000	654	1054	5045
0.05	3	0.3	0.7	5000	720	1190	6067
0.05	3	0.3	0.7	5700	720	1364	6760
0.05	3	0.3	0.7	1000	200	386	2009
0.05	3	0.3	0.7	2000	396	596	3021
0.05	3	0.3	0.7	3000	558	824	4036
0.05	3	0.3	0.7	4000	685	969	5033
0.05	3	0.3	0.7	5000	728	1158	6068
0.05	3	0.3	0.7	5700	722	1200	6752
0.05	3	0.3	0.7	1000	193	341	2002
0.05	3	0.3	0.7	2000	371	609	3025
0.05	3	0.3	0.7	3000	535	767	4024
0.05	3	0.3	0.7	4000	650	882	5023
0.05	3	0.3	0.7	5000	724	1064	6051
0.05	3	0.3	0.7	5700	724	1232	6751
0.05	3	0.3	0.7	1000	252	354	2013
0.05	3	0.3	0.7	2000	417	591	3013
0.05	3	0.3	0.7	3000	562	814	4027
0.05	3	0.3	0.7	4000	702	1006	5046
0.05	3	0.3	0.7	5000	722	1156	6054
0.05	3	0.3	0.7	5700	720	1270	6774
0.05	3	0.3	0.7	1000	230	342	2006
0.05	3	0.3	0.7	2000	434	596	3015
0.05	3	0.3	0.7	3000	572	756	4031
0.05	3	0.3	0.7	4000	696	938	5055
0.05	3	0.3	0.7	5000	724	1120	6055
0.05	3	0.3	0.7	5700	724	1264	6761
0.05	3	0.3	0.7	1000	238	330	2007
0.05	3	0.3	0.7	2000	419	563	3009
0.05	3	0.3	0.7	3000	556	750	4054
0.05	3	0.3	0.7	4000	673	949	5047
0.05	3	0.3	0.7	5000	729	1193	6046
0.05	3	0.3	0.7	5700	727	1367	6764
0.05	3	0.3	0.7	1000	234	322	2008
0.05	3	0.3	0.7	2000	374	622	3013
0.05	3	0.3	0.7	3000	503	813	4021
0.05	3	0.3	0.7	4000	627	961	5054
0.05	3	0.3	0.7	5000	730	1056	6058
0.05	3	0.3	0.7	5700	726	1234	6770
0.05	3	0.3	0.7	1000	245	363	2014
0.05	3	0.3	0.7	2000	441	569	3019
0.05	3	0.3	0.7	3000	555	771	4034
0.05	3	0.3	0.7	4000	672	944	5080
0.05	3	0.3	0.7	5000	724	1162	6073
0.05	3	0.3	0.7	5700	720	1340	6751
0.05	3	0.3	0.7	1000	231	335	2027
0.05	3	0.3	0.7	2000	419	539	3033
0.05	3	0.3	0.7	3000	575	741	4037
0.05	3	0.3	0.7	4000	689	931	5034
0.05	3	0.3	0.7	5000	726	1136	6038
0.05	3	0.3	0.7	5700	724	1332	6712
0.05	3	0.3	0.7	1000	232	340	2008
0.05	3	0.3	0.7	2000	392	584	3009
0.05	3	0.3	0.7	3000	529	817	4045
0.05	3	0.3	0.7	4000	652	982	5060
0.05	3	0.3	0.7	5000	727	1107	6070
0.05	3	0.3	0.7	5700	723	1353	6761
0.05	3	0.3	0.7	1000	230	320	2023
0.05	3	0.3	0.7	2000	406	542	3023
0.05	3	0.3	0.7	3000	561	697	4034
0.05	3	0.3	0.7	4000	699	951	5043
0.05	3	0.3	0.7	5000	724	1186	6054
0.05	3	0.3	0.7	5700	724	1320	6750
0.05	3	0.3	0.7	1000	226	406	2038
0.05	3	0.3	0.7	2000	370	592	3045
0.05	3	0.3	0.7	3000	527	795	4032
0.05	3	0.3	0.7	4000	644	966	5082
0.05	3	0.3	0.7	5000	720	1054	6092
0.05	3	0.3	0.7	5700	720	1196	6794
0.05	3	0.3	0.7	1000	193	347	2020
0.05	3	0.3	0.7	2000	412	550	3030
0.05	3	0.3	0.7	3000	541	701	4026
0.05	3	0.3	0.7	4000	671	893	5038
0.05	3	0.3	0.7	5000	725	1087	6061
0.05	3	0.3	0.7	5700	725	1253	6764
0.05	3	0.3	0.7	1000	243	359	2012
0.05	3	0.3	0.7	2000	430	550	3013
0.05	3	0.3	0.7	3000	576	728	4037
0.05	3	0.3	0.7	4000	690	886	5035
0.05	3	0.3	0.7	5000	724	1120	6040
0.05	3	0.3	0.7	5700	722	1278	6759
0.05	3	0.3	0.7	1000	267	339	2009
0.05	3	0.3	0.7	2000	453	549	3013
0.05	3	0.3	0.7	3000	617	775	4028
0.05	3	0.3	0.7	4000	737	915	5091
0.05	3	0.3	0.7	5000	732	1242	6077
0.05	3	0.3	0.7	5700	730	1328	6752
0.05	3	0.3	0.7	1000	231	335	2017
0.05	3	0.3	0.7	2000	425	561	3023
0.05	3	0.3	0.7	3000	555	763	3948
0.05	3	0.3	0.7	4000	676	964	5050
0.05	3	0.3	0.7	5000	727	1139	6081
0.05	3	0.3	0.7	5700	727	1347	6782
0.05	3	0.3	0.7	1000	215	365	2021
0.05	3	0.3	0.7	2000	395	523	3019
0.05	3	0.3	0.7	3000	518	752	4048
0.05	3	0.3	0.7	4000	632	886	5042
0.05	3	0.3	0.7	5000	726	1066	6023
0.05	3	0.3	0.7	5700	726	1242	6741
0.05	3	0.3	0.7	1000	228	362	2013
0.05	3	0.3	0.7	2000	402	594	3002
0.05	3	0.3	0.7	3000	556	790	4017
0.05	3	0.3	0.7	4000	693	951	5049
0.05	3	0.3	0.7	5000	728	1088	6083
0.05	3	0.3	0.7	5700	728	1276	6766
0.05	3	0.3	0.7	1000	178	310	2016
0.05	3	0.3	0.7	2000	354	578	3010
0.05	3	0.3	0.7	3000	523	745	4053
0.05	3	0.3	0.7	4000	640	880	5069
0.05	3	0.3	0.7	5000	724	1032	6068
0.05	3	0.3	0.7	5700	724	1224	6767
0.05	3	0.3	0.7	1000	236	324	2010
0.05	3	0.3	0.7	2000	410	544	3020
0.05	3	0.3	0.7	3000	552	768	4047
0.05	3	0.3	0.7	4000	681	929	5030
0.05	3	0.3	0.7	5000	722	1170	6036
0.05	3	0.3	0.7	5700	722	1314	6752
0.05	3	0.3	0.7	1000	222	350	2018
0.05	3	0.3	0.7	2000	439	551	3008
0.05	3	0.3	0.7	3000	560	724	4050
0.05	3	0.3	0.7	4000	689	941	5052
0.05	3	0.3	0.7	5000	723	1043	6083
0.05	3	0.3	0.7	5700	726	1160	6779
0.05	3	0.3	0.7	1000	244	350	2016
0.05	3	0.3	0.7	2000	436	578	3026
0.05	3	0.3	0.7	3000	584	786	4055
0.05	3	0.3	0.7	4000	714	942	5077
0.05	3	0.3	0.7	5000	730	1124	6075
0.05	3	0.3	0.7	5700	730	1312	6769
0.05	3	0.3	0.7	1000	157	411	2021
0.05	3	0.3	0.7	2000	350	618	3028
0.05	3	0.3	0.7	3000	485	847	4038
0.05	3	0.3	0.7	4000	621	1003	5038
0.05	3	0.3	0.7	5000	720	1114	6034
0.05	3	0.3	0.7	5700	717	1415	6774
0.05	3	0.3	0.7	1000	194	364	2005
0.05	3	0.3	0.7	2000	390	544	3040
0.05	3	0.3	0.7	3000	554	738	4027
0.05	3	0.3	0.7	4000	675	909	5048
0.05	3	0.3	0.7	5000	720	1096	6030
0.05	3	0.3	0.7	5700	720	1302	6737
0.05	3	0.3	0.7	1000	239	365	2008
0.05	3	0.3	0.7	2000	436	564	3016
0.05	3	0.3	0.7	3000	581	773	4019
0.05	3	0.3	0.7	4000	692	942	5001
0.05	3	0.3	0.7	5000	726	1164	6057
0.05	3	0.3	0.7	5700	726	1304	6762
0.05	3	0.3	0.7	1000	248	344	2013
0.05	3	0.3	0.7	2000	426	576	3010
0.05	3	0.3	0.7	3000	571	791	4026
0.05	3	0.3	0.7	4000	696	1000	5046
0.05	3	0.3	0.7	5000	723	1215	6061
0.05	3	0.3	0.7	5700	723	1421	6754
0.05	3	0.3	0.7	1000	222	376	2030
0.05	3	0.3	0.7	2000	372	550	3030
0.05	3	0.3	0.7	3000	516	770	4044
0.05	3	0.3	0.7	4000	656	924	5041
0.05	3	0.3	0.7	5000	724	1050	6058
0.05	3	0.3	0.7	5700	722	1224	6765
0.05	3	0.3	0.7	1000	94	502	2007
0.05	3	0.3	0.7	2000	247	727	3031
0.05	3	0.3	0.7	3000	408	876	4018
0.05	3	0.3	0.7	4000	541	1013	5050
0.05	3	0.3	0.7	5000	660	1180	6065
0.05	3	0.3	0.7	5700	736	1232	6775
0.05	3	0.3	0.7	1000	231	349	2009
0.05	3	0.3	0.7	2000	440	562	3014
0.05	3	0.3	0.7	3000	555	765	4011
0.05	3	0.3	0.7	4000	697	1007	5034
0.05	3	0.3	0.7	5000	724	1206	6029
0.05	3	0.3	0.7	5700	722	1352	6723
0.05	3	0.3	0.7	1000	203	361	1986
0.05	3	0.3	0.7	2000	401	561	3006
0.05	3	0.3	0.7	3000	560	770	4035
0.05	3	0.3	0.7	4000	690	900	5047
0.05	3	0.3	0.7	5000	726	1094	6059
0.05	3	0.3	0.7	5700	720	1262	6742
0.05	3	0.3	0.7	1000	204	376	2018
0.05	3	0.3	0.7	2000	398	558	3043
0.05	3	0.3	0.7	3000	562	776	4037
0.05	3	0.3	0.7	4000	690	894	5065
0.05	3	0.3	0.7	5000	728	1082	6060
0.05	3	0.3	0.7	5700	724	1220	6765
0.05	3	0.3	0.7	1000	188	436	1994
0.05	3	0.3	0.7	2000	348	778	3004
0.05	3	0.3	0.7	3000	493	893	4034
0.05	3	0.3	0.7	4000	617	1073	5026
0.05	3	0.3	0.7	5000	728	1256	6046
0.05	3	0.3	0.7	5700	722	1354	6750
0.05	3	0.3	0.7	1000	201	367	2014
0.05	3	0.3	0.7	2000	378	560	3029
0.05	3	0.3	0.7	3000	531	731	4046
0.05	3	0.3	0.7	4000	642	862	5026
0.05	3	0.3	0.7	5000	725	1039	6055
0.05	3	0.3	0.7	5700	725	1231	6745
0.05	3	0.3	0.7	1000	210	394	2017
0.05	3	0.3	0.7	2000	418	574	3024
0.05	3	0.3	0.7	3000	547	751	4054
0.05	3	0.3	0.7	4000	663	881	5053
0.05	3	0.3	0.7	5000	730	1130	6044
0.05	3	0.3	0.7	5700	727	1225	6749
0.05	3	0.3	0.7	1000	111	407	2006
0.05	3	0.3	0.7	2000	268	552	3025
0.05	3	0.3	0.7	3000	411	703	4042
0.05	3	0.3	0.7	4000	575	859	5041
0.05	3	0.3	0.7	5000	713	1025	6051
0.05	3	0.3	0.7	5700	726	1162	6741
0.05	3	0.3	0.7	1000	233	401	2011
0.05	3	0.3	0.7	2000	382	620	3014
0.05	3	0.3	0.7	3000	545	783	4053
0.05	3	0.3	0.7	4000	662	942	5072
0.05	3	0.3	0.7	5000	725	1049	6091
0.05	3	0.3	0.7	5700	725	1211	6744
0.05	3	0.3	0.7	1000	177	395	2011
0.05	3	0.3	0.7	2000	375	611	3024
0.05	3	0.3	0.7	3000	517	829	4037
0.05	3	0.3	0.7	4000	635	937	5052
0.05	3	0.3	0.7	5000	724	1086	6065
0.05	3	0.3	0.7	5700	722	1260	6766
0.05	3	0.3	0.7	1000	226	306	2005
0.05	3	0.3	0.7	2000	450	524	3023
0.05	3	0.3	0.7	3000	611	741	4021
0.05	3	0.3	0.7	4000	739	915	5039
0.05	3	0.3	0.7	5000	734	1200	6027
0.05	3	0.3	0.7	5700	726	1350	6777
0.05	3	0.3	0.7	1000	256	340	2014
0.05	3	0.3	0.7	2000	460	544	3019
0.05	3	0.3	0.7	3000	595	845	4009
0.05	3	0.3	0.7	4000	720	1026	4995
0.05	3	0.3	0.7	5000	726	1290	6094
0.05	3	0.3	0.7	5700	726	1426	6809
0.05	3	0.3	0.7	1000	273	363	2019
0.05	3	0.3	0.7	2000	471	545	3012
0.05	3	0.3	0.7	3000	599	793	4013
0.05	3	0.3	0.7	4000	713	953	5015
0.05	3	0.3	0.7	5000	724	1282	6042
0.05	3	0.3	0.7	5700	724	1472	6710
0.05	3	0.3	0.7	1000	197	345	2014
0.05	3	0.3	0.7	2000	398	516	3020
0.05	3	0.3	0.7	3000	535	715	4046
0.05	3	0.3	0.7	4000	656	850	5037
0.05	3	0.3	0.7	5000	726	1042	6058
0.05	3	0.3	0.7	5700	726	1176	6751
0.05	3	0.3	0.7	1000	173	375	2024
0.05	3	0.3	0.7	2000	360	578	3028
0.05	3	0.3	0.7	3000	480	748	4066
0.05	3	0.3	0.7	4000	619	951	5038
0.05	3	0.3	0.7	5000	722	1014	6063
0.05	3	0.3	0.7	5700	722	1144	6781
0.05	3	0.3	0.7	1000	220	390	2015
0.05	3	0.3	0.7	2000	421	615	3004
0.05	3	0.3	0.7	3000	551	787	4038
0.05	3	0.3	0.7	4000	685	969	5057
0.05	3	0.3	0.7	5000	725	1123	6036
0.05	3	0.3	0.7	5700	725	1159	6787
0.05	3	0.3	0.7	1000	172	350	2025
0.05	3	0.3	0.7	2000	339	547	3019
0.05	3	0.3	0.7	3000	476	718	4048
0.05	3	0.3	0.7	4000	624	856	5049
0.05	3	0.3	0.7	5000	729	1005	6062
0.05	3	0.3	0.7	5700	723	1155	6757
0.05	3	0.3	0.7	1000	219	365	2013
0.05	3	0.3	0.7	2000	414	628	3043
0.05	3	0.3	0.7	3000	549	845	4026
0.05	3	0.3	0.7	4000	671	1003	5017
0.05	3	0.3	0.7	5000	729	1211	6048
0.05	3	0.3	0.7	5700	729	1385	6777
0.05	3	0.3	0.7	1000	207	367	2019
0.05	3	0.3	0.7	2000	378	542	3047
0.05	3	0.3	0.7	3000	526	730	4034
0.05	3	0.3	0.7	4000	661	897	5032
0.05	3	0.3	0.7	5000	728	1088	6062
0.05	3	0.3	0.7	5700	726	1308	6741
0.05	3	0.3	0.7	1000	209	381	2020
0.05	3	0.3	0.7	2000	415	583	3005
0.05	3	0.3	0.7	3000	549	757	4042
0.05	3	0.3	0.7	4000	666	932	5051
0.05	3	0.3	0.7	5000	727	1121	6075
0.05	3	0.3	0.7	5700	724	1258	6769
0.05	3	0.3	0.7	1000	235	343	1996
0.05	3	0.3	0.7	2000	432	558	3001
0.05	3	0.3	0.7	3000	575	781	4027
0.05	3	0.3	0.7	4000	700	928	5034
0.05	3	0.3	0.7	5000	723	1117	6071
0.05	3	0.3	0.7	5700	723	1281	6744
0.05	3	0.3	0.7	1000	251	349	2022
0.05	3	0.3	0.7	2000	402	582	3016
0.05	3	0.3	0.7	3000	555	781	4045
0.05	3	0.3	0.7	4000	684	906	5052
0.05	3	0.3	0.7	5000	722	1148	6058
0.05	3	0.3	0.7	5700	720	1218	6776
0.05	3	0.3	0.7	1000	210	354	2016
0.05	3	0.3	0.7	2000	375	539	3044
0.05	3	0.3	0.7	3000	516	788	4034
0.05	3	0.3	0.7	4000	526	1058	5062
0.05	3	0.3	0.7	5000	621	1229	6057
0.05	3	0.3	0.7	5700	708	1274	6757
0.05	3	0.3	0.7	1000	238	352	2019
0.05	3	0.3	0.7	2000	411	627	3013
0.05	3	0.3	0.7	3000	550	776	4048
0.05	3	0.3	0.7	4000	674	924	5039
0.05	3	0.3	0.7	5000	728	1178	6050
0.05	3	0.3	0.7	5700	724	1350	6751
0.05	3	0.3	0.7	1000	244	340	2014
0.05	3	0.3	0.7	2000	422	546	3021
0.05	3	0.3	0.7	3000	543	733	4058
0.05	3	0.3	0.7	4000	692	886	5048
0.05	3	0.3	0.7	5000	731	1077	6068
0.05	3	0.3	0.7	5700	729	1329	6748
0.05	3	0.3	0.7	1000	260	348	2009
0.05	3	0.3	0.7	2000	446	562	3010
0.05	3	0.3	0.7	3000	602	806	4018
0.05	3	0.3	0.7	4000	729	983	5036
0.05	3	0.3	0.7	5000	724	1216	6080
0.05	3	0.3	0.7	5700	724	1312	6784
0.05	3	0.3	0.7	1000	265	359	2012
0.05	3	0.3	0.7	2000	440	572	3017
0.05	3	0.3	0.7	3000	597	797	4010
0.05	3	0.3	0.7	4000	717	969	5052
0.05	3	0.3	0.7	5000	730	1176	6061
0.05	3	0.3	0.7	5700	730	1230	6786
0.05	3	0.3	0.7	1000	249	373	2012
0.05	3	0.3	0.7	2000	447	609	2997
0.05	3	0.3	0.7	3000	594	812	4014
0.05	3	0.3	0.7	4000	703	959	5051
0.05	3	0.3	0.7	5000	728	1136	6072
0.05	3	0.3	0.7	5700	728	1334	6766
0.05	3	0.3	0.7	1000	184	392	2014
0.05	3	0.3	0.7	2000	401	601	3040
0.05	3	0.3	0.7	3000	548	784	4038
0.05	3	0.3	0.7	4000	661	949	5031
0.05	3	0.3	0.7	5000	724	1132	6044
0.05	3	0.3	0.7	5700	722	1340	6750
0.05	3	0.3	0.7	1000	228	386	2012
0.05	3	0.3	0.7	2000	390	596	3029
0.05	3	0.3	0.7	3000	532	796	4027
0.05	3	0.3	0.7	4000	658	966	5046
0.05	3	0.3	0.7	5000	722	1142	6068
0.05	3	0.3	0.7	5700	720	1304	6759
0.05	3	0.3	0.7	1000	258	354	2012
0.05	3	0.3	0.7	2000	440	564	3003
0.05	3	0.3	0.7	3000	578	750	4048
0.05	3	0.3	0.7	4000	706	900	5051
0.05	3	0.3	0.7	5000	724	1128	6054
0.05	3	0.3	0.7	5700	722	1366	6749
0.05	3	0.3	0.7	1000	240	338	2019
0.05	3	0.3	0.7	2000	439	561	3008
0.05	3	0.3	0.7	3000	574	822	4016
0.05	3	0.3	0.7	4000	697	955	5046
0.05	3	0.3	0.7	5000	723	1151	6060
0.05	3	0.3	0.7	5700	723	1337	6772
0.25	1	0.3	0.7	1000	40	356	2025
0.25	1	0.3	0.7	2000	59	481	3034
0.25	1	0.3	0.7	3000	60	512	4082
0.25	1	0.3	0.7	4000	79	631	5056
0.25	1	0.3	0.7	5000	98	742	6046
0.25	1	0.3	0.7	5700	110	760	6781
0.25	1	0.3	0.7	1000	67	343	2066
0.25	1	0.3	0.7	2000	87	367	3052
0.25	1	0.3	0.7	3000	101	477	4059
0.25	1	0.3	0.7	4000	104	470	5045
0.25	1	0.3	0.7	5000	135	599	6048
0.25	1	0.3	0.7	5700	136	624	6751
0.25	1	0.3	0.7	1000	38	364	2042
0.25	1	0.3	0.7	2000	78	460	3038
0.25	1	0.3	0.7	3000	96	522	4032
0.25	1	0.3	0.7	4000	106	570	5070
0.25	1	0.3	0.7	5000	125	655	6071
0.25	1	0.3	0.7	5700	124	644	6761
0.25	1	0.3	0.7	1000	57	391	2052
0.25	1	0.3	0.7	2000	70	512	3057
0.25	1	0.3	0.7	3000	95	473	4081
0.25	1	0.3	0.7	4000	105	509	5062
0.25	1	0.3	0.7	5000	110	578	6073
0.25	1	0.3	0.7	5700	121	569	6740
0.25	1	0.3	0.7	1000	68	346	2071
0.25	1	0.3	0.7	2000	83	413	3072
0.25	1	0.3	0.7	3000	97	425	4068
0.25	1	0.3	0.7	4000	112	514	5087
0.25	1	0.3	0.7	5000	125	587	6054
0.25	1	0.3	0.7	5700	133	587	6730
0.25	1	0.3	0.7	1000	64	312	2038
0.25	1	0.3	0.7	2000	96	474	3054
0.25	1	0.3	0.7	3000	105	501	4066
0.25	1	0.3	0.7	4000	117	603	5076
0.25	1	0.3	0.7	5000	133	679	6057
0.25	1	0.3	0.7	5700	141	683	6787
0.25	1	0.3	0.7	1000	56	338	2038
0.25	1	0.3	0.7	2000	85	403	3053
0.25	1	0.3	0.7	3000	92	458	4037
0.25	1	0.3	0.7	4000	105	549	5046
0.25	1	0.3	0.7	5000	115	567	6043
0.25	1	0.3	0.7	5700	122	622	6741
0.25	1	0.3	0.7	1000	66	374	2046
0.25	1	0.3	0.7	2000	81	455	3044
0.25	1	0.3	0.7	3000	103	485	4069
0.25	1	0.3	0.7	4000	107	513	5073
0.25	1	0.3	0.7	5000	120	562	6041
0.25	1	0.3	0.7	5700	133	575	6730
0.25	1	0.3	0.7	1000	70	310	2064
0.25	1	0.3	0.7	2000	74	468	3025
0.25	1	0.3	0.7	3000	98	522	4096
0.25	1	0.3	0.7	4000	115	583	5038
0.25	1	0.3	0.7	5000	126	622	6044
0.25	1	0.3	0.7	5700	125	641	6762
0.25	1	0.3	0.7	1000	59	305	2056
0.25	1	0.3	0.7	2000	65	361	3041
0.25	1	0.3	0.7	3000	90	494	4034
0.25	1	0.3	0.7	4000	105	553	5035
0.25	1	0.3	0.7	5000	108	656	6060
0.25	1	0.3	0.7	5700	121	727	6754
0.25	1	0.3	0.7	1000	70	352	2044
0.25	1	0.3	0.7	2000	72	468	3039
0.25	1	0.3	0.7	3000	105	509	4032
0.25	1	0.3	0.7	4000	114	572	5056
0.25	1	0.3	0.7	5000	128	584	6055
0.25	1	0.3	0.7	5700	133	601	6765
0.25	1	0.3	0.7	1000	56	342	2031
0.25	1	0.3	0.7	2000	65	445	2994
0.25	1	0.3	0.7	3000	91	521	4067
0.25	1	0.3	0.7	4000	94	634	5081
0.25	1	0.3	0.7	5000	107	661	6085
0.25	1	0.3	0.7	5700	111	683	6792
0.25	1	0.3	0.7	1000	53	315	2037
0.25	1	0.3	0.7	2000	73	371	3079
0.25	1	0.3	0.7	3000	82	420	4030
0.25	1	0.3	0.7	4000	83	523	5077
0.25	1	0.3	0.7	5000	101	659	6049
0.25	1	0.3	0.7	5700	122	660	6768
0.25	1	0.3	0.7	1000	63	311	2042
0.25	1	0.3	0.7	2000	76	418	3072
0.25	1	0.3	0.7	3000	91	449	4065
0.25	1	0.3	0.7	4000	103	545	5076
0.25	1	0.3	0.7	5000	113	583	6055
0.25	1	0.3	0.7	5700	120	558	6756
0.25	1	0.3	0.7	1000	60	360	2030
0.25	1	0.3	0.7	2000	83	501	3078
0.25	1	0.3	0.7	3000	102	582	4074
0.25	1	0.3	0.7	4000	132	594	5095
0.25	1	0.3	0.7	5000	137	663	6099
0.25	1	0.3	0.7	5700	145	763	6786
0.25	1	0.3	0.7	1000	54	326	2045
0.25	1	0.3	0.7	2000	89	429	3061
0.25	1	0.3	0.7	3000	101	543	4041
0.25	1	0.3	0.7	4000	107	631	5061
0.25	1	0.3	0.7	5000	118	612	6048
0.25	1	0.3	0.7	5700	125	687	6760
0.25	1	0.3	0.7	1000	43	371	2022
0.25	1	0.3	0.7	2000	78	464	3074
0.25	1	0.3	0.7	3000	90	472	4071
0.25	1	0.3	0.7	4000	95	553	5045
0.25	1	0.3	0.7	5000	107	567	6076
0.25	1	0.3	0.7	5700	112	578	6801
0.25	1	0.3	0.7	1000	56	318	2029
0.25	1	0.3	0.7	2000	85	377	3061
0.25	1	0.3	0.7	3000	97	465	4077
0.25	1	0.3	0.7	4000	113	537	5032
0.25	1	0.3	0.7	5000	135	699	6066
0.25	1	0.3	0.7	5700	143	617	6777
0.25	1	0.3	0.7	1000	77	353	2058
0.25	1	0.3	0.7	2000	83	419	3058
0.25	1	0.3	0.7	3000	102	476	4064
0.25	1	0.3	0.7	4000	112	578	5040
0.25	1	0.3	0.7	5000	118	660	6052
0.25	1	0.3	0.7	5700	133	681	6776
0.25	1	0.3	0.7	1000	55	353	2028
0.25	1	0.3	0.7	2000	68	408	3061
0.25	1	0.3	0.7	3000	86	466	4059
0.25	1	0.3	0.7	4000	103	519	5058
0.25	1	0.3	0.7	5000	115	591	6048
0.25	1	0.3	0.7	5700	130	648	6762
0.25	1	0.3	0.7	1000	73	365	2056
0.25	1	0.3	0.7	2000	93	439	3059
0.25	1	0.3	0.7	3000	96	484	4044
0.25	1	0.3	0.7	4000	107	585	5072
0.25	1	0.3	0.7	5000	121	581	6078
0.25	1	0.3	0.7	5700	152	674	6807
0.25	1	0.3	0.7	1000	71	259	2067
0.25	1	0.3	0.7	2000	87	359	3028
0.25	1	0.3	0.7	3000	123	433	4051
0.25	1	0.3	0.7	4000	131	543	5063
0.25	1	0.3	0.7	5000	141	629	6058
0.25	1	0.3	0.7	5700	151	621	6789
0.25	1	0.3	0.7	1000	79	313	2047
0.25	1	0.3	0.7	2000	89	353	3061
0.25	1	0.3	0.7	3000	98	478	4024
0.25	1	0.3	0.7	4000	112	536	5063
0.25	1	0.3	0.7	5000	134	630	6080
0.25	1	0.3	0.7	5700	147	619	6786
0.25	1	0.3	0.7	1000	71	311	2052
0.25	1	0.3	0.7	2000	82	426	3051
0.25	1	0.3	0.7	3000	95	513	4059
0.25	1	0.3	0.7	4000	110	556	5038
0.25	1	0.3	0.7	5000	112	576	6038
0.25	1	0.3	0.7	5700	111	641	6748
0.25	1	0.3	0.7	1000	58	310	2052
0.25	1	0.3	0.7	2000	84	358	2983
0.25	1	0.3	0.7	3000	93	453	4032
0.25	1	0.3	0.7	4000	114	494	5061
0.25	1	0.3	0.7	5000	133	485	6037
0.25	1	0.3	0.7	5700	142	596	6753
0.25	1	0.3	0.7	1000	52	318	2036
0.25	1	0.3	0.7	2000	80	408	3080
0.25	1	0.3	0.7	3000	99	457	4065
0.25	1	0.3	0.7	4000	108	538	5032
0.25	1	0.3	0.7	5000	128	602	6043
0.25	1	0.3	0.7	5700	135	633	6759
0.25	1	0.3	0.7	1000	52	320	2044
0.25	1	0.3	0.7	2000	74	368	3059
0.25	1	0.3	0.7	3000	91	465	4072
0.25	1	0.3	0.7	4000	101	489	5063
0.25	1	0.3	0.7	5000	120	570	6043
0.25	1	0.3	0.7	5700	128	590	6768
0.25	1	0.3	0.7	1000	70	338	2043
0.25	1	0.3	0.7	2000	90	436	3035
0.25	1	0.3	0.7	3000	99	501	4038
0.25	1	0.3	0.7	4000	113	519	5074
0.25	1	0.3	0.7	5000	122	612	6045
0.25	1	0.3	0.7	5700	128	586	6802
0.25	1	0.3	0.7	1000	72	374	2038
0.25	1	0.3	0.7	2000	81	479	3035
0.25	1	0.3	0.7	3000	93	453	4094
0.25	1	0.3	0.7	4000	111	551	5077
0.25	1	0.3	0.7	5000	121	625	6101
0.25	1	0.3	0.7	5700	125	615	6793
0.25	1	0.3	0.7	1000	61	315	2050
0.25	1	0.3	0.7	2000	75	423	3051
0.25	1	0.3	0.7	3000	98	422	4061
0.25	1	0.3	0.7	4000	110	466	5053
0.25	1	0.3	0.7	5000	124	554	6047
0.25	1	0.3	0.7	5700	129	599	6757
0.25	1	0.3	0.7	1000	60	328	2035
0.25	1	0.3	0.7	2000	81	425	3055
0.25	1	0.3	0.7	3000	86	502	4040
0.25	1	0.3	0.7	4000	113	561	5062
0.25	1	0.3	0.7	5000	130	616	6046
0.25	1	0.3	0.7	5700	147	633	6766
0.25	1	0.3	0.7	1000	59	305	2033
0.25	1	0.3	0.7	2000	64	440	3076
0.25	1	0.3	0.7	3000	91	425	4083
0.25	1	0.3	0.7	4000	100	558	5031
0.25	1	0.3	0.7	5000	117	571	6091
0.25	1	0.3	0.7	5700	121	569	6787
0.25	1	0.3	0.7	1000	60	288	2063
0.25	1	0.3	0.7	2000	74	410	3036
0.25	1	0.3	0.7	3000	90	450	4061
0.25	1	0.3	0.7	4000	110	530	5078
0.25	1	0.3	0.7	5000	123	589	6084
0.25	1	0.3	0.7	5700	122	616	6786
0.25	1	0.3	0.7	1000	49	333	2042
0.25	1	0.3	0.7	2000	61	417	3073
0.25	1	0.3	0.7	3000	76	496	4027
0.25	1	0.3	0.7	4000	97	599	5053
0.25	1	0.3	0.7	5000	107	609	6066
0.25	1	0.3	0.7	5700	118	640	6784
0.25	1	0.3	0.7	1000	67	333	2036
0.25	1	0.3	0.7	2000	73	397	3045
0.25	1	0.3	0.7	3000	89	503	4033
0.25	1	0.3	0.7	4000	95	565	5031
0.25	1	0.3	0.7	5000	104	680	6058
0.25	1	0.3	0.7	5700	113	723	6773
0.25	1	0.3	0.7	1000	70	330	2047
0.25	1	0.3	0.7	2000	82	470	3067
0.25	1	0.3	0.7	3000	93	501	4077
0.25	1	0.3	0.7	4000	122	492	5088
0.25	1	0.3	0.7	5000	127	545	6087
0.25	1	0.3	0.7	5700	126	598	6759
0.25	1	0.3	0.7	1000	52	334	2044
0.25	1	0.3	0.7	2000	77	439	3059
0.25	1	0.3	0.7	3000	88	520	4056
0.25	1	0.3	0.7	4000	99	573	5080
0.25	1	0.3	0.7	5000	107	631	6037
0.25	1	0.3	0.7	5700	117	651	6761
0.25	1	0.3	0.7	1000	62	320	2025
0.25	1	0.3	0.7	2000	76	424	3013
0.25	1	0.3	0.7	3000	98	552	4028
0.25	1	0.3	0.7	4000	113	655	5053
0.25	1	0.3	0.7	5000	111	637	6077
0.25	1	0.3	0.7	5700	126	668	6753
0.25	1	0.3	0.7	1000	64	304	2070
0.25	1	0.3	0.7	2000	94	384	3057
0.25	1	0.3	0.7	3000	112	438	4057
0.25	1	0.3	0.7	4000	127	525	5040
0.25	1	0.3	0.7	5000	132	688	6050
0.25	1	0.3	0.7	5700	144	656	6784
0.25	1	0.3	0.7	1000	41	319	2052
0.25	1	0.3	0.7	2000	52	384	3073
0.25	1	0.3	0.7	3000	67	495	4066
0.25	1	0.3	0.7	4000	85	541	5076
0.25	1	0.3	0.7	5000	106	588	6086
0.25	1	0.3	0.7	5700	120	592	6792
0.25	1	0.3	0.7	1000	67	299	2056
0.25	1	0.3	0.7	2000	82	418	3046
0.25	1	0.3	0.7	3000	86	482	4052
0.25	1	0.3	0.7	4000	104	520	5052
0.25	1	0.3	0.7	5000	116	608	6038
0.25	1	0.3	0.7	5700	140	646	6770
0.25	1	0.3	0.7	1000	49	355	2012
0.25	1	0.3	0.7	2000	54	396	3034
0.25	1	0.3	0.7	3000	71	517	4053
0.25	1	0.3	0.7	4000	94	496	5078
0.25	1	0.3	0.7	5000	100	626	6077
0.25	1	0.3	0.7	5700	110	590	6768
0.25	1	0.3	0.7	1000	61	347	2055
0.25	1	0.3	0.7	2000	72	428	3039
0.25	1	0.3	0.7	3000	92	474	4075
0.25	1	0.3	0.7	4000	103	533	5024
0.25	1	0.3	0.7	5000	115	599	6061
0.25	1	0.3	0.7	5700	126	578	6769
0.25	1	0.3	0.7	1000	40	360	2039
0.25	1	0.3	0.7	2000	52	420	3074
0.25	1	0.3	0.7	3000	82	472	4076
0.25	1	0.3	0.7	4000	95	533	5055
0.25	1	0.3	0.7	5000	106	608	6087
0.25	1	0.3	0.7	5700	105	679	6780
0.25	1	0.3	0.7	1000	61	351	2061
0.25	1	0.3	0.7	2000	86	416	3046
0.25	1	0.3	0.7	3000	96	532	4044
0.25	1	0.3	0.7	4000	115	583	5127
0.25	1	0.3	0.7	5000	114	578	6058
0.25	1	0.3	0.7	5700	122	584	6773
0.25	1	0.3	0.7	1000	62	364	2035
0.25	1	0.3	0.7	2000	71	453	3045
0.25	1	0.3	0.7	3000	97	523	4067
0.25	1	0.3	0.7	4000	103	539	5070
0.25	1	0.3	0.7	5000	131	575	6074
0.25	1	0.3	0.7	5700	134	650	6778
0.25	1	0.3	0.7	1000	63	329	2053
0.25	1	0.3	0.7	2000	74	382	3037
0.25	1	0.3	0.7	3000	97	495	4057
0.25	1	0.3	0.7	4000	115	581	5022
0.25	1	0.3	0.7	5000	117	633	6074
0.25	1	0.3	0.7	5700	125	645	6735
0.25	1	0.3	0.7	1000	63	349	2033
0.25	1	0.3	0.7	2000	91	377	3027
0.25	1	0.3	0.7	3000	112	482	4049
0.25	1	0.3	0.7	4000	122	518	5057
0.25	1	0.3	0.7	5000	135	609	6066
0.25	1	0.3	0.7	5700	149	681	6774
0.25	1	0.3	0.7	1000	61	363	2037
0.25	1	0.3	0.7	2000	99	371	3053
0.25	1	0.3	0.7	3000	108	480	4035
0.25	1	0.3	0.7	4000	119	513	5043
0.25	1	0.3	0.7	5000	125	633	6043
0.25	1	0.3	0.7	5700	132	638	6730
0.25	1	0.3	0.7	1000	45	343	2030
0.25	1	0.3	0.7	2000	80	420	3080
0.25	1	0.3	0.7	3000	110	544	4063
0.25	1	0.3	0.7	4000	117	551	5081
0.25	1	0.3	0.7	5000	127	575	6087
0.25	1	0.3	0.7	5700	144	554	6756
0.25	1	0.3	0.7	1000	54	326	2049
0.25	1	0.3	0.7	2000	69	443	3030
0.25	1	0.3	0.7	3000	87	443	4056
0.25	1	0.3	0.7	4000	104	580	5056
0.25	1	0.3	0.7	5000	119	565	6046
0.25	1	0.3	0.7	5700	128	640	6776
0.25	1	0.3	0.7	1000	41	375	2042
0.25	1	0.3	0.7	2000	68	500	3076
0.25	1	0.3	0.7	3000	81	507	4077
0.25	1	0.3	0.7	4000	92	564	5047
0.25	1	0.3	0.7	5000	105	555	6060
0.25	1	0.3	0.7	5700	116	598	6750
0.25	1	0.3	0.7	1000	42	282	2054
0.25	1	0.3	0.7	2000	50	378	3053
0.25	1	0.3	0.7	3000	53	471	4048
0.25	1	0.3	0.7	4000	62	512	5054
0.25	1	0.3	0.7	5000	70	512	6041
0.25	1	0.3	0.7	5700	77	589	6742
0.25	1	0.3	0.7	1000	31	357	2019
0.25	1	0.3	0.7	2000	31	445	2993
0.25	1	0.3	0.7	3000	66	562	4064
0.25	1	0.3	0.7	4000	102	482	5065
0.25	1	0.3	0.7	5000	112	584	6070
0.25	1	0.3	0.7	5700	117	567	6776
0.25	1	0.3	0.7	1000	60	324	2060
0.25	1	0.3	0.7	2000	81	463	3055
0.25	1	0.3	0.7	3000	91	539	4045
0.25	1	0.3	0.7	4000	94	560	5062
0.25	1	0.3	0.7	5000	115	661	6057
0.25	1	0.3	0.7	5700	126	702	6724
0.25	1	0.3	0.7	1000	49	351	2028
0.25	1	0.3	0.7	2000	87	439	3035
0.25	1	0.3	0.7	3000	94	446	4079
0.25	1	0.3	0.7	4000	122	544	5070
0.25	1	0.3	0.7	5000	126	572	6086
0.25	1	0.3	0.7	5700	136	560	6786
0.25	1	0.3	0.7	1000	51	331	2055
0.25	1	0.3	0.7	2000	78	446	3047
0.25	1	0.3	0.7	3000	87	503	4049
0.25	1	0.3	0.7	4000	107	491	5059
0.25	1	0.3	0.7	5000	119	569	6070
0.25	1	0.3	0.7	5700	125	579	6753
0.25	1	0.3	0.7	1000	65	295	2046
0.25	1	0.3	0.7	2000	86	400	3046
0.25	1	0.3	0.7	3000	105	463	4045
0.25	1	0.3	0.7	4000	113	481	5060
0.25	1	0.3	0.7	5000	118	562	6043
0.25	1	0.3	0.7	5700	138	644	6754
0.25	1	0.3	0.7	1000	36	314	2053
0.25	1	0.3	0.7	2000	58	416	3047
0.25	1	0.3	0.7	3000	92	552	4038
0.25	1	0.3	0.7	4000	106	636	5097
0.25	1	0.3	0.7	5000	121	595	6061
0.25	1	0.3	0.7	5700	136	646	6757
0.25	1	0.3	0.7	1000	58	322	2032
0.25	1	0.3	0.7	2000	79	387	3047
0.25	1	0.3	0.7	3000	83	487	4059
0.25	1	0.3	0.7	4000	93	577	5046
0.25	1	0.3	0.7	5000	112	610	6064
0.25	1	0.3	0.7	5700	128	668	6778
0.25	1	0.3	0.7	1000	65	329	2042
0.25	1	0.3	0.7	2000	83	357	3025
0.25	1	0.3	0.7	3000	99	427	4052
0.25	1	0.3	0.7	4000	117	489	5070
0.25	1	0.3	0.7	5000	126	606	6051
0.25	1	0.3	0.7	5700	136	574	6765
0.25	1	0.3	0.7	1000	60	342	2044
0.25	1	0.3	0.7	2000	66	338	3080
0.25	1	0.3	0.7	3000	100	454	4072
0.25	1	0.3	0.7	4000	98	442	5081
0.25	1	0.3	0.7	5000	117	557	6049
0.25	1	0.3	0.7	5700	115	621	6779
0.25	1	0.3	0.7	1000	66	344	2004
0.25	1	0.3	0.7	2000	90	486	3056
0.25	1	0.3	0.7	3000	96	444	4057
0.25	1	0.3	0.7	4000	108	520	5063
0.25	1	0.3	0.7	5000	123	555	6072
0.25	1	0.3	0.7	5700	125	557	6767
0.25	1	0.3	0.7	1000	65	305	2032
0.25	1	0.3	0.7	2000	83	383	3029
0.25	1	0.3	0.7	3000	97	473	4067
0.25	1	0.3	0.7	4000	107	543	5057
0.25	1	0.3	0.7	5000	130	590	6076
0.25	1	0.3	0.7	5700	131	587	6747
0.25	1	0.3	0.7	1000	56	338	2035
0.25	1	0.3	0.7	2000	82	376	3070
0.25	1	0.3	0.7	3000	96	460	4060
0.25	1	0.3	0.7	4000	101	567	5083
0.25	1	0.3	0.7	5000	108	588	6063
0.25	1	0.3	0.7	5700	120	626	6758
0.25	1	0.3	0.7	1000	52	332	2031
0.25	1	0.3	0.7	2000	72	384	3066
0.25	1	0.3	0.7	3000	87	503	4061
0.25	1	0.3	0.7	4000	102	510	5069
0.25	1	0.3	0.7	5000	100	544	6084
0.25	1	0.3	0.7	5700	116	624	6753
0.25	1	0.3	0.7	1000	72	334	2050
0.25	1	0.3	0.7	2000	87	469	3036
0.25	1	0.3	0.7	3000	101	513	4057
0.25	1	0.3	0.7	4000	118	618	5049
0.25	1	0.3	0.7	5000	125	693	6062
0.25	1	0.3	0.7	5700	130	768	6752
0.25	1	0.3	0.7	1000	58	326	2052
0.25	1	0.3	0.7	2000	81	443	3034
0.25	1	0.3	0.7	3000	96	510	4049
0.25	1	0.3	0.7	4000	111	551	5023
0.25	1	0.3	0.7	5000	117	621	6041
0.25	1	0.3	0.7	5700	129	659	6748
0.25	1	0.3	0.7	1000	54	304	2035
0.25	1	0.3	0.7	2000	77	455	3040
0.25	1	0.3	0.7	3000	83	461	4038
0.25	1	0.3	0.7	4000	107	591	5080
0.25	1	0.3	0.7	5000	106	656	6067
0.25	1	0.3	0.7	5700	116	600	6749
0.25	1	0.3	0.7	1000	69	311	2053
0.25	1	0.3	0.7	2000	74	366	3103
0.25	1	0.3	0.7	3000	88	448	4055
0.25	1	0.3	0.7	4000	102	520	5074
0.25	1	0.3	0.7	5000	112	562	6044
0.25	1	0.3	0.7	5700	117	619	6767
0.25	1	0.3	0.7	1000	55	321	2056
0.25	1	0.3	0.7	2000	80	416	3048
0.25	1	0.3	0.7	3000	103	459	4054
0.25	1	0.3	0.7	4000	104	530	5057
0.25	1	0.3	0.7	5000	118	518	6082
0.25	1	0.3	0.7	5700	132	604	6749
0.25	1	0.3	0.7	1000	47	295	2042
0.25	1	0.3	0.7	2000	83	389	3059
0.25	1	0.3	0.7	3000	92	516	4046
0.25	1	0.3	0.7	4000	111	593	5062
0.25	1	0.3	0.7	5000	119	619	6065
0.25	1	0.3	0.7	5700	138	656	6789
0.25	1	0.3	0.7	1000	48	366	2072
0.25	1	0.3	0.7	2000	72	388	3056
0.25	1	0.3	0.7	3000	90	426	4063
0.25	1	0.3	0.7	4000	99	515	5048
0.25	1	0.3	0.7	5000	119	603	6073
0.25	1	0.3	0.7	5700	130	658	6798
0.25	1	0.3	0.7	1000	66	298	2030
0.25	1	0.3	0.7	2000	102	444	3051
0.25	1	0.3	0.7	3000	117	503	4058
0.25	1	0.3	0.7	4000	125	591	5045
0.25	1	0.3	0.7	5000	141	589	6043
0.25	1	0.3	0.7	5700	148	658	6802
0.25	1	0.3	0.7	1000	82	372	2036
0.25	1	0.3	0.7	2000	89	399	3077
0.25	1	0.3	0.7	3000	96	470	4042
0.25	1	0.3	0.7	4000	115	509	5071
0.25	1	0.3	0.7	5000	115	597	6039
0.25	1	0.3	0.7	5700	121	639	6782
0.25	1	0.3	0.7	1000	43	333	2055
0.25	1	0.3	0.7	2000	64	388	3047
0.25	1	0.3	0.7	3000	94	488	4025
0.25	1	0.3	0.7	4000	108	572	5016
0.25	1	0.3	0.7	5000	128	638	6076
0.25	1	0.3	0.7	5700	130	626	6750
0.25	1	0.3	0.7	1000	73	291	2029
0.25	1	0.3	0.7	2000	91	415	3060
0.25	1	0.3	0.7	3000	103	409	4077
0.25	1	0.3	0.7	4000	115	547	5058
0.25	1	0.3	0.7	5000	138	520	6035
0.25	1	0.3	0.7	5700	152	630	6755
0.25	1	0.3	0.7	1000	50	300	2014
0.25	1	0.3	0.7	2000	64	412	3019
0.25	1	0.3	0.7	3000	91	503	4113
0.25	1	0.3	0.7	4000	98	634	5037
0.25	1	0.3	0.7	5000	112	636	6092
0.25	1	0.3	0.7	5700	127	665	6780
0.25	1	0.3	0.7	1000	38	378	2044
0.25	1	0.3	0.7	2000	57	465	3051
0.25	1	0.3	0.7	3000	60	516	4060
0.25	1	0.3	0.7	4000	89	547	5065
0.25	1	0.3	0.7	5000	100	694	6074
0.25	1	0.3	0.7	5700	120	672	6778
0.25	1	0.3	0.7	1000	47	361	2018
0.25	1	0.3	0.7	2000	74	460	3008
0.25	1	0.3	0.7	3000	118	522	4061
0.25	1	0.3	0.7	4000	132	546	5052
0.25	1	0.3	0.7	5000	132	560	6053
0.25	1	0.3	0.7	5700	137	597	6756
0.25	1	0.3	0.7	1000	43	369	2042
0.25	1	0.3	0.7	2000	83	419	3057
0.25	1	0.3	0.7	3000	93	465	4068
0.25	1	0.3	0.7	4000	118	552	5047
0.25	1	0.3	0.7	5000	127	567	6067
0.25	1	0.3	0.7	5700	136	620	6771
0.25	1	0.3	0.7	1000	57	373	2043
0.25	1	0.3	0.7	2000	67	421	3082
0.25	1	0.3	0.7	3000	86	452	4076
0.25	1	0.3	0.7	4000	97	543	5068
0.25	1	0.3	0.7	5000	121	541	6067
0.25	1	0.3	0.7	5700	123	581	6789
0.25	1	0.3	0.7	1000	66	344	2056
0.25	1	0.3	0.7	2000	81	441	3065
0.25	1	0.3	0.7	3000	104	556	4022
0.25	1	0.3	0.7	4000	116	548	5064
0.25	1	0.3	0.7	5000	136	664	6056
0.25	1	0.3	0.7	5700	141	627	6742
0.25	1	0.3	0.7	1000	66	388	2029
0.25	1	0.3	0.7	2000	86	382	3058
0.25	1	0.3	0.7	3000	109	475	4033
0.25	1	0.3	0.7	4000	116	562	5071
0.25	1	0.3	0.7	5000	126	602	6031
0.25	1	0.3	0.7	5700	140	602	6806
0.25	1	0.3	0.7	1000	70	360	2054
0.25	1	0.3	0.7	2000	89	389	3053
0.25	1	0.3	0.7	3000	110	448	4035
0.25	1	0.3	0.7	4000	120	530	5056
0.25	1	0.3	0.7	5000	131	553	6059
0.25	1	0.3	0.7	5700	141	537	6762
0.25	1	0.3	0.7	1000	64	310	2015
0.25	1	0.3	0.7	2000	83	425	3059
0.25	1	0.3	0.7	3000	104	468	4036
0.25	1	0.3	0.7	4000	116	538	5033
0.25	1	0.3	0.7	5000	134	674	6050
0.25	1	0.3	0.7	5700	145	669	6778
0.25	1	0.3	0.7	1000	60	318	2043
0.25	1	0.3	0.7	2000	77	433	3043
0.25	1	0.3	0.7	3000	89	567	4042
0.25	1	0.3	0.7	4000	95	655	5055
0.25	1	0.3	0.7	5000	105	607	6033
0.25	1	0.3	0.7	5700	108	628	6741
0.25	1	0.3	0.7	1000	55	329	2011
0.25	1	0.3	0.7	2000	64	428	3012
0.25	1	0.3	0.7	3000	92	458	4057
0.25	1	0.3	0.7	4000	98	594	5063
0.25	1	0.3	0.7	5000	118	614	6086
0.25	1	0.3	0.7	5700	127	627	6771
0.25	1	0.3	0.7	1000	55	363	2027
0.25	1	0.3	0.7	2000	75	469	3052
0.25	1	0.3	0.7	3000	85	553	4053
0.25	1	0.3	0.7	4000	95	597	5072
0.25	1	0.3	0.7	5000	111	635	6074
0.25	1	0.3	0.7	5700	122	690	6770
0.25	1	0.3	0.7	1000	43	339	2048
0.25	1	0.3	0.7	2000	66	372	3055
0.25	1	0.3	0.7	3000	83	451	4056
0.25	1	0.3	0.7	4000	92	568	5070
0.25	1	0.3	0.7	5000	111	565	6068
0.25	1	0.3	0.7	5700	127	601	6772
0.25	1	0.3	0.7	1000	64	308	2061
0.25	1	0.3	0.7	2000	79	387	3059
0.25	1	0.3	0.7	3000	97	433	4065
0.25	1	0.3	0.7	4000	109	519	5059
0.25	1	0.3	0.7	5000	127	563	6066
0.25	1	0.3	0.7	5700	124	606	6802
0.25	1	0.3	0.7	1000	55	329	2042
0.25	1	0.3	0.7	2000	73	409	3053
0.25	1	0.3	0.7	3000	94	500	4064
0.25	1	0.3	0.7	4000	105	557	5066
0.25	1	0.3	0.7	5000	112	596	6066
0.25	1	0.3	0.7	5700	119	627	6718
0.25	1	0.3	0.7	1000	45	345	2047
0.25	1	0.3	0.7	2000	59	441	3057
0.25	1	0.3	0.7	3000	73	461	4024
0.25	1	0.3	0.7	4000	100	576	5053
0.25	1	0.3	0.7	5000	105	571	6047
0.25	1	0.3	0.7	5700	115	627	6771
0.25	1	0.3	0.7	1000	63	307	2031
0.25	1	0.3	0.7	2000	63	435	3058
0.25	1	0.3	0.7	3000	81	477	4054
0.25	1	0.3	0.7	4000	88	554	5028
0.25	1	0.3	0.7	5000	98	542	6058
0.25	1	0.3	0.7	5700	100	576	6765
0.25	1	0.3	0.7	1000	54	284	2075
0.25	1	0.3	0.7	2000	73	403	3045
0.25	1	0.3	0.7	3000	91	435	4054
0.25	1	0.3	0.7	4000	99	503	5044
0.25	1	0.3	0.7	5000	110	576	6051
0.25	1	0.3	0.7	5700	120	582	6739
0.25	1	0.3	0.7	1000	65	309	2053
0.25	1	0.3	0.7	2000	87	435	3041
0.25	1	0.3	0.7	3000	95	461	4092
0.25	1	0.3	0.7	4000	110	474	5068
0.25	1	0.3	0.7	5000	124	556	6060
0.25	1	0.3	0.7	5700	136	636	6734
0.25	1	0.3	0.7	1000	62	300	2053
0.25	1	0.3	0.7	2000	82	430	3063
0.25	1	0.3	0.7	3000	103	519	4056
0.25	1	0.3	0.7	4000	116	534	5050
0.25	1	0.3	0.7	5000	113	613	6070
0.25	1	0.3	0.7	5700	126	648	6755
0.25	1	0.3	0.7	1000	72	328	2051
0.25	1	0.3	0.7	2000	84	392	3057
0.25	1	0.3	0.7	3000	100	410	4051
0.25	1	0.3	0.7	4000	104	492	5067
0.25	1	0.3	0.7	5000	119	595	6067
0.25	1	0.3	0.7	5700	123	623	6781
0.25	1	0.3	0.7	1000	54	340	2033
0.25	1	0.3	0.7	2000	74	408	3037
0.25	1	0.3	0.7	3000	93	531	4061
0.25	1	0.3	0.7	4000	102	610	5032
0.25	1	0.3	0.7	5000	108	696	6062
0.25	1	0.3	0.7	5700	116	664	6768
0.25	1	0.3	0.7	1000	74	376	2026
0.25	1	0.3	0.7	2000	92	466	3056
0.25	1	0.3	0.7	3000	103	491	4041
0.25	1	0.3	0.7	4000	113	595	5056
0.25	1	0.3	0.7	5000	126	670	6032
0.25	1	0.3	0.7	5700	134	732	6761
0.25	3	0.3	0.7	1000	71	409	2027
0.25	3	0.3	0.7	2000	95	563	3022
0.25	3	0.3	0.7	3000	121	709	4023
0.25	3	0.3	0.7	4000	138	814	5045
0.25	3	0.3	0.7	5000	169	959	6029
0.25	3	0.3	0.7	5700	190	1054	6732
0.25	3	0.3	0.7	1000	72	302	2055
0.25	3	0.3	0.7	2000	98	450	3057
0.25	3	0.3	0.7	3000	120	548	4054
0.25	3	0.3	0.7	4000	164	658	5087
0.25	3	0.3	0.7	5000	225	707	6079
0.25	3	0.3	0.7	5700	254	728	6767
0.25	3	0.3	0.7	1000	59	377	2032
0.25	3	0.3	0.7	2000	84	462	3040
0.25	3	0.3	0.7	3000	94	550	4064
0.25	3	0.3	0.7	4000	92	692	5063
0.25	3	0.3	0.7	5000	95	873	6058
0.25	3	0.3	0.7	5700	123	1015	6773
0.25	3	0.3	0.7	1000	84	330	2041
0.25	3	0.3	0.7	2000	124	426	3079
0.25	3	0.3	0.7	3000	143	643	4063
0.25	3	0.3	0.7	4000	152	768	5068
0.25	3	0.3	0.7	5000	150	828	6080
0.25	3	0.3	0.7	5700	152	892	6784
0.25	3	0.3	0.7	1000	82	370	2019
0.25	3	0.3	0.7	2000	103	521	3025
0.25	3	0.3	0.7	3000	104	662	4033
0.25	3	0.3	0.7	4000	104	832	5046
0.25	3	0.3	0.7	5000	115	973	6067
0.25	3	0.3	0.7	5700	165	947	6786
0.25	3	0.3	0.7	1000	72	354	2032
0.25	3	0.3	0.7	2000	91	515	3029
0.25	3	0.3	0.7	3000	100	722	4047
0.25	3	0.3	0.7	4000	118	800	5044
0.25	3	0.3	0.7	5000	121	945	6059
0.25	3	0.3	0.7	5700	132	1062	6775
0.25	3	0.3	0.7	1000	68	312	2021
0.25	3	0.3	0.7	2000	77	495	3016
0.25	3	0.3	0.7	3000	79	635	4040
0.25	3	0.3	0.7	4000	87	787	5027
0.25	3	0.3	0.7	5000	127	865	6056
0.25	3	0.3	0.7	5700	171	911	6748
0.25	3	0.3	0.7	1000	80	322	2023
0.25	3	0.3	0.7	2000	107	489	3036
0.25	3	0.3	0.7	3000	107	701	4059
0.25	3	0.3	0.7	4000	112	770	5054
0.25	3	0.3	0.7	5000	112	928	6042
0.25	3	0.3	0.7	5700	143	1027	6745
0.25	3	0.3	0.7	1000	68	372	2052
0.25	3	0.3	0.7	2000	90	524	3044
0.25	3	0.3	0.7	3000	102	734	4046
0.25	3	0.3	0.7	4000	110	918	5056
0.25	3	0.3	0.7	5000	191	1011	6066
0.25	3	0.3	0.7	5700	218	1096	6760
0.25	3	0.3	0.7	1000	76	380	2031
0.25	3	0.3	0.7	2000	102	562	3040
0.25	3	0.3	0.7	3000	128	684	4055
0.25	3	0.3	0.7	4000	163	799	5067
0.25	3	0.3	0.7	5000	261	757	6069
0.25	3	0.3	0.7	5700	293	847	6760
0.25	3	0.3	0.7	1000	67	331	2034
0.25	3	0.3	0.7	2000	89	491	3048
0.25	3	0.3	0.7	3000	88	644	4043
0.25	3	0.3	0.7	4000	95	733	5054
0.25	3	0.3	0.7	5000	111	849	6053
0.25	3	0.3	0.7	5700	180	800	6734
0.25	3	0.3	0.7	1000	70	398	2034
0.25	3	0.3	0.7	2000	95	509	3080
0.25	3	0.3	0.7	3000	97	697	4077
0.25	3	0.3	0.7	4000	100	800	5085
0.25	3	0.3	0.7	5000	111	915	6102
0.25	3	0.3	0.7	5700	167	905	6795
0.25	3	0.3	0.7	1000	99	261	2015
0.25	3	0.3	0.7	2000	148	372	3007
0.25	3	0.3	0.7	3000	182	456	4018
0.25	3	0.3	0.7	4000	223	545	5044
0.25	3	0.3	0.7	5000	263	543	6073
0.25	3	0.3	0.7	5700	280	584	6768
0.25	3	0.3	0.7	1000	80	296	2025
0.25	3	0.3	0.7	2000	111	471	3037
0.25	3	0.3	0.7	3000	144	596	4061
0.25	3	0.3	0.7	4000	170	804	5047
0.25	3	0.3	0.7	5000	183	951	6060
0.25	3	0.3	0.7	5700	181	995	6747
0.25	3	0.3	0.7	1000	83	363	2037
0.25	3	0.3	0.7	2000	118	426	3070
0.25	3	0.3	0.7	3000	130	510	4069
0.25	3	0.3	0.7	4000	148	718	5101
0.25	3	0.3	0.7	5000	192	788	6109
0.25	3	0.3	0.7	5700	216	794	6798
0.25	3	0.3	0.7	1000	79	361	2022
0.25	3	0.3	0.7	2000	96	550	3047
0.25	3	0.3	0.7	3000	101	657	4041
0.25	3	0.3	0.7	4000	102	786	5077
0.25	3	0.3	0.7	5000	105	925	6079
0.25	3	0.3	0.7	5700	117	1003	6789
0.25	3	0.3	0.7	1000	79	373	2026
0.25	3	0.3	0.7	2000	106	446	3057
0.25	3	0.3	0.7	3000	132	558	4072
0.25	3	0.3	0.7	4000	147	685	5073
0.25	3	0.3	0.7	5000	170	770	6093
0.25	3	0.3	0.7	5700	209	775	6784
0.25	3	0.3	0.7	1000	78	328	1979
0.25	3	0.3	0.7	2000	97	533	3031
0.25	3	0.3	0.7	3000	105	729	4052
0.25	3	0.3	0.7	4000	103	885	5044
0.25	3	0.3	0.7	5000	113	1031	6047
0.25	3	0.3	0.7	5700	145	1057	6774
0.25	3	0.3	0.7	1000	85	321	2013
0.25	3	0.3	0.7	2000	129	475	3026
0.25	3	0.3	0.7	3000	144	646	4027
0.25	3	0.3	0.7	4000	144	784	5043
0.25	3	0.3	0.7	5000	148	860	6067
0.25	3	0.3	0.7	5700	212	898	6776
0.25	3	0.3	0.7	1000	91	255	2042
0.25	3	0.3	0.7	2000	134	450	3056
0.25	3	0.3	0.7	3000	160	566	4078
0.25	3	0.3	0.7	4000	158	710	5094
0.25	3	0.3	0.7	5000	197	803	6088
0.25	3	0.3	0.7	5700	230	794	6788
0.25	3	0.3	0.7	1000	64	352	2016
0.25	3	0.3	0.7	2000	73	519	3056
0.25	3	0.3	0.7	3000	87	765	4051
0.25	3	0.3	0.7	4000	87	951	5065
0.25	3	0.3	0.7	5000	89	1127	6031
0.25	3	0.3	0.7	5700	115	1155	6766
0.25	3	0.3	0.7	1000	66	362	2027
0.25	3	0.3	0.7	2000	93	513	3025
0.25	3	0.3	0.7	3000	124	738	4005
0.25	3	0.3	0.7	4000	161	963	5047
0.25	3	0.3	0.7	5000	191	1165	6061
0.25	3	0.3	0.7	5700	213	1201	6773
0.25	3	0.3	0.7	1000	96	384	2049
0.25	3	0.3	0.7	2000	141	567	3039
0.25	3	0.3	0.7	3000	177	773	4057
0.25	3	0.3	0.7	4000	183	909	5060
0.25	3	0.3	0.7	5000	184	994	6050
0.25	3	0.3	0.7	5700	256	984	6765
0.25	3	0.3	0.7	1000	103	369	2040
0.25	3	0.3	0.7	2000	155	493	3040
0.25	3	0.3	0.7	3000	172	598	4065
0.25	3	0.3	0.7	4000	170	752	5065
0.25	3	0.3	0.7	5000	192	834	6078
0.25	3	0.3	0.7	5700	220	906	6769
0.25	3	0.3	0.7	1000	79	433	2041
0.25	3	0.3	0.7	2000	104	584	3072
0.25	3	0.3	0.7	3000	124	762	4081
0.25	3	0.3	0.7	4000	130	970	5081
0.25	3	0.3	0.7	5000	142	1098	6074
0.25	3	0.3	0.7	5700	140	1166	6781
0.25	3	0.3	0.7	1000	83	363	2030
0.25	3	0.3	0.7	2000	108	530	3047
0.25	3	0.3	0.7	3000	134	730	4061
0.25	3	0.3	0.7	4000	165	827	5063
0.25	3	0.3	0.7	5000	194	970	6070
0.25	3	0.3	0.7	5700	245	975	6789
0.25	3	0.3	0.7	1000	66	348	2023
0.25	3	0.3	0.7	2000	94	506	3034
0.25	3	0.3	0.7	3000	126	662	4037
0.25	3	0.3	0.7	4000	144	834	5028
0.25	3	0.3	0.7	5000	188	890	6047
0.25	3	0.3	0.7	5700	222	898	6761
0.25	3	0.3	0.7	1000	77	299	2021
0.25	3	0.3	0.7	2000	113	375	3043
0.25	3	0.3	0.7	3000	143	423	4061
0.25	3	0.3	0.7	4000	156	552	5038
0.25	3	0.3	0.7	5000	242	560	6096
0.25	3	0.3	0.7	5700	255	657	6774
0.25	3	0.3	0.7	1000	44	352	2031
0.25	3	0.3	0.7	2000	47	479	3040
0.25	3	0.3	0.7	3000	47	613	4044
0.25	3	0.3	0.7	4000	48	750	5060
0.25	3	0.3	0.7	5000	54	842	6097
0.25	3	0.3	0.7	5700	66	912	6808
0.25	3	0.3	0.7	1000	75	347	2019
0.25	3	0.3	0.7	2000	107	467	3051
0.25	3	0.3	0.7	3000	121	611	4059
0.25	3	0.3	0.7	4000	136	792	5056
0.25	3	0.3	0.7	5000	138	970	6061
0.25	3	0.3	0.7	5700	187	917	6748
0.25	3	0.3	0.7	1000	68	504	2019
0.25	3	0.3	0.7	2000	95	677	3053
0.25	3	0.3	0.7	3000	110	884	4049
0.25	3	0.3	0.7	4000	129	1047	5027
0.25	3	0.3	0.7	5000	135	1177	6049
0.25	3	0.3	0.7	5700	187	1219	6738
0.25	3	0.3	0.7	1000	71	343	2030
0.25	3	0.3	0.7	2000	101	525	3042
0.25	3	0.3	0.7	3000	126	696	4057
0.25	3	0.3	0.7	4000	145	861	5076
0.25	3	0.3	0.7	5000	176	986	6084
0.25	3	0.3	0.7	5700	186	1042	6790
0.25	3	0.3	0.7	1000	76	318	2044
0.25	3	0.3	0.7	2000	90	434	3053
0.25	3	0.3	0.7	3000	126	592	4059
0.25	3	0.3	0.7	4000	149	685	5067
[truncated: 404 more rows]

## Sheet: SA1
sensitivity analysis for q and r (narrow range)
simulation result of 400 workers
edge: perimeters along edge
inner: perimeters away from edge
a	x	q	r	edge	inner	area
0.05	1	0.1	0.1	168	534	6717
0.05	1	0.1	0.1	139	527	6736
0.05	1	0.1	0.1	139	511	6758
0.05	1	0.1	0.1	154	540	6701
0.05	1	0.1	0.1	169	519	6719
0.05	1	0.1	0.1	137	509	6727
0.05	1	0.1	0.1	143	559	6743
0.05	1	0.1	0.1	167	527	6742
0.05	1	0.1	0.1	150	586	6736
0.05	1	0.1	0.1	150	536	6745
0.05	1	0.1	0.1	150	584	6745
0.05	1	0.1	0.1	153	501	6743
0.05	1	0.1	0.1	144	556	6739
0.05	1	0.1	0.1	149	581	6714
0.05	1	0.1	0.1	157	549	6738
0.05	1	0.1	0.1	140	528	6746
0.05	1	0.1	0.1	165	563	6734
0.05	1	0.1	0.1	151	511	6724
0.05	1	0.1	0.1	145	475	6747
0.05	1	0.1	0.1	150	518	6744
0.05	1	0.1	0.1	157	537	6732
0.05	1	0.1	0.1	153	521	6745
0.05	1	0.1	0.1	155	553	6729
0.05	1	0.1	0.1	145	525	6737
0.05	1	0.1	0.1	143	507	6731
0.05	1	0.1	0.1	150	546	6732
0.05	1	0.1	0.1	165	525	6713
0.05	1	0.1	0.1	156	548	6733
0.05	1	0.1	0.1	158	548	6756
0.05	1	0.1	0.1	139	541	6735
0.05	1	0.1	0.1	143	519	6707
0.05	1	0.1	0.1	134	548	6748
0.05	1	0.1	0.1	139	549	6736
0.05	1	0.1	0.1	154	542	6762
0.05	1	0.1	0.1	130	492	6723
0.05	1	0.1	0.1	149	481	6738
0.05	1	0.1	0.1	149	505	6714
0.05	1	0.1	0.1	169	523	6758
0.05	1	0.1	0.1	143	549	6719
0.05	1	0.1	0.1	153	565	6722
0.05	1	0.1	0.1	147	545	6752
0.05	1	0.1	0.1	148	490	6740
0.05	1	0.1	0.1	142	528	6749
0.05	1	0.1	0.1	138	512	6729
0.05	1	0.1	0.1	151	497	6735
0.05	1	0.1	0.1	150	528	6748
0.05	1	0.1	0.1	154	512	6729
0.05	1	0.1	0.1	149	507	6739
0.05	1	0.1	0.1	152	556	6732
0.05	1	0.1	0.1	164	556	6748
0.05	1	0.1	0.1	142	554	6745
0.05	1	0.1	0.1	158	530	6762
0.05	1	0.1	0.1	141	535	6744
0.05	1	0.1	0.1	130	538	6729
0.05	1	0.1	0.1	150	556	6741
0.05	1	0.1	0.1	150	546	6751
0.05	1	0.1	0.1	148	542	6744
0.05	1	0.1	0.1	148	536	6756
0.05	1	0.1	0.1	162	660	6761
0.05	1	0.1	0.1	146	528	6756
0.05	1	0.1	0.1	152	542	6736
0.05	1	0.1	0.1	150	542	6720
0.05	1	0.1	0.1	157	589	6747
0.05	1	0.1	0.1	151	559	6743
0.05	1	0.1	0.1	154	546	6726
0.05	1	0.1	0.1	136	536	6735
0.05	1	0.1	0.1	160	510	6751
0.05	1	0.1	0.1	149	475	6732
0.05	1	0.1	0.1	148	578	6759
0.05	1	0.1	0.1	143	471	6735
0.05	1	0.1	0.1	146	606	6789
0.05	1	0.1	0.1	155	475	6713
0.05	1	0.1	0.1	130	568	6735
0.05	1	0.1	0.1	149	521	6715
0.05	1	0.1	0.1	151	569	6726
0.05	1	0.1	0.1	154	532	6736
0.05	1	0.1	0.1	159	539	6728
0.05	1	0.1	0.1	153	529	6756
0.05	1	0.1	0.1	151	539	6729
0.05	1	0.1	0.1	155	537	6735
0.05	1	0.1	0.1	145	545	6741
0.05	1	0.1	0.1	144	534	6744
0.05	1	0.1	0.1	160	544	6747
0.05	1	0.1	0.1	138	570	6765
0.05	1	0.1	0.1	162	594	6735
0.05	1	0.1	0.1	164	552	6740
0.05	1	0.1	0.1	162	518	6750
0.05	1	0.1	0.1	145	549	6742
0.05	1	0.1	0.1	154	554	6715
0.05	1	0.1	0.1	148	580	6742
0.05	1	0.1	0.1	154	600	6730
0.05	1	0.1	0.1	166	518	6731
0.05	1	0.1	0.1	137	525	6720
0.05	1	0.1	0.1	169	517	6756
0.05	1	0.1	0.1	150	574	6718
0.05	1	0.1	0.1	159	539	6748
0.05	1	0.1	0.1	149	503	6725
0.05	1	0.1	0.1	149	521	6732
0.05	1	0.1	0.1	150	556	6744
0.05	1	0.1	0.1	146	566	6750
0.05	1	0.1	0.3	141	561	6739
0.05	1	0.1	0.3	160	570	6734
0.05	1	0.1	0.3	154	522	6732
0.05	1	0.1	0.3	156	506	6736
0.05	1	0.1	0.3	136	530	6731
0.05	1	0.1	0.3	162	508	6757
0.05	1	0.1	0.3	163	489	6735
0.05	1	0.1	0.3	152	516	6756
0.05	1	0.1	0.3	161	561	6733
0.05	1	0.1	0.3	144	538	6732
0.05	1	0.1	0.3	146	568	6738
0.05	1	0.1	0.3	158	506	6742
0.05	1	0.1	0.3	159	515	6732
0.05	1	0.1	0.3	159	535	6743
0.05	1	0.1	0.3	151	471	6752
0.05	1	0.1	0.3	152	576	6708
0.05	1	0.1	0.3	159	537	6725
0.05	1	0.1	0.3	150	556	6764
0.05	1	0.1	0.3	141	501	6750
0.05	1	0.1	0.3	152	528	6707
0.05	1	0.1	0.3	159	521	6745
0.05	1	0.1	0.3	150	516	6728
0.05	1	0.1	0.3	142	528	6694
0.05	1	0.1	0.3	140	494	6749
0.05	1	0.1	0.3	162	544	6728
0.05	1	0.1	0.3	146	516	6760
0.05	1	0.1	0.3	155	485	6759
0.05	1	0.1	0.3	156	582	6733
0.05	1	0.1	0.3	159	529	6707
0.05	1	0.1	0.3	157	539	6736
0.05	1	0.1	0.3	152	572	6723
0.05	1	0.1	0.3	147	531	6750
0.05	1	0.1	0.3	169	487	6768
0.05	1	0.1	0.3	161	531	6739
0.05	1	0.1	0.3	139	555	6743
0.05	1	0.1	0.3	154	482	6727
0.05	1	0.1	0.3	144	534	6747
0.05	1	0.1	0.3	160	614	6728
0.05	1	0.1	0.3	134	566	6745
0.05	1	0.1	0.3	151	517	6742
0.05	1	0.1	0.3	164	578	6750
0.05	1	0.1	0.3	155	487	6739
0.05	1	0.1	0.3	153	511	6741
0.05	1	0.1	0.3	137	539	6761
0.05	1	0.1	0.3	156	552	6743
0.05	1	0.1	0.3	141	531	6763
0.05	1	0.1	0.3	147	521	6750
0.05	1	0.1	0.3	155	541	6747
0.05	1	0.1	0.3	146	518	6756
0.05	1	0.1	0.3	145	553	6748
0.05	1	0.1	0.3	155	517	6754
0.05	1	0.1	0.3	172	592	6729
0.05	1	0.1	0.3	135	495	6725
0.05	1	0.1	0.3	151	521	6730
0.05	1	0.1	0.3	132	516	6730
0.05	1	0.1	0.3	161	559	6729
0.05	1	0.1	0.3	143	541	6736
0.05	1	0.1	0.3	152	560	6706
0.05	1	0.1	0.3	142	508	6753
0.05	1	0.1	0.3	154	542	6713
0.05	1	0.1	0.3	137	497	6745
0.05	1	0.1	0.3	166	490	6748
0.05	1	0.1	0.3	130	502	6735
0.05	1	0.1	0.3	138	552	6732
0.05	1	0.1	0.3	136	540	6743
0.05	1	0.1	0.3	156	536	6758
0.05	1	0.1	0.3	149	539	6751
0.05	1	0.1	0.3	157	519	6734
0.05	1	0.1	0.3	147	521	6723
0.05	1	0.1	0.3	153	553	6738
0.05	1	0.1	0.3	145	491	6715
0.05	1	0.1	0.3	152	598	6725
0.05	1	0.1	0.3	149	451	6723
0.05	1	0.1	0.3	159	539	6742
0.05	1	0.1	0.3	142	560	6749
0.05	1	0.1	0.3	153	527	6747
0.05	1	0.1	0.3	160	534	6768
0.05	1	0.1	0.3	156	532	6729
0.05	1	0.1	0.3	151	561	6755
0.05	1	0.1	0.3	160	526	6727
0.05	1	0.1	0.3	135	501	6764
0.05	1	0.1	0.3	166	610	6728
0.05	1	0.1	0.3	157	549	6719
0.05	1	0.1	0.3	141	565	6724
0.05	1	0.1	0.3	151	503	6733
0.05	1	0.1	0.3	152	500	6729
0.05	1	0.1	0.3	152	552	6740
0.05	1	0.1	0.3	145	523	6715
0.05	1	0.1	0.3	148	556	6751
0.05	1	0.1	0.3	164	538	6737
0.05	1	0.1	0.3	155	571	6727
0.05	1	0.1	0.3	154	556	6719
0.05	1	0.1	0.3	147	525	6741
0.05	1	0.1	0.3	168	546	6754
0.05	1	0.1	0.3	153	555	6748
0.05	1	0.1	0.3	166	560	6739
0.05	1	0.1	0.3	154	524	6747
0.05	1	0.1	0.3	151	521	6758
0.05	1	0.1	0.3	153	549	6731
0.05	1	0.1	0.3	148	546	6743
0.05	1	0.1	0.5	145	503	6753
0.05	1	0.1	0.5	147	501	6746
0.05	1	0.1	0.5	151	517	6749
0.05	1	0.1	0.5	153	519	6749
0.05	1	0.1	0.5	138	500	6722
0.05	1	0.1	0.5	145	549	6726
0.05	1	0.1	0.5	157	537	6761
0.05	1	0.1	0.5	158	534	6751
0.05	1	0.1	0.5	149	505	6768
0.05	1	0.1	0.5	147	551	6749
0.05	1	0.1	0.5	148	528	6753
0.05	1	0.1	0.5	136	592	6734
0.05	1	0.1	0.5	158	470	6738
0.05	1	0.1	0.5	156	584	6744
0.05	1	0.1	0.5	151	553	6743
0.05	1	0.1	0.5	158	592	6748
0.05	1	0.1	0.5	132	550	6757
0.05	1	0.1	0.5	152	502	6764
0.05	1	0.1	0.5	144	480	6757
0.05	1	0.1	0.5	153	555	6723
0.05	1	0.1	0.5	154	538	6771
0.05	1	0.1	0.5	149	573	6737
0.05	1	0.1	0.5	155	515	6731
0.05	1	0.1	0.5	144	578	6762
0.05	1	0.1	0.5	175	513	6729
0.05	1	0.1	0.5	142	536	6732
0.05	1	0.1	0.5	142	576	6752
0.05	1	0.1	0.5	171	545	6721
0.05	1	0.1	0.5	159	603	6736
0.05	1	0.1	0.5	155	561	6739
0.05	1	0.1	0.5	142	554	6728
0.05	1	0.1	0.5	160	542	6722
0.05	1	0.1	0.5	151	555	6732
0.05	1	0.1	0.5	157	569	6719
0.05	1	0.1	0.5	145	527	6759
0.05	1	0.1	0.5	147	557	6726
0.05	1	0.1	0.5	151	593	6756
0.05	1	0.1	0.5	150	588	6726
0.05	1	0.1	0.5	139	505	6733
0.05	1	0.1	0.5	142	520	6718
0.05	1	0.1	0.5	146	588	6723
0.05	1	0.1	0.5	149	583	6742
0.05	1	0.1	0.5	145	537	6751
0.05	1	0.1	0.5	159	607	6732
0.05	1	0.1	0.5	148	578	6742
0.05	1	0.1	0.5	145	537	6751
0.05	1	0.1	0.5	161	507	6742
0.05	1	0.1	0.5	157	559	6760
0.05	1	0.1	0.5	166	536	6718
0.05	1	0.1	0.5	143	521	6750
0.05	1	0.1	0.5	148	518	6738
0.05	1	0.1	0.5	149	527	6756
0.05	1	0.1	0.5	148	494	6729
0.05	1	0.1	0.5	159	471	6722
0.05	1	0.1	0.5	151	509	6717
0.05	1	0.1	0.5	156	548	6718
0.05	1	0.1	0.5	136	574	6735
0.05	1	0.1	0.5	142	556	6753
0.05	1	0.1	0.5	156	534	6766
0.05	1	0.1	0.5	142	534	6721
0.05	1	0.1	0.5	153	541	6734
0.05	1	0.1	0.5	154	536	6752
0.05	1	0.1	0.5	148	536	6681
0.05	1	0.1	0.5	141	577	6742
0.05	1	0.1	0.5	159	559	6746
0.05	1	0.1	0.5	169	553	6752
0.05	1	0.1	0.5	134	460	6745
0.05	1	0.1	0.5	148	558	6753
0.05	1	0.1	0.5	156	506	6749
0.05	1	0.1	0.5	147	547	6729
0.05	1	0.1	0.5	157	527	6750
0.05	1	0.1	0.5	145	559	6752
0.05	1	0.1	0.5	150	530	6762
0.05	1	0.1	0.5	138	520	6746
0.05	1	0.1	0.5	154	560	6763
0.05	1	0.1	0.5	147	535	6741
0.05	1	0.1	0.5	147	539	6718
0.05	1	0.1	0.5	162	500	6719
0.05	1	0.1	0.5	146	630	6754
0.05	1	0.1	0.5	147	531	6707
0.05	1	0.1	0.5	141	533	6766
0.05	1	0.1	0.5	137	519	6735
0.05	1	0.1	0.5	154	558	6771
0.05	1	0.1	0.5	143	509	6758
0.05	1	0.1	0.5	138	504	6749
0.05	1	0.1	0.5	156	556	6736
0.05	1	0.1	0.5	139	515	6736
0.05	1	0.1	0.5	138	506	6755
0.05	1	0.1	0.5	165	543	6759
0.05	1	0.1	0.5	156	538	6731
0.05	1	0.1	0.5	150	480	6745
0.05	1	0.1	0.5	137	535	6730
0.05	1	0.1	0.5	166	546	6752
0.05	1	0.1	0.5	166	540	6746
0.05	1	0.1	0.5	138	538	6732
0.05	1	0.1	0.5	149	527	6757
0.05	1	0.1	0.5	148	466	6752
0.05	1	0.1	0.5	151	547	6708
0.05	1	0.1	0.5	142	518	6750
0.05	1	0.1	0.5	153	517	6748
0.05	1	0.1	0.7	149	549	6737
0.05	1	0.1	0.7	154	536	6713
0.05	1	0.1	0.7	155	563	6738
0.05	1	0.1	0.7	145	525	6727
0.05	1	0.1	0.7	145	535	6744
0.05	1	0.1	0.7	161	489	6743
0.05	1	0.1	0.7	158	562	6739
0.05	1	0.1	0.7	155	571	6745
0.05	1	0.1	0.7	163	557	6712
0.05	1	0.1	0.7	150	518	6725
0.05	1	0.1	0.7	144	508	6740
0.05	1	0.1	0.7	152	576	6710
0.05	1	0.1	0.7	144	524	6739
0.05	1	0.1	0.7	149	537	6751
0.05	1	0.1	0.7	169	547	6720
0.05	1	0.1	0.7	154	504	6753
0.05	1	0.1	0.7	146	530	6761
0.05	1	0.1	0.7	156	524	6730
0.05	1	0.1	0.7	153	531	6736
0.05	1	0.1	0.7	155	545	6728
0.05	1	0.1	0.7	141	491	6722
0.05	1	0.1	0.7	158	538	6739
0.05	1	0.1	0.7	151	507	6755
0.05	1	0.1	0.7	141	549	6770
0.05	1	0.1	0.7	163	545	6735
0.05	1	0.1	0.7	145	619	6740
0.05	1	0.1	0.7	143	557	6726
0.05	1	0.1	0.7	151	593	6743
0.05	1	0.1	0.7	140	528	6742
0.05	1	0.1	0.7	156	512	6738
0.05	1	0.1	0.7	141	511	6741
0.05	1	0.1	0.7	134	554	6732
0.05	1	0.1	0.7	142	482	6742
0.05	1	0.1	0.7	144	522	6726
0.05	1	0.1	0.7	149	581	6746
0.05	1	0.1	0.7	141	525	6746
0.05	1	0.1	0.7	154	476	6745
0.05	1	0.1	0.7	143	505	6741
0.05	1	0.1	0.7	139	555	6723
0.05	1	0.1	0.7	151	499	6736
0.05	1	0.1	0.7	136	490	6748
0.05	1	0.1	0.7	147	555	6726
0.05	1	0.1	0.7	153	517	6734
0.05	1	0.1	0.7	143	531	6727
0.05	1	0.1	0.7	157	519	6748
0.05	1	0.1	0.7	153	583	6756
0.05	1	0.1	0.7	157	567	6746
0.05	1	0.1	0.7	138	470	6744
0.05	1	0.1	0.7	152	484	6741
0.05	1	0.1	0.7	158	508	6729
0.05	1	0.1	0.7	148	524	6767
0.05	1	0.1	0.7	149	577	6755
0.05	1	0.1	0.7	130	500	6717
0.05	1	0.1	0.7	145	563	6713
0.05	1	0.1	0.7	159	563	6727
0.05	1	0.1	0.7	148	506	6756
0.05	1	0.1	0.7	164	562	6744
0.05	1	0.1	0.7	135	507	6737
0.05	1	0.1	0.7	145	563	6728
0.05	1	0.1	0.7	145	569	6731
0.05	1	0.1	0.7	151	571	6748
0.05	1	0.1	0.7	154	538	6724
0.05	1	0.1	0.7	149	507	6743
0.05	1	0.1	0.7	150	552	6754
0.05	1	0.1	0.7	144	598	6743
0.05	1	0.1	0.7	142	576	6757
0.05	1	0.1	0.7	147	503	6751
0.05	1	0.1	0.7	141	555	6749
0.05	1	0.1	0.7	173	581	6724
0.05	1	0.1	0.7	150	522	6735
0.05	1	0.1	0.7	161	519	6744
0.05	1	0.1	0.7	163	569	6727
0.05	1	0.1	0.7	151	605	6761
0.05	1	0.1	0.7	135	501	6719
0.05	1	0.1	0.7	169	551	6724
0.05	1	0.1	0.7	142	538	6759
0.05	1	0.1	0.7	135	473	6744
0.05	1	0.1	0.7	158	566	6720
0.05	1	0.1	0.7	147	567	6738
0.05	1	0.1	0.7	149	547	6769
0.05	1	0.1	0.7	149	515	6749
0.05	1	0.1	0.7	145	571	6727
0.05	1	0.1	0.7	149	525	6748
0.05	1	0.1	0.7	144	594	6750
0.05	1	0.1	0.7	154	534	6755
0.05	1	0.1	0.7	137	525	6734
0.05	1	0.1	0.7	151	499	6773
0.05	1	0.1	0.7	139	587	6712
0.05	1	0.1	0.7	153	573	6762
0.05	1	0.1	0.7	140	532	6749
0.05	1	0.1	0.7	155	545	6733
0.05	1	0.1	0.7	155	543	6746
0.05	1	0.1	0.7	135	585	6745
0.05	1	0.1	0.7	150	530	6763
0.05	1	0.1	0.7	142	540	6722
0.05	1	0.1	0.7	140	572	6725
0.05	1	0.1	0.7	155	551	6745
0.05	1	0.1	0.7	142	648	6751
0.05	1	0.1	0.7	162	510	6755
0.05	1	0.1	0.7	156	524	6740
0.05	1	0.1	0.9	157	515	6761
0.05	1	0.1	0.9	150	534	6747
0.05	1	0.1	0.9	139	553	6752
0.05	1	0.1	0.9	143	531	6749
0.05	1	0.1	0.9	144	558	6755
0.05	1	0.1	0.9	147	553	6743
0.05	1	0.1	0.9	150	540	6735
0.05	1	0.1	0.9	148	562	6725
0.05	1	0.1	0.9	145	543	6737
0.05	1	0.1	0.9	164	530	6759
0.05	1	0.1	0.9	138	544	6755
0.05	1	0.1	0.9	151	609	6750
0.05	1	0.1	0.9	160	556	6732
0.05	1	0.1	0.9	160	516	6728
0.05	1	0.1	0.9	135	557	6723
0.05	1	0.1	0.9	149	513	6729
0.05	1	0.1	0.9	143	569	6759
0.05	1	0.1	0.9	134	578	6721
0.05	1	0.1	0.9	148	504	6751
0.05	1	0.1	0.9	141	559	6751
0.05	1	0.1	0.9	141	525	6757
0.05	1	0.1	0.9	143	515	6742
0.05	1	0.1	0.9	136	528	6740
0.05	1	0.1	0.9	144	540	6722
0.05	1	0.1	0.9	155	559	6706
0.05	1	0.1	0.9	150	596	6760
0.05	1	0.1	0.9	152	540	6748
0.05	1	0.1	0.9	130	594	6745
0.05	1	0.1	0.9	149	531	6744
0.05	1	0.1	0.9	135	515	6721
0.05	1	0.1	0.9	147	537	6747
0.05	1	0.1	0.9	122	514	6728
0.05	1	0.1	0.9	145	579	6741
0.05	1	0.1	0.9	144	478	6755
0.05	1	0.1	0.9	140	612	6742
0.05	1	0.1	0.9	138	504	6762
0.05	1	0.1	0.9	136	568	6737
0.05	1	0.1	0.9	139	541	6741
0.05	1	0.1	0.9	141	579	6730
0.05	1	0.1	0.9	146	562	6717
0.05	1	0.1	0.9	153	539	6749
0.05	1	0.1	0.9	151	569	6750
0.05	1	0.1	0.9	156	620	6736
0.05	1	0.1	0.9	145	529	6758
0.05	1	0.1	0.9	152	592	6752
0.05	1	0.1	0.9	145	595	6748
0.05	1	0.1	0.9	149	577	6756
0.05	1	0.1	0.9	140	476	6742
0.05	1	0.1	0.9	141	569	6722
0.05	1	0.1	0.9	136	530	6757
0.05	1	0.1	0.9	160	536	6731
0.05	1	0.1	0.9	151	577	6727
0.05	1	0.1	0.9	131	533	6753
0.05	1	0.1	0.9	138	518	6751
0.05	1	0.1	0.9	161	537	6731
0.05	1	0.1	0.9	139	555	6739
0.05	1	0.1	0.9	141	503	6720
0.05	1	0.1	0.9	164	544	6754
0.05	1	0.1	0.9	144	570	6746
0.05	1	0.1	0.9	149	577	6753
0.05	1	0.1	0.9	154	546	6755
0.05	1	0.1	0.9	146	522	6731
0.05	1	0.1	0.9	146	556	6733
0.05	1	0.1	0.9	135	503	6740
0.05	1	0.1	0.9	152	518	6739
0.05	1	0.1	0.9	156	550	6731
0.05	1	0.1	0.9	144	540	6766
0.05	1	0.1	0.9	144	544	6768
0.05	1	0.1	0.9	151	505	6745
0.05	1	0.1	0.9	136	498	6757
0.05	1	0.1	0.9	137	569	6727
0.05	1	0.1	0.9	132	578	6756
0.05	1	0.1	0.9	140	556	6727
0.05	1	0.1	0.9	163	521	6736
0.05	1	0.1	0.9	148	548	6716
0.05	1	0.1	0.9	140	498	6747
0.05	1	0.1	0.9	150	510	6743
0.05	1	0.1	0.9	130	516	6761
0.05	1	0.1	0.9	141	581	6727
0.05	1	0.1	0.9	159	571	6723
0.05	1	0.1	0.9	140	502	6740
0.05	1	0.1	0.9	147	501	6755
0.05	1	0.1	0.9	150	542	6738
0.05	1	0.1	0.9	135	473	6757
0.05	1	0.1	0.9	142	562	6731
0.05	1	0.1	0.9	147	571	6792
0.05	1	0.1	0.9	163	577	6753
0.05	1	0.1	0.9	154	522	6745
0.05	1	0.1	0.9	168	554	6752
0.05	1	0.1	0.9	153	529	6735
0.05	1	0.1	0.9	141	535	6743
0.05	1	0.1	0.9	142	570	6719
0.05	1	0.1	0.9	140	552	6732
0.05	1	0.1	0.9	144	506	6741
0.05	1	0.1	0.9	161	589	6728
0.05	1	0.1	0.9	141	565	6739
0.05	1	0.1	0.9	158	608	6747
0.05	1	0.1	0.9	146	554	6739
0.05	1	0.1	0.9	146	514	6762
0.05	1	0.1	0.9	158	514	6757
0.05	1	0.3	0.1	152	538	6726
0.05	1	0.3	0.1	148	538	6727
0.05	1	0.3	0.1	153	533	6751
0.05	1	0.3	0.1	148	500	6737
0.05	1	0.3	0.1	150	510	6729
0.05	1	0.3	0.1	144	550	6736
0.05	1	0.3	0.1	154	568	6736
0.05	1	0.3	0.1	158	494	6735
0.05	1	0.3	0.1	143	555	6756
0.05	1	0.3	0.1	147	541	6762
0.05	1	0.3	0.1	154	526	6717
0.05	1	0.3	0.1	146	540	6740
0.05	1	0.3	0.1	136	496	6724
0.05	1	0.3	0.1	141	539	6749
0.05	1	0.3	0.1	146	518	6743
0.05	1	0.3	0.1	152	590	6750
0.05	1	0.3	0.1	148	560	6741
0.05	1	0.3	0.1	143	515	6748
0.05	1	0.3	0.1	143	523	6729
0.05	1	0.3	0.1	143	549	6755
0.05	1	0.3	0.1	151	531	6742
0.05	1	0.3	0.1	140	524	6728
0.05	1	0.3	0.1	149	589	6722
0.05	1	0.3	0.1	159	523	6759
0.05	1	0.3	0.1	144	514	6770
0.05	1	0.3	0.1	154	544	6732
0.05	1	0.3	0.1	161	519	6735
0.05	1	0.3	0.1	159	567	6708
0.05	1	0.3	0.1	144	536	6743
0.05	1	0.3	0.1	152	534	6737
0.05	1	0.3	0.1	145	529	6702
0.05	1	0.3	0.1	153	587	6734
0.05	1	0.3	0.1	144	512	6746
0.05	1	0.3	0.1	155	555	6741
0.05	1	0.3	0.1	146	570	6740
0.05	1	0.3	0.1	138	546	6723
0.05	1	0.3	0.1	167	537	6751
0.05	1	0.3	0.1	146	564	6723
0.05	1	0.3	0.1	140	542	6737
0.05	1	0.3	0.1	150	534	6737
0.05	1	0.3	0.1	151	517	6763
0.05	1	0.3	0.1	177	543	6753
0.05	1	0.3	0.1	162	520	6766
0.05	1	0.3	0.1	156	536	6755
0.05	1	0.3	0.1	155	493	6735
0.05	1	0.3	0.1	143	547	6747
0.05	1	0.3	0.1	157	519	6754
0.05	1	0.3	0.1	146	552	6739
0.05	1	0.3	0.1	148	546	6741
0.05	1	0.3	0.1	151	501	6754
0.05	1	0.3	0.1	155	553	6736
0.05	1	0.3	0.1	133	535	6742
0.05	1	0.3	0.1	142	524	6757
0.05	1	0.3	0.1	155	589	6741
0.05	1	0.3	0.1	145	481	6720
0.05	1	0.3	0.1	151	537	6719
0.05	1	0.3	0.1	159	445	6756
0.05	1	0.3	0.1	140	568	6735
0.05	1	0.3	0.1	135	545	6740
0.05	1	0.3	0.1	156	514	6733
0.05	1	0.3	0.1	140	490	6727
0.05	1	0.3	0.1	137	541	6747
0.05	1	0.3	0.1	147	519	6718
0.05	1	0.3	0.1	146	580	6749
0.05	1	0.3	0.1	161	523	6705
0.05	1	0.3	0.1	161	547	6757
0.05	1	0.3	0.1	155	587	6738
0.05	1	0.3	0.1	165	603	6706
0.05	1	0.3	0.1	148	482	6734
0.05	1	0.3	0.1	158	484	6759
0.05	1	0.3	0.1	156	544	6739
0.05	1	0.3	0.1	136	538	6729
0.05	1	0.3	0.1	141	511	6753
0.05	1	0.3	0.1	161	517	6737
0.05	1	0.3	0.1	143	577	6730
0.05	1	0.3	0.1	147	475	6781
0.05	1	0.3	0.1	153	559	6735
0.05	1	0.3	0.1	151	511	6764
0.05	1	0.3	0.1	153	579	6738
0.05	1	0.3	0.1	148	512	6726
0.05	1	0.3	0.1	162	548	6757
0.05	1	0.3	0.1	140	528	6718
0.05	1	0.3	0.1	159	507	6733
0.05	1	0.3	0.1	137	499	6748
0.05	1	0.3	0.1	157	547	6745
0.05	1	0.3	0.1	142	506	6733
0.05	1	0.3	0.1	145	541	6754
0.05	1	0.3	0.1	147	485	6717
0.05	1	0.3	0.1	148	510	6733
0.05	1	0.3	0.1	162	620	6733
0.05	1	0.3	0.1	151	581	6767
0.05	1	0.3	0.1	136	508	6738
0.05	1	0.3	0.1	145	527	6740
0.05	1	0.3	0.1	156	520	6771
0.05	1	0.3	0.1	149	529	6719
0.05	1	0.3	0.1	141	495	6748
0.05	1	0.3	0.1	154	556	6742
0.05	1	0.3	0.1	151	527	6732
0.05	1	0.3	0.1	139	493	6740
0.05	1	0.3	0.1	150	498	6748
0.05	1	0.3	0.3	140	526	6741
0.05	1	0.3	0.3	154	570	6765
0.05	1	0.3	0.3	154	552	6744
0.05	1	0.3	0.3	150	500	6736
0.05	1	0.3	0.3	138	614	6748
0.05	1	0.3	0.3	147	519	6765
0.05	1	0.3	0.3	148	564	6732
0.05	1	0.3	0.3	153	535	6736
0.05	1	0.3	0.3	140	562	6743
0.05	1	0.3	0.3	151	535	6742
0.05	1	0.3	0.3	140	562	6758
0.05	1	0.3	0.3	147	547	6738
0.05	1	0.3	0.3	138	568	6686
0.05	1	0.3	0.3	145	495	6707
0.05	1	0.3	0.3	148	474	6741
0.05	1	0.3	0.3	150	598	6750
0.05	1	0.3	0.3	144	508	6736
0.05	1	0.3	0.3	150	546	6741
0.05	1	0.3	0.3	164	512	6738
0.05	1	0.3	0.3	162	566	6765
0.05	1	0.3	0.3	145	541	6724
0.05	1	0.3	0.3	133	569	6766
0.05	1	0.3	0.3	165	527	6754
0.05	1	0.3	0.3	172	562	6740
0.05	1	0.3	0.3	159	549	6736
0.05	1	0.3	0.3	169	525	6749
0.05	1	0.3	0.3	131	495	6758
0.05	1	0.3	0.3	153	525	6743
0.05	1	0.3	0.3	138	522	6727
0.05	1	0.3	0.3	135	535	6734
0.05	1	0.3	0.3	156	570	6740
0.05	1	0.3	0.3	154	512	6759
0.05	1	0.3	0.3	138	540	6734
0.05	1	0.3	0.3	151	543	6717
0.05	1	0.3	0.3	147	585	6734
0.05	1	0.3	0.3	159	533	6759
0.05	1	0.3	0.3	152	510	6743
0.05	1	0.3	0.3	141	547	6741
0.05	1	0.3	0.3	133	585	6723
0.05	1	0.3	0.3	145	569	6734
0.05	1	0.3	0.3	148	518	6756
0.05	1	0.3	0.3	156	538	6745
0.05	1	0.3	0.3	149	589	6752
0.05	1	0.3	0.3	146	550	6748
0.05	1	0.3	0.3	162	550	6742
0.05	1	0.3	0.3	158	532	6726
0.05	1	0.3	0.3	163	519	6744
0.05	1	0.3	0.3	148	544	6756
0.05	1	0.3	0.3	167	563	6745
0.05	1	0.3	0.3	147	541	6749
0.05	1	0.3	0.3	155	513	6743
0.05	1	0.3	0.3	147	511	6731
0.05	1	0.3	0.3	143	543	6753
0.05	1	0.3	0.3	155	577	6731
0.05	1	0.3	0.3	162	544	6730
0.05	1	0.3	0.3	150	538	6745
0.05	1	0.3	0.3	144	488	6733
0.05	1	0.3	0.3	149	551	6706
0.05	1	0.3	0.3	147	609	6731
0.05	1	0.3	0.3	153	533	6743
0.05	1	0.3	0.3	150	554	6724
0.05	1	0.3	0.3	171	563	6750
0.05	1	0.3	0.3	135	559	6760
0.05	1	0.3	0.3	147	495	6725
0.05	1	0.3	0.3	158	524	6762
0.05	1	0.3	0.3	153	507	6731
0.05	1	0.3	0.3	137	517	6731
0.05	1	0.3	0.3	146	542	6740
0.05	1	0.3	0.3	156	540	6724
0.05	1	0.3	0.3	146	510	6753
0.05	1	0.3	0.3	152	558	6754
0.05	1	0.3	0.3	140	558	6735
0.05	1	0.3	0.3	142	498	6753
0.05	1	0.3	0.3	141	597	6733
0.05	1	0.3	0.3	143	493	6745
0.05	1	0.3	0.3	133	579	6725
0.05	1	0.3	0.3	152	522	6716
0.05	1	0.3	0.3	145	521	6732
0.05	1	0.3	0.3	140	478	6736
0.05	1	0.3	0.3	147	531	6760
0.05	1	0.3	0.3	147	505	6734
0.05	1	0.3	0.3	157	565	6735
0.05	1	0.3	0.3	145	567	6752
0.05	1	0.3	0.3	145	507	6733
0.05	1	0.3	0.3	148	562	6725
0.05	1	0.3	0.3	143	537	6722
0.05	1	0.3	0.3	150	510	6738
0.05	1	0.3	0.3	160	542	6731
0.05	1	0.3	0.3	138	480	6732
0.05	1	0.3	0.3	149	565	6733
0.05	1	0.3	0.3	145	573	6734
0.05	1	0.3	0.3	149	513	6726
0.05	1	0.3	0.3	140	540	6748
0.05	1	0.3	0.3	163	485	6739
0.05	1	0.3	0.3	171	569	6734
0.05	1	0.3	0.3	154	562	6730
0.05	1	0.3	0.3	150	542	6733
0.05	1	0.3	0.3	149	511	6710
0.05	1	0.3	0.3	152	502	6741
0.05	1	0.3	0.3	155	547	6751
0.05	1	0.3	0.5	149	545	6712
0.05	1	0.3	0.5	146	504	6764
0.05	1	0.3	0.5	143	531	6762
0.05	1	0.3	0.5	142	496	6715
0.05	1	0.3	0.5	157	595	6750
0.05	1	0.3	0.5	159	509	6739
0.05	1	0.3	0.5	140	538	6734
0.05	1	0.3	0.5	127	509	6735
0.05	1	0.3	0.5	174	556	6719
0.05	1	0.3	0.5	153	533	6746
0.05	1	0.3	0.5	154	496	6759
0.05	1	0.3	0.5	163	557	6776
0.05	1	0.3	0.5	167	547	6754
0.05	1	0.3	0.5	156	574	6744
0.05	1	0.3	0.5	147	549	6724
0.05	1	0.3	0.5	144	620	6731
0.05	1	0.3	0.5	154	582	6734
0.05	1	0.3	0.5	146	558	6747
0.05	1	0.3	0.5	150	522	6744
0.05	1	0.3	0.5	152	532	6737
0.05	1	0.3	0.5	154	612	6719
0.05	1	0.3	0.5	127	525	6736
0.05	1	0.3	0.5	154	516	6711
0.05	1	0.3	0.5	153	481	6738
0.05	1	0.3	0.5	141	523	6740
0.05	1	0.3	0.5	150	552	6732
0.05	1	0.3	0.5	149	531	6740
0.05	1	0.3	0.5	145	569	6748
0.05	1	0.3	0.5	137	571	6741
0.05	1	0.3	0.5	170	534	6731
0.05	1	0.3	0.5	157	543	6768
0.05	1	0.3	0.5	148	608	6746
0.05	1	0.3	0.5	141	551	6765
0.05	1	0.3	0.5	154	544	6742
0.05	1	0.3	0.5	147	515	6745
0.05	1	0.3	0.5	134	566	6669
0.05	1	0.3	0.5	165	535	6727
0.05	1	0.3	0.5	127	531	6745
0.05	1	0.3	0.5	149	517	6722
0.05	1	0.3	0.5	160	550	6736
0.05	1	0.3	0.5	144	566	6753
0.05	1	0.3	0.5	146	522	6736
0.05	1	0.3	0.5	134	572	6708
0.05	1	0.3	0.5	143	577	6745
0.05	1	0.3	0.5	140	590	6723
0.05	1	0.3	0.5	162	540	6713
0.05	1	0.3	0.5	155	595	6737
0.05	1	0.3	0.5	160	574	6707
0.05	1	0.3	0.5	140	538	6740
0.05	1	0.3	0.5	140	526	6741
0.05	1	0.3	0.5	152	536	6744
0.05	1	0.3	0.5	135	549	6738
0.05	1	0.3	0.5	171	559	6722
0.05	1	0.3	0.5	156	542	6709
0.05	1	0.3	0.5	149	539	6742
0.05	1	0.3	0.5	132	538	6752
0.05	1	0.3	0.5	149	549	6728
0.05	1	0.3	0.5	146	512	6752
0.05	1	0.3	0.5	141	565	6758
0.05	1	0.3	0.5	148	550	6756
0.05	1	0.3	0.5	148	530	6734
0.05	1	0.3	0.5	161	513	6737
0.05	1	0.3	0.5	156	526	6744
0.05	1	0.3	0.5	145	523	6744
0.05	1	0.3	0.5	126	558	6761
0.05	1	0.3	0.5	150	562	6724
0.05	1	0.3	0.5	153	473	6747
0.05	1	0.3	0.5	151	539	6731
0.05	1	0.3	0.5	150	536	6749
0.05	1	0.3	0.5	164	532	6743
0.05	1	0.3	0.5	146	536	6746
0.05	1	0.3	0.5	153	597	6737
0.05	1	0.3	0.5	158	548	6746
0.05	1	0.3	0.5	184	552	6767
0.05	1	0.3	0.5	141	503	6740
0.05	1	0.3	0.5	141	493	6764
0.05	1	0.3	0.5	140	492	6759
0.05	1	0.3	0.5	148	560	6731
0.05	1	0.3	0.5	146	562	6758
0.05	1	0.3	0.5	154	532	6747
0.05	1	0.3	0.5	162	528	6761
0.05	1	0.3	0.5	153	587	6757
0.05	1	0.3	0.5	148	550	6744
0.05	1	0.3	0.5	148	506	6752
0.05	1	0.3	0.5	160	550	6733
0.05	1	0.3	0.5	154	528	6743
0.05	1	0.3	0.5	151	537	6773
0.05	1	0.3	0.5	147	551	6733
0.05	1	0.3	0.5	149	525	6758
0.05	1	0.3	0.5	132	554	6763
0.05	1	0.3	0.5	146	518	6744
0.05	1	0.3	0.5	150	588	6730
0.05	1	0.3	0.5	138	528	6723
0.05	1	0.3	0.5	155	515	6765
0.05	1	0.3	0.5	151	493	6748
0.05	1	0.3	0.5	136	528	6769
0.05	1	0.3	0.5	156	528	6732
0.05	1	0.3	0.5	135	511	6731
0.05	1	0.3	0.5	144	482	6722
0.05	1	0.3	0.5	136	526	6750
0.05	1	0.3	0.7	148	516	6740
0.05	1	0.3	0.7	148	622	6727
0.05	1	0.3	0.7	141	579	6728
0.05	1	0.3	0.7	151	561	6718
0.05	1	0.3	0.7	142	498	6728
0.05	1	0.3	0.7	156	578	6730
0.05	1	0.3	0.7	144	582	6758
0.05	1	0.3	0.7	158	578	6747
0.05	1	0.3	0.7	156	566	6769
0.05	1	0.3	0.7	153	575	6737
0.05	1	0.3	0.7	141	545	6742
0.05	1	0.3	0.7	147	517	6747
0.05	1	0.3	0.7	145	525	6744
0.05	1	0.3	0.7	160	536	6765
0.05	1	0.3	0.7	153	509	6741
0.05	1	0.3	0.7	141	555	6754
0.05	1	0.3	0.7	155	587	6746
0.05	1	0.3	0.7	135	529	6741
0.05	1	0.3	0.7	145	511	6750
0.05	1	0.3	0.7	155	553	6726
0.05	1	0.3	0.7	149	531	6758
0.05	1	0.3	0.7	168	566	6740
0.05	1	0.3	0.7	153	551	6738
0.05	1	0.3	0.7	147	503	6763
0.05	1	0.3	0.7	146	564	6758
0.05	1	0.3	0.7	158	520	6754
0.05	1	0.3	0.7	132	472	6733
0.05	1	0.3	0.7	137	529	6735
0.05	1	0.3	0.7	149	567	6732
0.05	1	0.3	0.7	130	534	6728
0.05	1	0.3	0.7	143	519	6739
0.05	1	0.3	0.7	142	510	6742
0.05	1	0.3	0.7	155	547	6722
0.05	1	0.3	0.7	143	591	6770
0.05	1	0.3	0.7	145	499	6747
0.05	1	0.3	0.7	141	589	6732
0.05	1	0.3	0.7	147	583	6734
0.05	1	0.3	0.7	148	604	6746
0.05	1	0.3	0.7	158	566	6765
0.05	1	0.3	0.7	141	503	6729
0.05	1	0.3	0.7	138	626	6760
0.05	1	0.3	0.7	153	533	6728
0.05	1	0.3	0.7	147	547	6745
0.05	1	0.3	0.7	145	541	6742
0.05	1	0.3	0.7	147	561	6779
0.05	1	0.3	0.7	139	567	6688
0.05	1	0.3	0.7	144	568	6734
0.05	1	0.3	0.7	160	608	6722
0.05	1	0.3	0.7	162	584	6754
0.05	1	0.3	0.7	155	607	6747
0.05	1	0.3	0.7	147	535	6781
0.05	1	0.3	0.7	145	543	6776
0.05	1	0.3	0.7	161	465	6765
0.05	1	0.3	0.7	147	495	6770
0.05	1	0.3	0.7	129	491	6763
0.05	1	0.3	0.7	163	609	6747
0.05	1	0.3	0.7	137	525	6740
0.05	1	0.3	0.7	150	588	6745
0.05	1	0.3	0.7	135	629	6731
0.05	1	0.3	0.7	154	564	6753
0.05	1	0.3	0.7	137	609	6748
0.05	1	0.3	0.7	132	524	6726
0.05	1	0.3	0.7	150	552	6742
0.05	1	0.3	0.7	153	533	6750
0.05	1	0.3	0.7	127	511	6726
0.05	1	0.3	0.7	157	571	6772
0.05	1	0.3	0.7	148	594	6741
0.05	1	0.3	0.7	150	500	6744
0.05	1	0.3	0.7	144	548	6753
0.05	1	0.3	0.7	158	562	6742
0.05	1	0.3	0.7	142	502	6750
0.05	1	0.3	0.7	151	537	6735
0.05	1	0.3	0.7	159	627	6746
0.05	1	0.3	0.7	154	566	6758
0.05	1	0.3	0.7	158	596	6743
0.05	1	0.3	0.7	153	559	6764
0.05	1	0.3	0.7	135	561	6746
0.05	1	0.3	0.7	148	526	6743
0.05	1	0.3	0.7	140	552	6737
0.05	1	0.3	0.7	155	561	6753
0.05	1	0.3	0.7	149	595	6728
0.05	1	0.3	0.7	161	497	6727
0.05	1	0.3	0.7	137	561	6733
0.05	1	0.3	0.7	147	583	6734
0.05	1	0.3	0.7	138	580	6735
0.05	1	0.3	0.7	121	519	6742
0.05	1	0.3	0.7	144	540	6731
0.05	1	0.3	0.7	148	620	6774
0.05	1	0.3	0.7	148	542	6754
0.05	1	0.3	0.7	133	499	6736
0.05	1	0.3	0.7	154	514	6720
0.05	1	0.3	0.7	136	580	6753
0.05	1	0.3	0.7	134	510	6755
0.05	1	0.3	0.7	163	533	6756
0.05	1	0.3	0.7	139	539	6739
0.05	1	0.3	0.7	143	575	6773
0.05	1	0.3	0.7	148	546	6757
0.05	1	0.3	0.7	142	542	6755
0.05	1	0.3	0.7	137	463	6732
0.05	1	0.3	0.7	140	512	6751
0.05	1	0.3	0.9	143	521	6753
0.05	1	0.3	0.9	148	590	6754
0.05	1	0.3	0.9	119	575	6744
0.05	1	0.3	0.9	128	624	6758
0.05	1	0.3	0.9	155	587	6776
0.05	1	0.3	0.9	122	586	6752
0.05	1	0.3	0.9	143	523	6747
0.05	1	0.3	0.9	134	488	6742
0.05	1	0.3	0.9	127	565	6760
0.05	1	0.3	0.9	132	538	6752
0.05	1	0.3	0.9	121	607	6763
0.05	1	0.3	0.9	140	638	6758
0.05	1	0.3	0.9	122	586	6747
0.05	1	0.3	0.9	142	602	6740
0.05	1	0.3	0.9	141	555	6745
0.05	1	0.3	0.9	141	615	6736
0.05	1	0.3	0.9	146	694	6777
0.05	1	0.3	0.9	139	593	6742
0.05	1	0.3	0.9	139	555	6727
0.05	1	0.3	0.9	145	547	6743
0.05	1	0.3	0.9	148	530	6760
0.05	1	0.3	0.9	145	583	6761
0.05	1	0.3	0.9	116	538	6770
0.05	1	0.3	0.9	132	552	6750
0.05	1	0.3	0.9	125	579	6756
0.05	1	0.3	0.9	137	611	6772
0.05	1	0.3	0.9	135	575	6768
0.05	1	0.3	0.9	139	547	6745
0.05	1	0.3	0.9	143	629	6754
0.05	1	0.3	0.9	121	571	6755
0.05	1	0.3	0.9	138	552	6741
0.05	1	0.3	0.9	124	580	6748
0.05	1	0.3	0.9	134	564	6740
0.05	1	0.3	0.9	147	569	6747
0.05	1	0.3	0.9	147	641	6752
0.05	1	0.3	0.9	138	630	6757
0.05	1	0.3	0.9	135	583	6745
0.05	1	0.3	0.9	134	572	6749
0.05	1	0.3	0.9	154	618	6734
0.05	1	0.3	0.9	147	483	6729
0.05	1	0.3	0.9	124	526	6727
0.05	1	0.3	0.9	145	627	6777
0.05	1	0.3	0.9	150	640	6751
0.05	1	0.3	0.9	159	657	6762
0.05	1	0.3	0.9	162	598	6749
0.05	1	0.3	0.9	127	543	6754
0.05	1	0.3	0.9	127	597	6741
0.05	1	0.3	0.9	136	594	6764
0.05	1	0.3	0.9	116	594	6763
0.05	1	0.3	0.9	147	645	6753
0.05	1	0.3	0.9	146	574	6735
0.05	1	0.3	0.9	140	586	6769
0.05	1	0.3	0.9	130	532	6734
0.05	1	0.3	0.9	138	610	6749
0.05	1	0.3	0.9	165	603	6746
0.05	1	0.3	0.9	133	543	6755
0.05	1	0.3	0.9	128	724	6746
0.05	1	0.3	0.9	128	676	6705
0.05	1	0.3	0.9	143	567	6732
0.05	1	0.3	0.9	147	561	6744
0.05	1	0.3	0.9	144	718	6747
0.05	1	0.3	0.9	152	548	6724
0.05	1	0.3	0.9	135	563	6754
0.05	1	0.3	0.9	130	628	6749
0.05	1	0.3	0.9	141	521	6762
0.05	1	0.3	0.9	139	627	6742
0.05	1	0.3	0.9	134	554	6738
0.05	1	0.3	0.9	137	545	6745
0.05	1	0.3	0.9	142	526	6748
0.05	1	0.3	0.9	144	610	6712
0.05	1	0.3	0.9	132	592	6735
0.05	1	0.3	0.9	115	551	6758
0.05	1	0.3	0.9	130	548	6761
0.05	1	0.3	0.9	132	516	6741
0.05	1	0.3	0.9	159	627	6738
0.05	1	0.3	0.9	136	562	6749
0.05	1	0.3	0.9	129	551	6722
0.05	1	0.3	0.9	145	591	6742
0.05	1	0.3	0.9	142	622	6790
0.05	1	0.3	0.9	132	570	6745
0.05	1	0.3	0.9	146	578	6717
0.05	1	0.3	0.9	142	564	6739
0.05	1	0.3	0.9	131	585	6746
0.05	1	0.3	0.9	162	630	6747
0.05	1	0.3	0.9	123	637	6760
0.05	1	0.3	0.9	142	522	6727
0.05	1	0.3	0.9	141	589	6724
0.05	1	0.3	0.9	135	553	6743
0.05	1	0.3	0.9	161	639	6732
0.05	1	0.3	0.9	148	618	6753
0.05	1	0.3	0.9	144	650	6742
0.05	1	0.3	0.9	144	574	6749
0.05	1	0.3	0.9	138	636	6738
0.05	1	0.3	0.9	121	557	6766
0.05	1	0.3	0.9	138	538	6773
0.05	1	0.3	0.9	124	576	6750
0.05	1	0.3	0.9	128	592	6747
0.05	1	0.3	0.9	133	633	6770
0.05	1	0.3	0.9	130	616	6749
0.05	1	0.3	0.9	144	562	6737
0.05	1	0.5	0.1	139	529	6735
0.05	1	0.5	0.1	148	602	6744
0.05	1	0.5	0.1	140	514	6734
0.05	1	0.5	0.1	141	625	6734
0.05	1	0.5	0.1	145	481	6761
0.05	1	0.5	0.1	156	600	6748
0.05	1	0.5	0.1	151	539	6770
0.05	1	0.5	0.1	146	518	6742
0.05	1	0.5	0.1	149	575	6753
0.05	1	0.5	0.1	143	517	6738
0.05	1	0.5	0.1	155	545	6727
0.05	1	0.5	0.1	165	549	6751
0.05	1	0.5	0.1	149	495	6750
0.05	1	0.5	0.1	148	518	6710
0.05	1	0.5	0.1	159	539	6740
0.05	1	0.5	0.1	147	543	6724
0.05	1	0.5	0.1	158	530	6759
0.05	1	0.5	0.1	161	503	6728
0.05	1	0.5	0.1	156	544	6702
0.05	1	0.5	0.1	152	500	6707
0.05	1	0.5	0.1	147	517	6753
0.05	1	0.5	0.1	158	546	6752
0.05	1	0.5	0.1	129	555	6733
0.05	1	0.5	0.1	135	531	6750
0.05	1	0.5	0.1	141	517	6746
0.05	1	0.5	0.1	138	536	6737
0.05	1	0.5	0.1	144	512	6755
0.05	1	0.5	0.1	168	514	6737
0.05	1	0.5	0.1	151	571	6746
0.05	1	0.5	0.1	153	521	6755
0.05	1	0.5	0.1	170	548	6739
0.05	1	0.5	0.1	147	549	6756
0.05	1	0.5	0.1	142	514	6724
0.05	1	0.5	0.1	147	517	6713
0.05	1	0.5	0.1	157	531	6719
0.05	1	0.5	0.1	145	511	6740
0.05	1	0.5	0.1	148	506	6770
0.05	1	0.5	0.1	143	485	6724
0.05	1	0.5	0.1	153	551	6752
0.05	1	0.5	0.1	154	474	6749
0.05	1	0.5	0.1	149	515	6742
0.05	1	0.5	0.1	138	546	6737
0.05	1	0.5	0.1	149	495	6732
0.05	1	0.5	0.1	158	512	6756
0.05	1	0.5	0.1	146	522	6733
0.05	1	0.5	0.1	142	536	6741
0.05	1	0.5	0.1	142	506	6747
0.05	1	0.5	0.1	148	522	6725
0.05	1	0.5	0.1	144	560	6714
0.05	1	0.5	0.1	154	588	6733
0.05	1	0.5	0.1	153	563	6750
0.05	1	0.5	0.1	151	551	6729
0.05	1	0.5	0.1	143	527	6769
0.05	1	0.5	0.1	133	595	6749
0.05	1	0.5	0.1	158	570	6741
0.05	1	0.5	0.1	152	496	6727
0.05	1	0.5	0.1	157	523	6726
0.05	1	0.5	0.1	137	511	6713
0.05	1	0.5	0.1	148	470	6747
0.05	1	0.5	0.1	141	485	6777
0.05	1	0.5	0.1	160	486	6751
0.05	1	0.5	0.1	139	563	6713
0.05	1	0.5	0.1	144	564	6727
0.05	1	0.5	0.1	146	528	6739
0.05	1	0.5	0.1	140	534	6728
0.05	1	0.5	0.1	130	542	6744
0.05	1	0.5	0.1	139	547	6764
0.05	1	0.5	0.1	138	526	6735
0.05	1	0.5	0.1	147	543	6750
0.05	1	0.5	0.1	169	535	6749
0.05	1	0.5	0.1	151	535	6752
0.05	1	0.5	0.1	149	551	6720
0.05	1	0.5	0.1	155	531	6722
0.05	1	0.5	0.1	152	568	6741
0.05	1	0.5	0.1	156	504	6750
0.05	1	0.5	0.1	158	610	6745
0.05	1	0.5	0.1	154	566	6730
0.05	1	0.5	0.1	160	538	6746
0.05	1	0.5	0.1	137	545	6732
0.05	1	0.5	0.1	141	579	6731
0.05	1	0.5	0.1	156	464	6757
0.05	1	0.5	0.1	137	537	6734
0.05	1	0.5	0.1	152	592	6724
0.05	1	0.5	0.1	148	482	6729
0.05	1	0.5	0.1	160	514	6730
0.05	1	0.5	0.1	142	524	6730
0.05	1	0.5	0.1	141	557	6750
0.05	1	0.5	0.1	154	584	6764
0.05	1	0.5	0.1	140	542	6744
0.05	1	0.5	0.1	141	477	6733
0.05	1	0.5	0.1	128	486	6729
0.05	1	0.5	0.1	154	496	6717
0.05	1	0.5	0.1	159	561	6731
0.05	1	0.5	0.1	142	498	6761
0.05	1	0.5	0.1	142	584	6751
0.05	1	0.5	0.1	147	623	6746
0.05	1	0.5	0.1	151	555	6734
0.05	1	0.5	0.1	161	577	6761
0.05	1	0.5	0.1	157	515	6729
0.05	1	0.5	0.1	131	549	6764
0.05	1	0.5	0.3	147	605	6747
0.05	1	0.5	0.3	146	578	6740
0.05	1	0.5	0.3	157	585	6737
0.05	1	0.5	0.3	131	563	6745
0.05	1	0.5	0.3	160	610	6740
0.05	1	0.5	0.3	133	517	6735
0.05	1	0.5	0.3	150	562	6757
0.05	1	0.5	0.3	157	545	6724
0.05	1	0.5	0.3	150	544	6735
0.05	1	0.5	0.3	142	510	6727
0.05	1	0.5	0.3	149	545	6741
0.05	1	0.5	0.3	134	510	6744
0.05	1	0.5	0.3	151	517	6730
0.05	1	0.5	0.3	150	564	6753
0.05	1	0.5	0.3	143	535	6749
0.05	1	0.5	0.3	155	577	6739
0.05	1	0.5	0.3	138	524	6753
0.05	1	0.5	0.3	123	543	6729
0.05	1	0.5	0.3	140	542	6715
0.05	1	0.5	0.3	164	540	6719
0.05	1	0.5	0.3	149	557	6733
0.05	1	0.5	0.3	154	522	6722
0.05	1	0.5	0.3	126	532	6755
0.05	1	0.5	0.3	154	530	6715
0.05	1	0.5	0.3	144	484	6765
0.05	1	0.5	0.3	147	487	6742
0.05	1	0.5	0.3	149	517	6747
0.05	1	0.5	0.3	138	488	6762
0.05	1	0.5	0.3	141	537	6733
0.05	1	0.5	0.3	133	601	6735
0.05	1	0.5	0.3	143	517	6730
0.05	1	0.5	0.3	153	533	6725
0.05	1	0.5	0.3	154	542	6738
0.05	1	0.5	0.3	140	522	6732
0.05	1	0.5	0.3	142	558	6737
0.05	1	0.5	0.3	134	610	6758
0.05	1	0.5	0.3	154	542	6744
0.05	1	0.5	0.3	149	535	6750
0.05	1	0.5	0.3	160	566	6755
0.05	1	0.5	0.3	144	564	6728
0.05	1	0.5	0.3	152	548	6727
0.05	1	0.5	0.3	158	518	6725
0.05	1	0.5	0.3	140	554	6734
0.05	1	0.5	0.3	143	585	6743
0.05	1	0.5	0.3	144	582	6751
0.05	1	0.5	0.3	143	527	6724
0.05	1	0.5	0.3	152	574	6754
0.05	1	0.5	0.3	153	557	6741
0.05	1	0.5	0.3	131	537	6757
0.05	1	0.5	0.3	156	524	6750
0.05	1	0.5	0.3	153	497	6732
0.05	1	0.5	0.3	147	493	6755
0.05	1	0.5	0.3	150	536	6744
0.05	1	0.5	0.3	135	503	6737
0.05	1	0.5	0.3	147	585	6748
0.05	1	0.5	0.3	155	547	6735
0.05	1	0.5	0.3	146	442	6733
0.05	1	0.5	0.3	148	542	6770
0.05	1	0.5	0.3	144	522	6753
0.05	1	0.5	0.3	146	522	6751
0.05	1	0.5	0.3	153	489	6750
0.05	1	0.5	0.3	162	606	6712
0.05	1	0.5	0.3	135	517	6748
0.05	1	0.5	0.3	151	491	6721
0.05	1	0.5	0.3	144	520	6735
0.05	1	0.5	0.3	132	540	6728
0.05	1	0.5	0.3	143	597	6751
0.05	1	0.5	0.3	149	557	6756
0.05	1	0.5	0.3	147	531	6711
0.05	1	0.5	0.3	126	490	6727
0.05	1	0.5	0.3	149	523	6718
0.05	1	0.5	0.3	157	549	6749
0.05	1	0.5	0.3	147	555	6743
0.05	1	0.5	0.3	139	555	6755
0.05	1	0.5	0.3	140	544	6755
0.05	1	0.5	0.3	155	583	6760
0.05	1	0.5	0.3	161	503	6752
0.05	1	0.5	0.3	148	500	6731
0.05	1	0.5	0.3	144	522	6727
0.05	1	0.5	0.3	139	591	6732
0.05	1	0.5	0.3	148	566	6744
0.05	1	0.5	0.3	148	566	6743
0.05	1	0.5	0.3	144	624	6733
0.05	1	0.5	0.3	144	542	6735
0.05	1	0.5	0.3	132	562	6733
0.05	1	0.5	0.3	152	502	6732
0.05	1	0.5	0.3	152	498	6742
0.05	1	0.5	0.3	150	520	6757
0.05	1	0.5	0.3	140	564	6732
0.05	1	0.5	0.3	148	528	6725
0.05	1	0.5	0.3	157	575	6745
0.05	1	0.5	0.3	158	582	6728
0.05	1	0.5	0.3	147	499	6739
0.05	1	0.5	0.3	150	512	6762
0.05	1	0.5	0.3	144	534	6763
0.05	1	0.5	0.3	146	544	6751
0.05	1	0.5	0.3	157	499	6734
0.05	1	0.5	0.3	139	537	6761
0.05	1	0.5	0.3	151	523	6750
0.05	1	0.5	0.3	149	503	6751
0.05	1	0.5	0.5	144	586	6742
0.05	1	0.5	0.5	154	634	6711
0.05	1	0.5	0.5	153	551	6730
0.05	1	0.5	0.5	162	536	6739
0.05	1	0.5	0.5	137	553	6741
0.05	1	0.5	0.5	134	544	6757
0.05	1	0.5	0.5	140	528	6718
0.05	1	0.5	0.5	134	546	6745
0.05	1	0.5	0.5	148	528	6742
0.05	1	0.5	0.5	141	591	6726
0.05	1	0.5	0.5	140	618	6729
0.05	1	0.5	0.5	148	560	6729
0.05	1	0.5	0.5	154	496	6759
0.05	1	0.5	0.5	145	541	6739
0.05	1	0.5	0.5	148	530	6730
0.05	1	0.5	0.5	148	540	6746
0.05	1	0.5	0.5	148	530	6737
0.05	1	0.5	0.5	138	568	6737
0.05	1	0.5	0.5	134	592	6743
0.05	1	0.5	0.5	138	572	6721
0.05	1	0.5	0.5	146	542	6729
0.05	1	0.5	0.5	152	526	6730
0.05	1	0.5	0.5	154	558	6755
0.05	1	0.5	0.5	137	443	6744
0.05	1	0.5	0.5	162	560	6762
0.05	1	0.5	0.5	161	535	6758
0.05	1	0.5	0.5	140	532	6748
0.05	1	0.5	0.5	146	536	6740
0.05	1	0.5	0.5	141	527	6735
0.05	1	0.5	0.5	158	572	6735
0.05	1	0.5	0.5	156	592	6749
0.05	1	0.5	0.5	170	594	6731
0.05	1	0.5	0.5	156	520	6702
0.05	1	0.5	0.5	162	558	6761
0.05	1	0.5	0.5	144	528	6725
0.05	1	0.5	0.5	156	560	6731
0.05	1	0.5	0.5	142	502	6717
0.05	1	0.5	0.5	140	568	6742
0.05	1	0.5	0.5	159	511	6750
0.05	1	0.5	0.5	162	540	6762
0.05	1	0.5	0.5	126	564	6736
0.05	1	0.5	0.5	135	513	6742
0.05	1	0.5	0.5	149	549	6695
0.05	1	0.5	0.5	150	540	6747
0.05	1	0.5	0.5	125	583	6736
0.05	1	0.5	0.5	142	550	6732
0.05	1	0.5	0.5	145	669	6715
0.05	1	0.5	0.5	152	508	6760
0.05	1	0.5	0.5	151	559	6746
0.05	1	0.5	0.5	162	608	6722
0.05	1	0.5	0.5	148	504	6755
0.05	1	0.5	0.5	159	499	6744
0.05	1	0.5	0.5	133	499	6755
0.05	1	0.5	0.5	138	526	6735
0.05	1	0.5	0.5	153	583	6764
0.05	1	0.5	0.5	140	532	6702
0.05	1	0.5	0.5	140	590	6737
0.05	1	0.5	0.5	162	550	6740
0.05	1	0.5	0.5	138	460	6749
0.05	1	0.5	0.5	143	531	6742
0.05	1	0.5	0.5	160	548	6745
0.05	1	0.5	0.5	154	570	6740
0.05	1	0.5	0.5	150	548	6735
0.05	1	0.5	0.5	145	493	6770
0.05	1	0.5	0.5	150	534	6741
0.05	1	0.5	0.5	159	611	6741
0.05	1	0.5	0.5	150	538	6709
0.05	1	0.5	0.5	162	566	6744
0.05	1	0.5	0.5	153	501	6734
0.05	1	0.5	0.5	137	511	6750
0.05	1	0.5	0.5	143	545	6756
0.05	1	0.5	0.5	135	495	6735
0.05	1	0.5	0.5	150	524	6744
0.05	1	0.5	0.5	141	563	6733
0.05	1	0.5	0.5	144	632	6757
0.05	1	0.5	0.5	155	637	6735
0.05	1	0.5	0.5	137	545	6754
0.05	1	0.5	0.5	163	549	6745
0.05	1	0.5	0.5	161	555	6755
0.05	1	0.5	0.5	143	517	6743
0.05	1	0.5	0.5	149	559	6727
0.05	1	0.5	0.5	162	520	6760
0.05	1	0.5	0.5	135	573	6725
0.05	1	0.5	0.5	172	562	6755
0.05	1	0.5	0.5	144	604	6754
0.05	1	0.5	0.5	129	587	6723
0.05	1	0.5	0.5	170	518	6739
0.05	1	0.5	0.5	145	533	6728
0.05	1	0.5	0.5	138	512	6747
0.05	1	0.5	0.5	142	552	6739
0.05	1	0.5	0.5	170	536	6733
0.05	1	0.5	0.5	152	510	6747
0.05	1	0.5	0.5	146	564	6725
0.05	1	0.5	0.5	148	548	6757
0.05	1	0.5	0.5	126	498	6747
0.05	1	0.5	0.5	146	696	6751
0.05	1	0.5	0.5	152	554	6730
0.05	1	0.5	0.5	163	523	6752
0.05	1	0.5	0.5	157	659	6752
0.05	1	0.5	0.5	152	546	6754
0.05	1	0.5	0.7	124	530	6758
0.05	1	0.5	0.7	150	586	6733
0.05	1	0.5	0.7	151	559	6726
0.05	1	0.5	0.7	131	529	6774
0.05	1	0.5	0.7	127	561	6738
0.05	1	0.5	0.7	144	544	6741
0.05	1	0.5	0.7	136	546	6727
0.05	1	0.5	0.7	147	595	6741
0.05	1	0.5	0.7	152	568	6754
0.05	1	0.5	0.7	146	586	6761
0.05	1	0.5	0.7	134	600	6763
0.05	1	0.5	0.7	145	495	6759
0.05	1	0.5	0.7	158	606	6778
0.05	1	0.5	0.7	134	598	6733
0.05	1	0.5	0.7	148	558	6760
0.05	1	0.5	0.7	143	547	6724
0.05	1	0.5	0.7	133	507	6748
0.05	1	0.5	0.7	132	514	6732
0.05	1	0.5	0.7	157	557	6752
0.05	1	0.5	0.7	145	549	6763
0.05	1	0.5	0.7	152	574	6730
0.05	1	0.5	0.7	134	558	6744
0.05	1	0.5	0.7	139	585	6765
0.05	1	0.5	0.7	143	605	6750
0.05	1	0.5	0.7	148	614	6757
0.05	1	0.5	0.7	150	544	6724
0.05	1	0.5	0.7	165	573	6760
0.05	1	0.5	0.7	151	593	6732
0.05	1	0.5	0.7	142	510	6742
0.05	1	0.5	0.7	150	620	6779
0.05	1	0.5	0.7	142	568	6722
0.05	1	0.5	0.7	144	544	6755
0.05	1	0.5	0.7	149	551	6757
0.05	1	0.5	0.7	156	586	6762
0.05	1	0.5	0.7	127	533	6753
0.05	1	0.5	0.7	130	492	6784
0.05	1	0.5	0.7	140	578	6724
0.05	1	0.5	0.7	139	579	6755
0.05	1	0.5	0.7	142	548	6780
0.05	1	0.5	0.7	141	527	6732
0.05	1	0.5	0.7	161	543	6762
0.05	1	0.5	0.7	144	592	6745
0.05	1	0.5	0.7	142	538	6761
0.05	1	0.5	0.7	143	613	6767
0.05	1	0.5	0.7	142	600	6723
0.05	1	0.5	0.7	159	579	6741
0.05	1	0.5	0.7	143	547	6746
0.05	1	0.5	0.7	139	615	6751
0.05	1	0.5	0.7	151	543	6754
0.05	1	0.5	0.7	139	565	6752
0.05	1	0.5	0.7	163	607	6748
0.05	1	0.5	0.7	151	575	6725
0.05	1	0.5	0.7	149	533	6767
0.05	1	0.5	0.7	151	633	6751
0.05	1	0.5	0.7	124	546	6774
0.05	1	0.5	0.7	147	539	6741
0.05	1	0.5	0.7	152	582	6755
0.05	1	0.5	0.7	164	540	6748
0.05	1	0.5	0.7	151	571	6760
0.05	1	0.5	0.7	138	554	6718
0.05	1	0.5	0.7	141	591	6731
0.05	1	0.5	0.7	143	601	6724
0.05	1	0.5	0.7	137	583	6766
0.05	1	0.5	0.7	136	492	6739
0.05	1	0.5	0.7	140	588	6747
0.05	1	0.5	0.7	151	567	6772
0.05	1	0.5	0.7	146	512	6751
0.05	1	0.5	0.7	157	549	6754
0.05	1	0.5	0.7	157	589	6739
0.05	1	0.5	0.7	155	545	6745
0.05	1	0.5	0.7	138	606	6700
0.05	1	0.5	0.7	145	581	6731
0.05	1	0.5	0.7	141	559	6724
0.05	1	0.5	0.7	152	534	6759
0.05	1	0.5	0.7	140	510	6747
0.05	1	0.5	0.7	149	557	6745
0.05	1	0.5	0.7	122	612	6742
0.05	1	0.5	0.7	150	492	6745
0.05	1	0.5	0.7	159	569	6759
0.05	1	0.5	0.7	135	543	6739
0.05	1	0.5	0.7	144	588	6784
0.05	1	0.5	0.7	143	641	6753
0.05	1	0.5	0.7	146	582	6749
0.05	1	0.5	0.7	146	542	6732
0.05	1	0.5	0.7	148	514	6726
0.05	1	0.5	0.7	140	510	6768
0.05	1	0.5	0.7	156	510	6733
0.05	1	0.5	0.7	137	535	6726
0.05	1	0.5	0.7	132	588	6748
0.05	1	0.5	0.7	157	509	6717
0.05	1	0.5	0.7	142	562	6714
0.05	1	0.5	0.7	138	496	6747
0.05	1	0.5	0.7	136	574	6780
0.05	1	0.5	0.7	149	617	6752
0.05	1	0.5	0.7	151	577	6751
0.05	1	0.5	0.7	166	546	6751
0.05	1	0.5	0.7	151	543	6729
0.05	1	0.5	0.7	131	543	6764
0.05	1	0.5	0.7	143	581	6743
0.05	1	0.5	0.7	155	549	6722
0.05	1	0.5	0.9	157	585	6760
0.05	1	0.5	0.9	129	573	6782
0.05	1	0.5	0.9	126	678	6740
0.05	1	0.5	0.9	126	652	6741
0.05	1	0.5	0.9	131	635	6760
0.05	1	0.5	0.9	121	591	6748
0.05	1	0.5	0.9	166	688	6778
0.05	1	0.5	0.9	128	694	6737
0.05	1	0.5	0.9	119	723	6782
0.05	1	0.5	0.9	122	606	6757
0.05	1	0.5	0.9	119	603	6736
0.05	1	0.5	0.9	154	572	6746
0.05	1	0.5	0.9	151	539	6743
0.05	1	0.5	0.9	133	653	6742
0.05	1	0.5	0.9	127	659	6725
0.05	1	0.5	0.9	145	649	6765
0.05	1	0.5	0.9	140	662	6763
0.05	1	0.5	0.9	133	643	6776
0.05	1	0.5	0.9	149	663	6769
0.05	1	0.5	0.9	118	580	6767
0.05	1	0.5	0.9	138	606	6780
0.05	1	0.5	0.9	140	648	6768
0.05	1	0.5	0.9	124	560	6755
0.05	1	0.5	0.9	134	584	6780
0.05	1	0.5	0.9	121	585	6774
0.05	1	0.5	0.9	120	730	6775
0.05	1	0.5	0.9	110	624	6755
0.05	1	0.5	0.9	129	625	6736
0.05	1	0.5	0.9	125	579	6751
0.05	1	0.5	0.9	118	618	6749
0.05	1	0.5	0.9	144	654	6749
0.05	1	0.5	0.9	158	762	6747
0.05	1	0.5	0.9	137	575	6782
0.05	1	0.5	0.9	132	576	6753
0.05	1	0.5	0.9	126	586	6776
0.05	1	0.5	0.9	137	547	6754
0.05	1	0.5	0.9	137	563	6738
0.05	1	0.5	0.9	142	662	6757
0.05	1	0.5	0.9	130	536	6807
0.05	1	0.5	0.9	137	525	6771
0.05	1	0.5	0.9	112	610	6784
0.05	1	0.5	0.9	138	586	6764
0.05	1	0.5	0.9	141	683	6755
0.05	1	0.5	0.9	132	602	6767
0.05	1	0.5	0.9	110	648	6760
0.05	1	0.5	0.9	128	636	6746
0.05	1	0.5	0.9	140	588	6764
0.05	1	0.5	0.9	138	558	6798
0.05	1	0.5	0.9	133	697	6736
0.05	1	0.5	0.9	149	501	6751
0.05	1	0.5	0.9	144	644	6767
0.05	1	0.5	0.9	119	601	6784
0.05	1	0.5	0.9	148	690	6791
0.05	1	0.5	0.9	142	612	6744
0.05	1	0.5	0.9	122	762	6768
0.05	1	0.5	0.9	120	678	6773
0.05	1	0.5	0.9	129	583	6744
0.05	1	0.5	0.9	124	626	6747
0.05	1	0.5	0.9	121	541	6746
0.05	1	0.5	0.9	126	624	6756
0.05	1	0.5	0.9	136	568	6744
0.05	1	0.5	0.9	129	679	6736
0.05	1	0.5	0.9	146	584	6774
0.05	1	0.5	0.9	138	604	6743
0.05	1	0.5	0.9	139	663	6767
0.05	1	0.5	0.9	135	573	6780
0.05	1	0.5	0.9	142	650	6745
0.05	1	0.5	0.9	125	579	6787
0.05	1	0.5	0.9	125	585	6760
0.05	1	0.5	0.9	106	612	6758
0.05	1	0.5	0.9	152	638	6725
0.05	1	0.5	0.9	150	616	6726
0.05	1	0.5	0.9	121	631	6754
0.05	1	0.5	0.9	130	704	6756
0.05	1	0.5	0.9	127	571	6742
0.05	1	0.5	0.9	124	662	6762
0.05	1	0.5	0.9	129	619	6753
0.05	1	0.5	0.9	156	664	6730
0.05	1	0.5	0.9	128	642	6767
0.05	1	0.5	0.9	127	709	6741
0.05	1	0.5	0.9	132	624	6785
0.05	1	0.5	0.9	131	579	6741
0.05	1	0.5	0.9	132	632	6754
0.05	1	0.5	0.9	140	558	6750
0.05	1	0.5	0.9	117	597	6747
0.05	1	0.5	0.9	137	539	6734
0.05	1	0.5	0.9	131	603	6760
0.05	1	0.5	0.9	129	671	6754
0.05	1	0.5	0.9	149	589	6735
0.05	1	0.5	0.9	110	690	6734
0.05	1	0.5	0.9	145	653	6750
0.05	1	0.5	0.9	131	595	6770
0.05	1	0.5	0.9	134	528	6806
0.05	1	0.5	0.9	111	689	6757
0.05	1	0.5	0.9	124	552	6746
0.05	1	0.5	0.9	136	606	6744
0.05	1	0.5	0.9	131	567	6740
0.05	1	0.5	0.9	125	669	6779
0.05	1	0.5	0.9	158	602	6754
0.05	1	0.5	0.9	124	740	6771
0.05	1	0.7	0.1	133	523	6727
0.05	1	0.7	0.1	136	552	6737
0.05	1	0.7	0.1	143	531	6738
0.05	1	0.7	0.1	153	533	6744
0.05	1	0.7	0.1	152	546	6763
0.05	1	0.7	0.1	152	524	6744
0.05	1	0.7	0.1	139	509	6762
0.05	1	0.7	0.1	146	582	6743
0.05	1	0.7	0.1	150	536	6762
0.05	1	0.7	0.1	151	485	6758
0.05	1	0.7	0.1	159	547	6781
0.05	1	0.7	0.1	148	530	6739
0.05	1	0.7	0.1	171	587	6738
0.05	1	0.7	0.1	153	535	6722
0.05	1	0.7	0.1	116	490	6731
0.05	1	0.7	0.1	148	530	6757
0.05	1	0.7	0.1	160	556	6736
0.05	1	0.7	0.1	149	489	6732
0.05	1	0.7	0.1	147	559	6730
0.05	1	0.7	0.1	157	573	6737
0.05	1	0.7	0.1	153	527	6760
0.05	1	0.7	0.1	147	527	6754
0.05	1	0.7	0.1	156	510	6756
0.05	1	0.7	0.1	155	509	6767
0.05	1	0.7	0.1	154	512	6742
0.05	1	0.7	0.1	142	518	6727
0.05	1	0.7	0.1	159	547	6741
0.05	1	0.7	0.1	158	562	6740
0.05	1	0.7	0.1	147	527	6756
0.05	1	0.7	0.1	152	508	6744
0.05	1	0.7	0.1	150	574	6754
0.05	1	0.7	0.1	171	535	6748
0.05	1	0.7	0.1	156	546	6737
0.05	1	0.7	0.1	154	530	6741
0.05	1	0.7	0.1	143	517	6747
0.05	1	0.7	0.1	159	543	6752
0.05	1	0.7	0.1	137	623	6731
0.05	1	0.7	0.1	147	571	6738
0.05	1	0.7	0.1	140	558	6746
0.05	1	0.7	0.1	138	514	6744
0.05	1	0.7	0.1	149	565	6731
0.05	1	0.7	0.1	138	504	6735
0.05	1	0.7	0.1	143	519	6765
0.05	1	0.7	0.1	140	574	6746
0.05	1	0.7	0.1	145	485	6750
0.05	1	0.7	0.1	155	551	6753
0.05	1	0.7	0.1	156	572	6752
0.05	1	0.7	0.1	145	495	6757
0.05	1	0.7	0.1	157	525	6743
0.05	1	0.7	0.1	143	563	6725
0.05	1	0.7	0.1	145	585	6736
0.05	1	0.7	0.1	143	565	6765
0.05	1	0.7	0.1	141	501	6749
0.05	1	0.7	0.1	134	512	6758
0.05	1	0.7	0.1	131	555	6750
0.05	1	0.7	0.1	153	497	6754
0.05	1	0.7	0.1	150	536	6722
0.05	1	0.7	0.1	159	525	6750
0.05	1	0.7	0.1	146	560	6764
0.05	1	0.7	0.1	153	527	6729
0.05	1	0.7	0.1	146	544	6735
0.05	1	0.7	0.1	148	524	6729
0.05	1	0.7	0.1	155	549	6727
0.05	1	0.7	0.1	155	531	6739
0.05	1	0.7	0.1	143	525	6745
0.05	1	0.7	0.1	159	637	6713
0.05	1	0.7	0.1	137	527	6743
0.05	1	0.7	0.1	147	569	6701
0.05	1	0.7	0.1	150	540	6755
0.05	1	0.7	0.1	145	553	6735
0.05	1	0.7	0.1	144	514	6750
0.05	1	0.7	0.1	166	612	6746
0.05	1	0.7	0.1	145	557	6739
0.05	1	0.7	0.1	155	491	6767
0.05	1	0.7	0.1	152	550	6739
0.05	1	0.7	0.1	149	547	6731
0.05	1	0.7	0.1	140	512	6731
0.05	1	0.7	0.1	143	589	6728
0.05	1	0.7	0.1	163	619	6723
0.05	1	0.7	0.1	139	541	6720
0.05	1	0.7	0.1	139	543	6764
0.05	1	0.7	0.1	156	536	6737
0.05	1	0.7	0.1	146	520	6766
0.05	1	0.7	0.1	146	558	6736
0.05	1	0.7	0.1	146	550	6746
0.05	1	0.7	0.1	143	517	6768
0.05	1	0.7	0.1	147	537	6727
0.05	1	0.7	0.1	149	555	6740
0.05	1	0.7	0.1	157	519	6743
0.05	1	0.7	0.1	156	578	6729
0.05	1	0.7	0.1	157	531	6745
0.05	1	0.7	0.1	155	547	6750
0.05	1	0.7	0.1	150	556	6721
0.05	1	0.7	0.1	161	517	6750
0.05	1	0.7	0.1	147	519	6748
0.05	1	0.7	0.1	128	510	6734
0.05	1	0.7	0.1	166	568	6759
0.05	1	0.7	0.1	163	551	6725
0.05	1	0.7	0.1	142	560	6733
0.05	1	0.7	0.1	155	541	6762
0.05	1	0.7	0.3	140	560	6760
0.05	1	0.7	0.3	152	556	6748
0.05	1	0.7	0.3	146	556	6722
0.05	1	0.7	0.3	155	551	6734
0.05	1	0.7	0.3	147	569	6743
0.05	1	0.7	0.3	158	536	6740
0.05	1	0.7	0.3	177	553	6737
0.05	1	0.7	0.3	131	521	6748
0.05	1	0.7	0.3	147	659	6758
0.05	1	0.7	0.3	148	558	6746
0.05	1	0.7	0.3	154	570	6746
0.05	1	0.7	0.3	149	531	6746
0.05	1	0.7	0.3	158	522	6727
0.05	1	0.7	0.3	137	573	6738
0.05	1	0.7	0.3	145	589	6745
0.05	1	0.7	0.3	148	488	6736
0.05	1	0.7	0.3	130	512	6753
0.05	1	0.7	0.3	149	531	6705
0.05	1	0.7	0.3	155	551	6728
0.05	1	0.7	0.3	152	524	6711
0.05	1	0.7	0.3	161	511	6732
0.05	1	0.7	0.3	148	524	6738
0.05	1	0.7	0.3	153	539	6768
0.05	1	0.7	0.3	141	521	6713
0.05	1	0.7	0.3	149	559	6762
0.05	1	0.7	0.3	144	476	6711
0.05	1	0.7	0.3	131	487	6739
0.05	1	0.7	0.3	132	552	6717
0.05	1	0.7	0.3	145	499	6753
0.05	1	0.7	0.3	145	545	6732
0.05	1	0.7	0.3	150	512	6735
0.05	1	0.7	0.3	145	515	6748
0.05	1	0.7	0.3	151	549	6733
0.05	1	0.7	0.3	139	503	6736
0.05	1	0.7	0.3	157	523	6760
0.05	1	0.7	0.3	155	541	6743
0.05	1	0.7	0.3	130	542	6745
0.05	1	0.7	0.3	136	534	6713
0.05	1	0.7	0.3	165	537	6747
0.05	1	0.7	0.3	156	490	6779
0.05	1	0.7	0.3	147	533	6737
0.05	1	0.7	0.3	152	516	6736
0.05	1	0.7	0.3	121	551	6726
0.05	1	0.7	0.3	152	552	6735
0.05	1	0.7	0.3	151	559	6747
0.05	1	0.7	0.3	142	562	6719
0.05	1	0.7	0.3	144	504	6747
0.05	1	0.7	0.3	154	534	6759
0.05	1	0.7	0.3	136	528	6729
0.05	1	0.7	0.3	161	593	6723
0.05	1	0.7	0.3	166	550	6738
0.05	1	0.7	0.3	143	529	6743
0.05	1	0.7	0.3	143	511	6755
0.05	1	0.7	0.3	155	581	6746
0.05	1	0.7	0.3	138	474	6729
0.05	1	0.7	0.3	139	525	6755
0.05	1	0.7	0.3	158	572	6730
0.05	1	0.7	0.3	147	551	6764
0.05	1	0.7	0.3	150	550	6758
0.05	1	0.7	0.3	154	518	6747
0.05	1	0.7	0.3	145	553	6741
0.05	1	0.7	0.3	146	572	6760
0.05	1	0.7	0.3	140	614	6766
0.05	1	0.7	0.3	143	547	6779
0.05	1	0.7	0.3	148	544	6703
0.05	1	0.7	0.3	145	497	6737
0.05	1	0.7	0.3	150	546	6744
0.05	1	0.7	0.3	150	518	6741
0.05	1	0.7	0.3	143	575	6745
0.05	1	0.7	0.3	143	579	6711
0.05	1	0.7	0.3	132	556	6751
0.05	1	0.7	0.3	151	601	6745
0.05	1	0.7	0.3	145	573	6714
0.05	1	0.7	0.3	155	521	6741
0.05	1	0.7	0.3	139	553	6748
0.05	1	0.7	0.3	152	534	6737
0.05	1	0.7	0.3	145	563	6778
0.05	1	0.7	0.3	152	564	6762
0.05	1	0.7	0.3	149	571	6716
0.05	1	0.7	0.3	135	511	6720
0.05	1	0.7	0.3	155	509	6725
0.05	1	0.7	0.3	143	589	6742
0.05	1	0.7	0.3	144	544	6748
0.05	1	0.7	0.3	154	564	6755
0.05	1	0.7	0.3	150	516	6740
0.05	1	0.7	0.3	151	581	6764
0.05	1	0.7	0.3	148	542	6758
0.05	1	0.7	0.3	151	557	6730
0.05	1	0.7	0.3	138	652	6770
0.05	1	0.7	0.3	138	596	6750
0.05	1	0.7	0.3	149	527	6755
0.05	1	0.7	0.3	166	568	6722
0.05	1	0.7	0.3	131	553	6736
0.05	1	0.7	0.3	142	572	6742
0.05	1	0.7	0.3	147	527	6728
0.05	1	0.7	0.3	150	492	6725
0.05	1	0.7	0.3	141	553	6707
0.05	1	0.7	0.3	154	588	6727
0.05	1	0.7	0.3	144	582	6749
0.05	1	0.7	0.3	139	493	6766
0.05	1	0.7	0.5	156	572	6776
0.05	1	0.7	0.5	136	512	6768
0.05	1	0.7	0.5	141	505	6745
0.05	1	0.7	0.5	132	504	6730
0.05	1	0.7	0.5	150	548	6751
0.05	1	0.7	0.5	146	634	6748
0.05	1	0.7	0.5	131	539	6741
0.05	1	0.7	0.5	139	535	6738
0.05	1	0.7	0.5	157	539	6738
0.05	1	0.7	0.5	148	542	6726
0.05	1	0.7	0.5	150	516	6760
0.05	1	0.7	0.5	147	519	6733
0.05	1	0.7	0.5	147	525	6736
0.05	1	0.7	0.5	138	562	6748
0.05	1	0.7	0.5	155	565	6741
0.05	1	0.7	0.5	152	584	6756
0.05	1	0.7	0.5	151	513	6752
0.05	1	0.7	0.5	154	586	6759
0.05	1	0.7	0.5	152	614	6753
0.05	1	0.7	0.5	142	548	6730
0.05	1	0.7	0.5	144	484	6760
0.05	1	0.7	0.5	157	583	6752
0.05	1	0.7	0.5	161	515	6755
0.05	1	0.7	0.5	141	529	6700
0.05	1	0.7	0.5	149	557	6741
0.05	1	0.7	0.5	149	559	6755
0.05	1	0.7	0.5	149	601	6742
0.05	1	0.7	0.5	152	572	6732
0.05	1	0.7	0.5	162	556	6742
0.05	1	0.7	0.5	129	545	6732
0.05	1	0.7	0.5	142	502	6724
0.05	1	0.7	0.5	155	541	6740
0.05	1	0.7	0.5	149	531	6725
0.05	1	0.7	0.5	151	537	6748
0.05	1	0.7	0.5	141	505	6741
0.05	1	0.7	0.5	144	562	6739
0.05	1	0.7	0.5	166	532	6751
0.05	1	0.7	0.5	129	529	6747
0.05	1	0.7	0.5	142	580	6721
0.05	1	0.7	0.5	137	543	6737
0.05	1	0.7	0.5	144	534	6755
0.05	1	0.7	0.5	158	542	6753
0.05	1	0.7	0.5	152	534	6748
0.05	1	0.7	0.5	141	471	6746
0.05	1	0.7	0.5	144	592	6746
0.05	1	0.7	0.5	137	543	6744
0.05	1	0.7	0.5	153	513	6735
0.05	1	0.7	0.5	163	499	6751
0.05	1	0.7	0.5	137	655	6741
0.05	1	0.7	0.5	153	531	6743
0.05	1	0.7	0.5	158	526	6743
0.05	1	0.7	0.5	151	543	6754
0.05	1	0.7	0.5	154	538	6747
0.05	1	0.7	0.5	154	556	6740
0.05	1	0.7	0.5	151	531	6752
0.05	1	0.7	0.5	162	610	6744
0.05	1	0.7	0.5	145	571	6752
0.05	1	0.7	0.5	147	569	6747
0.05	1	0.7	0.5	147	505	6745
0.05	1	0.7	0.5	151	583	6725
0.05	1	0.7	0.5	145	629	6741
0.05	1	0.7	0.5	137	545	6751
0.05	1	0.7	0.5	158	702	6750
0.05	1	0.7	0.5	133	559	6736
0.05	1	0.7	0.5	150	552	6720
0.05	1	0.7	0.5	147	577	6743
0.05	1	0.7	0.5	154	546	6730
0.05	1	0.7	0.5	144	572	6736
0.05	1	0.7	0.5	151	657	6751
0.05	1	0.7	0.5	139	577	6752
0.05	1	0.7	0.5	136	498	6766
0.05	1	0.7	0.5	159	561	6742
0.05	1	0.7	0.5	154	544	6742
0.05	1	0.7	0.5	137	555	6727
0.05	1	0.7	0.5	148	554	6759
0.05	1	0.7	0.5	144	522	6743
0.05	1	0.7	0.5	132	618	6745
0.05	1	0.7	0.5	130	518	6729
0.05	1	0.7	0.5	145	517	6743
0.05	1	0.7	0.5	156	560	6757
0.05	1	0.7	0.5	138	542	6740
0.05	1	0.7	0.5	148	578	6760
0.05	1	0.7	0.5	136	662	6735
0.05	1	0.7	0.5	150	614	6760
0.05	1	0.7	0.5	140	664	6742
0.05	1	0.7	0.5	144	522	6765
0.05	1	0.7	0.5	146	600	6786
0.05	1	0.7	0.5	134	518	6765
0.05	1	0.7	0.5	150	570	6724
0.05	1	0.7	0.5	136	594	6762
0.05	1	0.7	0.5	152	570	6760
0.05	1	0.7	0.5	125	549	6723
0.05	1	0.7	0.5	147	535	6759
0.05	1	0.7	0.5	140	506	6750
0.05	1	0.7	0.5	144	534	6741
0.05	1	0.7	0.5	144	556	6733
0.05	1	0.7	0.5	143	561	6731
0.05	1	0.7	0.5	144	558	6733
0.05	1	0.7	0.5	131	531	6745
0.05	1	0.7	0.5	150	588	6743
0.05	1	0.7	0.7	145	519	6723
0.05	1	0.7	0.7	139	521	6752
0.05	1	0.7	0.7	155	653	6750
0.05	1	0.7	0.7	159	579	6738
0.05	1	0.7	0.7	152	554	6752
0.05	1	0.7	0.7	123	537	6748
0.05	1	0.7	0.7	160	554	6756
0.05	1	0.7	0.7	142	636	6747
0.05	1	0.7	0.7	126	550	6745
0.05	1	0.7	0.7	154	584	6761
0.05	1	0.7	0.7	120	550	6774
0.05	1	0.7	0.7	150	584	6751
0.05	1	0.7	0.7	136	580	6726
0.05	1	0.7	0.7	137	585	6772
0.05	1	0.7	0.7	137	611	6734
0.05	1	0.7	0.7	144	574	6766
0.05	1	0.7	0.7	154	592	6759
0.05	1	0.7	0.7	144	560	6755
0.05	1	0.7	0.7	128	644	6743
0.05	1	0.7	0.7	146	568	6725
0.05	1	0.7	0.7	133	555	6755
0.05	1	0.7	0.7	130	578	6746
0.05	1	0.7	0.7	127	583	6759
0.05	1	0.7	0.7	120	566	6771
0.05	1	0.7	0.7	140	492	6763
0.05	1	0.7	0.7	131	631	6752
0.05	1	0.7	0.7	138	614	6769
0.05	1	0.7	0.7	145	569	6764
0.05	1	0.7	0.7	138	516	6737
0.05	1	0.7	0.7	154	550	6745
0.05	1	0.7	0.7	137	605	6740
0.05	1	0.7	0.7	112	516	6764
0.05	1	0.7	0.7	151	589	6764
0.05	1	0.7	0.7	134	614	6741
0.05	1	0.7	0.7	134	490	6736
0.05	1	0.7	0.7	127	583	6774
0.05	1	0.7	0.7	128	556	6783
0.05	1	0.7	0.7	133	531	6733
0.05	1	0.7	0.7	131	563	6757
0.05	1	0.7	0.7	144	596	6742
0.05	1	0.7	0.7	130	708	6722
0.05	1	0.7	0.7	155	573	6727
0.05	1	0.7	0.7	143	521	6731
0.05	1	0.7	0.7	152	504	6773
0.05	1	0.7	0.7	146	584	6753
0.05	1	0.7	0.7	133	515	6777
0.05	1	0.7	0.7	133	549	6738
0.05	1	0.7	0.7	145	539	6774
0.05	1	0.7	0.7	149	623	6750
0.05	1	0.7	0.7	133	519	6767
0.05	1	0.7	0.7	139	609	6755
0.05	1	0.7	0.7	140	560	6733
0.05	1	0.7	0.7	151	571	6735
0.05	1	0.7	0.7	148	604	6737
0.05	1	0.7	0.7	129	651	6796
0.05	1	0.7	0.7	146	532	6742
0.05	1	0.7	0.7	157	599	6748
0.05	1	0.7	0.7	136	542	6744
0.05	1	0.7	0.7	145	623	6763
0.05	1	0.7	0.7	137	575	6730
0.05	1	0.7	0.7	134	558	6764
0.05	1	0.7	0.7	129	581	6754
0.05	1	0.7	0.7	131	541	6743
0.05	1	0.7	0.7	147	563	6743
0.05	1	0.7	0.7	136	584	6747
0.05	1	0.7	0.7	142	582	6750
0.05	1	0.7	0.7	132	546	6734
0.05	1	0.7	0.7	129	661	6752
0.05	1	0.7	0.7	140	540	6751
0.05	1	0.7	0.7	130	570	6748
0.05	1	0.7	0.7	131	583	6746
0.05	1	0.7	0.7	139	587	6754
0.05	1	0.7	0.7	138	582	6767
0.05	1	0.7	0.7	140	606	6745
0.05	1	0.7	0.7	121	605	6747
0.05	1	0.7	0.7	151	547	6758
0.05	1	0.7	0.7	125	597	6768
0.05	1	0.7	0.7	148	592	6760
0.05	1	0.7	0.7	149	581	6761
0.05	1	0.7	0.7	135	621	6750
0.05	1	0.7	0.7	125	575	6747
0.05	1	0.7	0.7	184	584	6737
0.05	1	0.7	0.7	154	584	6738
0.05	1	0.7	0.7	134	514	6741
0.05	1	0.7	0.7	127	555	6756
0.05	1	0.7	0.7	146	582	6754
0.05	1	0.7	0.7	149	639	6702
0.05	1	0.7	0.7	135	649	6760
0.05	1	0.7	0.7	122	556	6732
0.05	1	0.7	0.7	133	569	6745
0.05	1	0.7	0.7	140	566	6772
0.05	1	0.7	0.7	135	527	6750
0.05	1	0.7	0.7	148	556	6753
0.05	1	0.7	0.7	155	635	6774
0.05	1	0.7	0.7	151	583	6744
0.05	1	0.7	0.7	129	555	6752
0.05	1	0.7	0.7	138	598	6728
0.05	1	0.7	0.7	145	623	6748
0.05	1	0.7	0.7	147	603	6687
0.05	1	0.7	0.7	149	565	6745
0.05	1	0.7	0.9	144	634	6771
0.05	1	0.7	0.9	137	623	6742
0.05	1	0.7	0.9	136	582	6773
0.05	1	0.7	0.9	101	635	6750
0.05	1	0.7	0.9	110	714	6766
0.05	1	0.7	0.9	123	625	6760
0.05	1	0.7	0.9	124	586	6742
0.05	1	0.7	0.9	129	689	6798
0.05	1	0.7	0.9	126	766	6771
0.05	1	0.7	0.9	137	621	6800
0.05	1	0.7	0.9	130	748	6773
0.05	1	0.7	0.9	135	701	6777
0.05	1	0.7	0.9	122	598	6729
0.05	1	0.7	0.9	128	568	6783
0.05	1	0.7	0.9	110	660	6781
0.05	1	0.7	0.9	163	699	6771
0.05	1	0.7	0.9	140	752	6732
0.05	1	0.7	0.9	135	625	6770
0.05	1	0.7	0.9	139	733	6794
0.05	1	0.7	0.9	119	637	6737
0.05	1	0.7	0.9	114	740	6785
0.05	1	0.7	0.9	133	703	6780
0.05	1	0.7	0.9	118	734	6799
0.05	1	0.7	0.9	138	658	6786
0.05	1	0.7	0.9	127	677	6768
0.05	1	0.7	0.9	116	576	6759
0.05	1	0.7	0.9	161	699	6749
0.05	1	0.7	0.9	126	622	6792
0.05	1	0.7	0.9	112	630	6753
0.05	1	0.7	0.9	115	721	6769
0.05	1	0.7	0.9	130	630	6756
0.05	1	0.7	0.9	132	636	6774
0.05	1	0.7	0.9	130	588	6776
0.05	1	0.7	0.9	113	705	6780
0.05	1	0.7	0.9	119	621	6767
0.05	1	0.7	0.9	151	619	6755
0.05	1	0.7	0.9	123	809	6833
0.05	1	0.7	0.9	110	746	6803
0.05	1	0.7	0.9	112	762	6749
0.05	1	0.7	0.9	144	648	6786
0.05	1	0.7	0.9	145	535	6777
0.05	1	0.7	0.9	147	617	6748
0.05	1	0.7	0.9	116	722	6785
0.05	1	0.7	0.9	122	588	6769
0.05	1	0.7	0.9	175	677	6754
0.05	1	0.7	0.9	134	608	6759
0.05	1	0.7	0.9	136	682	6789
0.05	1	0.7	0.9	139	645	6760
0.05	1	0.7	0.9	105	689	6740
0.05	1	0.7	0.9	134	642	6772
0.05	1	0.7	0.9	142	636	6757
0.05	1	0.7	0.9	115	585	6778
0.05	1	0.7	0.9	93	753	6750
0.05	1	0.7	0.9	124	614	6803
0.05	1	0.7	0.9	127	649	6762
0.05	1	0.7	0.9	110	802	6762
0.05	1	0.7	0.9	142	682	6790
0.05	1	0.7	0.9	109	743	6796
0.05	1	0.7	0.9	140	762	6772
0.05	1	0.7	0.9	138	652	6767
0.05	1	0.7	0.9	115	741	6762
0.05	1	0.7	0.9	135	645	6764
0.05	1	0.7	0.9	134	692	6774
0.05	1	0.7	0.9	153	703	6749
0.05	1	0.7	0.9	114	650	6796
0.05	1	0.7	0.9	145	619	6769
0.05	1	0.7	0.9	150	740	6744
0.05	1	0.7	0.9	165	567	6763
0.05	1	0.7	0.9	114	574	6780
0.05	1	0.7	0.9	123	635	6768
0.05	1	0.7	0.9	130	622	6795
0.05	1	0.7	0.9	125	705	6777
0.05	1	0.7	0.9	128	746	6776
0.05	1	0.7	0.9	123	677	6773
0.05	1	0.7	0.9	118	634	6774
0.05	1	0.7	0.9	125	685	6781
0.05	1	0.7	0.9	134	696	6741
0.05	1	0.7	0.9	114	630	6722
0.05	1	0.7	0.9	103	641	6759
0.05	1	0.7	0.9	129	631	6749
0.05	1	0.7	0.9	129	889	6733
0.05	1	0.7	0.9	153	681	6780
0.05	1	0.7	0.9	115	687	6771
0.05	1	0.7	0.9	112	616	6761
0.05	1	0.7	0.9	127	515	6785
0.05	1	0.7	0.9	128	618	6778
0.05	1	0.7	0.9	136	816	6753
0.05	1	0.7	0.9	148	668	6771
0.05	1	0.7	0.9	124	708	6812
0.05	1	0.7	0.9	130	588	6757
0.05	1	0.7	0.9	123	677	6754
0.05	1	0.7	0.9	106	650	6773
0.05	1	0.7	0.9	114	644	6764
0.05	1	0.7	0.9	142	768	6766
0.05	1	0.7	0.9	123	581	6774
[truncated: 20,505 more rows]

## Sheet: SA2
sensitivity analysis for q and r (wide range)
simulation result of 400 workers
edge: perimeters along edge
inner: perimeters away from edge
a	x	q	r	edge	inner	area
0.05	1	0.003	7e-05	141	547	6757
0.05	1	0.003	7e-05	156	572	6751
0.05	1	0.003	7e-05	156	504	6744
0.05	1	0.003	7e-05	153	531	6741
0.05	1	0.003	7e-05	146	532	6726
0.05	1	0.003	7e-05	139	503	6729
0.05	1	0.003	7e-05	144	528	6731
0.05	1	0.003	7e-05	142	540	6736
0.05	1	0.003	7e-05	157	481	6744
0.05	1	0.003	7e-05	153	539	6745
0.05	1	0.003	7e-05	153	515	6718
0.05	1	0.003	7e-05	145	493	6745
0.05	1	0.003	7e-05	161	599	6737
0.05	1	0.003	7e-05	141	545	6735
0.05	1	0.003	7e-05	142	526	6723
0.05	1	0.003	7e-05	139	527	6745
0.05	1	0.003	7e-05	162	628	6761
0.05	1	0.003	7e-05	149	545	6698
0.05	1	0.003	7e-05	147	551	6740
0.05	1	0.003	7e-05	157	539	6715
0.05	1	0.003	7e-05	149	531	6720
0.05	1	0.003	7e-05	156	500	6736
0.05	1	0.003	7e-05	156	518	6729
0.05	1	0.003	7e-05	161	549	6751
0.05	1	0.003	7e-05	154	592	6726
0.05	1	0.003	7e-05	157	493	6761
0.05	1	0.003	7e-05	153	541	6741
0.05	1	0.003	7e-05	149	503	6744
0.05	1	0.003	7e-05	149	531	6709
0.05	1	0.003	7e-05	142	474	6743
0.05	1	0.003	7e-05	156	502	6764
0.05	1	0.003	7e-05	148	528	6745
0.05	1	0.003	7e-05	160	560	6712
0.05	1	0.003	7e-05	141	521	6731
0.05	1	0.003	7e-05	157	499	6753
0.05	1	0.003	7e-05	145	513	6736
0.05	1	0.003	7e-05	144	518	6741
0.05	1	0.003	7e-05	146	512	6730
0.05	1	0.003	7e-05	160	548	6726
0.05	1	0.003	7e-05	149	529	6717
0.05	1	0.003	7e-05	157	531	6751
0.05	1	0.003	7e-05	148	560	6714
0.05	1	0.003	7e-05	166	530	6749
0.05	1	0.003	7e-05	152	530	6733
0.05	1	0.003	7e-05	156	554	6719
0.05	1	0.003	7e-05	144	508	6702
0.05	1	0.003	7e-05	158	528	6738
0.05	1	0.003	7e-05	148	522	6699
0.05	1	0.003	7e-05	154	548	6713
0.05	1	0.003	7e-05	156	500	6708
0.05	1	0.003	7e-05	154	598	6727
0.05	1	0.003	7e-05	156	552	6762
0.05	1	0.003	7e-05	145	495	6747
0.05	1	0.003	7e-05	155	501	6743
0.05	1	0.003	7e-05	150	526	6735
0.05	1	0.003	7e-05	155	553	6731
0.05	1	0.003	7e-05	152	558	6744
0.05	1	0.003	7e-05	134	496	6737
0.05	1	0.003	7e-05	154	520	6750
0.05	1	0.003	7e-05	146	586	6726
0.05	1	0.003	7e-05	134	532	6741
0.05	1	0.003	7e-05	149	523	6729
0.05	1	0.003	7e-05	151	579	6728
0.05	1	0.003	7e-05	158	556	6739
0.05	1	0.003	7e-05	159	581	6737
0.05	1	0.003	7e-05	156	520	6719
0.05	1	0.003	7e-05	159	551	6738
0.05	1	0.003	7e-05	153	523	6726
0.05	1	0.003	7e-05	149	493	6734
0.05	1	0.003	7e-05	133	513	6739
0.05	1	0.003	7e-05	159	585	6730
0.05	1	0.003	7e-05	147	469	6751
0.05	1	0.003	7e-05	159	599	6728
0.05	1	0.003	7e-05	153	583	6739
0.05	1	0.003	7e-05	137	491	6744
0.05	1	0.003	7e-05	151	537	6766
0.05	1	0.003	7e-05	155	563	6755
0.05	1	0.003	7e-05	159	565	6730
0.05	1	0.003	7e-05	149	495	6744
0.05	1	0.003	7e-05	164	504	6707
0.05	1	0.003	7e-05	161	499	6721
0.05	1	0.003	7e-05	157	487	6748
0.05	1	0.003	7e-05	158	564	6753
0.05	1	0.003	7e-05	168	516	6723
0.05	1	0.003	7e-05	149	565	6752
0.05	1	0.003	7e-05	145	525	6746
0.05	1	0.003	7e-05	158	504	6758
0.05	1	0.003	7e-05	158	546	6753
0.05	1	0.003	7e-05	146	532	6739
0.05	1	0.003	7e-05	151	517	6729
0.05	1	0.003	7e-05	156	578	6741
0.05	1	0.003	7e-05	147	579	6732
0.05	1	0.003	7e-05	147	535	6746
0.05	1	0.003	7e-05	143	529	6735
0.05	1	0.003	7e-05	142	532	6747
0.05	1	0.003	7e-05	156	490	6737
0.05	1	0.003	7e-05	149	521	6754
0.05	1	0.003	7e-05	137	513	6733
0.05	1	0.003	7e-05	173	551	6740
0.05	1	0.003	7e-05	153	503	6750
0.05	1	0.003	0.0007	156	538	6719
0.05	1	0.003	0.0007	170	562	6723
0.05	1	0.003	0.0007	142	590	6734
0.05	1	0.003	0.0007	138	528	6728
0.05	1	0.003	0.0007	145	521	6765
0.05	1	0.003	0.0007	167	507	6743
0.05	1	0.003	0.0007	144	588	6748
0.05	1	0.003	0.0007	152	534	6754
0.05	1	0.003	0.0007	140	512	6726
0.05	1	0.003	0.0007	149	505	6749
0.05	1	0.003	0.0007	167	511	6719
0.05	1	0.003	0.0007	150	560	6721
0.05	1	0.003	0.0007	146	658	6753
0.05	1	0.003	0.0007	144	584	6741
0.05	1	0.003	0.0007	147	567	6736
0.05	1	0.003	0.0007	155	573	6736
0.05	1	0.003	0.0007	147	547	6746
0.05	1	0.003	0.0007	155	509	6749
0.05	1	0.003	0.0007	155	511	6730
0.05	1	0.003	0.0007	152	528	6739
0.05	1	0.003	0.0007	161	559	6744
0.05	1	0.003	0.0007	148	516	6743
0.05	1	0.003	0.0007	153	525	6740
0.05	1	0.003	0.0007	169	561	6732
0.05	1	0.003	0.0007	156	616	6762
0.05	1	0.003	0.0007	150	480	6726
0.05	1	0.003	0.0007	150	544	6745
0.05	1	0.003	0.0007	168	558	6732
0.05	1	0.003	0.0007	152	496	6754
0.05	1	0.003	0.0007	158	528	6722
0.05	1	0.003	0.0007	157	511	6738
0.05	1	0.003	0.0007	148	492	6734
0.05	1	0.003	0.0007	139	541	6760
0.05	1	0.003	0.0007	164	540	6739
0.05	1	0.003	0.0007	143	561	6735
0.05	1	0.003	0.0007	141	519	6751
0.05	1	0.003	0.0007	153	559	6709
0.05	1	0.003	0.0007	138	546	6727
0.05	1	0.003	0.0007	166	596	6727
0.05	1	0.003	0.0007	153	539	6747
0.05	1	0.003	0.0007	148	506	6712
0.05	1	0.003	0.0007	151	523	6742
0.05	1	0.003	0.0007	149	533	6741
0.05	1	0.003	0.0007	142	542	6751
0.05	1	0.003	0.0007	144	506	6762
0.05	1	0.003	0.0007	157	547	6739
0.05	1	0.003	0.0007	142	492	6747
0.05	1	0.003	0.0007	151	505	6741
0.05	1	0.003	0.0007	162	574	6734
0.05	1	0.003	0.0007	156	546	6739
0.05	1	0.003	0.0007	151	563	6720
0.05	1	0.003	0.0007	136	498	6751
0.05	1	0.003	0.0007	150	468	6749
0.05	1	0.003	0.0007	155	525	6755
0.05	1	0.003	0.0007	161	523	6743
0.05	1	0.003	0.0007	145	547	6736
0.05	1	0.003	0.0007	147	577	6742
0.05	1	0.003	0.0007	157	527	6754
0.05	1	0.003	0.0007	159	567	6736
0.05	1	0.003	0.0007	153	505	6731
0.05	1	0.003	0.0007	153	539	6743
0.05	1	0.003	0.0007	146	586	6736
0.05	1	0.003	0.0007	142	478	6746
0.05	1	0.003	0.0007	147	469	6763
0.05	1	0.003	0.0007	149	573	6759
0.05	1	0.003	0.0007	158	530	6749
0.05	1	0.003	0.0007	138	560	6753
0.05	1	0.003	0.0007	148	528	6735
0.05	1	0.003	0.0007	165	565	6721
0.05	1	0.003	0.0007	141	565	6742
0.05	1	0.003	0.0007	149	581	6745
0.05	1	0.003	0.0007	171	507	6742
0.05	1	0.003	0.0007	147	525	6770
0.05	1	0.003	0.0007	151	505	6753
0.05	1	0.003	0.0007	167	549	6727
0.05	1	0.003	0.0007	147	509	6732
0.05	1	0.003	0.0007	139	527	6731
0.05	1	0.003	0.0007	164	538	6708
0.05	1	0.003	0.0007	158	508	6725
0.05	1	0.003	0.0007	141	505	6733
0.05	1	0.003	0.0007	159	641	6744
0.05	1	0.003	0.0007	149	523	6728
0.05	1	0.003	0.0007	156	534	6763
0.05	1	0.003	0.0007	159	563	6741
0.05	1	0.003	0.0007	134	550	6737
0.05	1	0.003	0.0007	144	538	6722
0.05	1	0.003	0.0007	148	508	6738
0.05	1	0.003	0.0007	154	562	6720
0.05	1	0.003	0.0007	150	554	6734
0.05	1	0.003	0.0007	148	560	6780
0.05	1	0.003	0.0007	165	505	6738
0.05	1	0.003	0.0007	149	539	6727
0.05	1	0.003	0.0007	166	540	6756
0.05	1	0.003	0.0007	154	518	6735
0.05	1	0.003	0.0007	138	516	6770
0.05	1	0.003	0.0007	144	502	6753
0.05	1	0.003	0.0007	142	550	6737
0.05	1	0.003	0.0007	151	469	6742
0.05	1	0.003	0.0007	149	537	6738
0.05	1	0.003	0.0007	142	520	6740
0.05	1	0.003	0.007	161	525	6727
0.05	1	0.003	0.007	154	490	6751
0.05	1	0.003	0.007	152	560	6741
0.05	1	0.003	0.007	145	469	6723
0.05	1	0.003	0.007	142	598	6753
0.05	1	0.003	0.007	147	561	6763
0.05	1	0.003	0.007	135	569	6721
0.05	1	0.003	0.007	161	553	6727
0.05	1	0.003	0.007	158	560	6739
0.05	1	0.003	0.007	153	537	6743
0.05	1	0.003	0.007	129	547	6726
0.05	1	0.003	0.007	158	544	6723
0.05	1	0.003	0.007	134	524	6757
0.05	1	0.003	0.007	139	545	6727
0.05	1	0.003	0.007	132	460	6722
0.05	1	0.003	0.007	158	512	6742
0.05	1	0.003	0.007	153	513	6734
0.05	1	0.003	0.007	145	563	6760
0.05	1	0.003	0.007	150	548	6729
0.05	1	0.003	0.007	153	587	6751
0.05	1	0.003	0.007	149	555	6738
0.05	1	0.003	0.007	149	495	6746
0.05	1	0.003	0.007	144	554	6716
0.05	1	0.003	0.007	152	472	6731
0.05	1	0.003	0.007	158	516	6734
0.05	1	0.003	0.007	139	537	6731
0.05	1	0.003	0.007	159	583	6746
0.05	1	0.003	0.007	156	630	6720
0.05	1	0.003	0.007	157	561	6732
0.05	1	0.003	0.007	158	558	6735
0.05	1	0.003	0.007	165	509	6720
0.05	1	0.003	0.007	142	538	6728
0.05	1	0.003	0.007	150	526	6773
0.05	1	0.003	0.007	151	503	6739
0.05	1	0.003	0.007	135	499	6743
0.05	1	0.003	0.007	161	557	6732
0.05	1	0.003	0.007	132	502	6721
0.05	1	0.003	0.007	148	522	6717
0.05	1	0.003	0.007	144	526	6756
0.05	1	0.003	0.007	147	549	6725
0.05	1	0.003	0.007	144	518	6717
0.05	1	0.003	0.007	146	522	6755
0.05	1	0.003	0.007	147	539	6721
0.05	1	0.003	0.007	148	528	6713
0.05	1	0.003	0.007	130	552	6737
0.05	1	0.003	0.007	153	563	6752
0.05	1	0.003	0.007	143	507	6765
0.05	1	0.003	0.007	153	529	6748
0.05	1	0.003	0.007	148	616	6743
0.05	1	0.003	0.007	143	533	6746
0.05	1	0.003	0.007	152	540	6744
0.05	1	0.003	0.007	151	553	6745
0.05	1	0.003	0.007	142	570	6732
0.05	1	0.003	0.007	135	539	6747
0.05	1	0.003	0.007	137	513	6739
0.05	1	0.003	0.007	147	491	6761
0.05	1	0.003	0.007	164	562	6748
0.05	1	0.003	0.007	156	556	6753
0.05	1	0.003	0.007	143	527	6759
0.05	1	0.003	0.007	152	492	6728
0.05	1	0.003	0.007	144	566	6757
0.05	1	0.003	0.007	146	540	6731
0.05	1	0.003	0.007	148	568	6751
0.05	1	0.003	0.007	164	570	6755
0.05	1	0.003	0.007	143	509	6759
0.05	1	0.003	0.007	137	533	6757
0.05	1	0.003	0.007	158	550	6738
0.05	1	0.003	0.007	141	521	6738
0.05	1	0.003	0.007	149	559	6750
0.05	1	0.003	0.007	147	527	6743
0.05	1	0.003	0.007	150	528	6728
0.05	1	0.003	0.007	146	494	6732
0.05	1	0.003	0.007	153	541	6714
0.05	1	0.003	0.007	143	513	6740
0.05	1	0.003	0.007	150	526	6749
0.05	1	0.003	0.007	162	502	6758
0.05	1	0.003	0.007	159	521	6734
0.05	1	0.003	0.007	156	522	6743
0.05	1	0.003	0.007	171	565	6757
0.05	1	0.003	0.007	157	563	6741
0.05	1	0.003	0.007	148	506	6753
0.05	1	0.003	0.007	149	513	6740
0.05	1	0.003	0.007	141	559	6756
0.05	1	0.003	0.007	147	533	6752
0.05	1	0.003	0.007	143	505	6755
0.05	1	0.003	0.007	149	523	6757
0.05	1	0.003	0.007	143	513	6757
0.05	1	0.003	0.007	153	527	6741
0.05	1	0.003	0.007	136	516	6705
0.05	1	0.003	0.007	140	538	6747
0.05	1	0.003	0.007	144	526	6729
0.05	1	0.003	0.007	153	559	6745
0.05	1	0.003	0.007	158	488	6753
0.05	1	0.003	0.007	143	483	6736
0.05	1	0.003	0.007	149	497	6732
0.05	1	0.003	0.007	152	556	6727
0.05	1	0.003	0.007	167	571	6724
0.05	1	0.003	0.007	159	569	6736
0.05	1	0.003	0.007	142	548	6756
0.05	1	0.003	0.007	151	511	6732
0.05	1	0.003	0.07	144	536	6762
0.05	1	0.003	0.07	155	557	6738
0.05	1	0.003	0.07	153	535	6757
0.05	1	0.003	0.07	153	523	6726
0.05	1	0.003	0.07	148	524	6741
0.05	1	0.003	0.07	138	532	6746
0.05	1	0.003	0.07	151	527	6763
0.05	1	0.003	0.07	150	514	6766
0.05	1	0.003	0.07	139	605	6733
0.05	1	0.003	0.07	154	540	6723
0.05	1	0.003	0.07	145	501	6727
0.05	1	0.003	0.07	155	521	6742
0.05	1	0.003	0.07	150	514	6758
0.05	1	0.003	0.07	144	496	6720
0.05	1	0.003	0.07	160	510	6731
0.05	1	0.003	0.07	154	494	6737
0.05	1	0.003	0.07	164	546	6760
0.05	1	0.003	0.07	160	544	6716
0.05	1	0.003	0.07	137	529	6716
0.05	1	0.003	0.07	144	524	6735
0.05	1	0.003	0.07	146	466	6750
0.05	1	0.003	0.07	157	557	6738
0.05	1	0.003	0.07	156	546	6741
0.05	1	0.003	0.07	158	540	6726
0.05	1	0.003	0.07	156	520	6746
0.05	1	0.003	0.07	148	512	6743
0.05	1	0.003	0.07	147	505	6715
0.05	1	0.003	0.07	149	549	6756
0.05	1	0.003	0.07	158	536	6735
0.05	1	0.003	0.07	144	564	6730
0.05	1	0.003	0.07	146	554	6731
0.05	1	0.003	0.07	142	488	6726
0.05	1	0.003	0.07	166	518	6746
0.05	1	0.003	0.07	171	567	6747
0.05	1	0.003	0.07	156	592	6735
0.05	1	0.003	0.07	153	557	6744
0.05	1	0.003	0.07	139	511	6739
0.05	1	0.003	0.07	149	519	6731
0.05	1	0.003	0.07	141	535	6753
0.05	1	0.003	0.07	167	549	6724
0.05	1	0.003	0.07	165	607	6740
0.05	1	0.003	0.07	140	524	6741
0.05	1	0.003	0.07	144	510	6743
0.05	1	0.003	0.07	144	520	6751
0.05	1	0.003	0.07	152	504	6729
0.05	1	0.003	0.07	147	559	6749
0.05	1	0.003	0.07	143	581	6725
0.05	1	0.003	0.07	157	493	6741
0.05	1	0.003	0.07	158	542	6726
0.05	1	0.003	0.07	145	523	6736
0.05	1	0.003	0.07	149	517	6742
0.05	1	0.003	0.07	144	576	6747
0.05	1	0.003	0.07	165	529	6711
0.05	1	0.003	0.07	147	539	6739
0.05	1	0.003	0.07	151	557	6722
0.05	1	0.003	0.07	152	576	6742
0.05	1	0.003	0.07	146	472	6739
0.05	1	0.003	0.07	155	497	6727
0.05	1	0.003	0.07	145	543	6727
0.05	1	0.003	0.07	147	541	6744
0.05	1	0.003	0.07	147	565	6755
0.05	1	0.003	0.07	145	503	6749
0.05	1	0.003	0.07	149	515	6752
0.05	1	0.003	0.07	155	555	6726
0.05	1	0.003	0.07	158	602	6747
0.05	1	0.003	0.07	158	520	6753
0.05	1	0.003	0.07	140	498	6735
0.05	1	0.003	0.07	146	484	6742
0.05	1	0.003	0.07	158	510	6744
0.05	1	0.003	0.07	154	560	6742
0.05	1	0.003	0.07	148	528	6757
0.05	1	0.003	0.07	140	486	6762
0.05	1	0.003	0.07	161	533	6742
0.05	1	0.003	0.07	144	558	6724
0.05	1	0.003	0.07	155	539	6744
0.05	1	0.003	0.07	139	519	6728
0.05	1	0.003	0.07	148	546	6727
0.05	1	0.003	0.07	139	533	6745
0.05	1	0.003	0.07	152	536	6736
0.05	1	0.003	0.07	140	528	6725
0.05	1	0.003	0.07	154	504	6758
0.05	1	0.003	0.07	147	519	6718
0.05	1	0.003	0.07	151	507	6743
0.05	1	0.003	0.07	159	567	6728
0.05	1	0.003	0.07	157	511	6728
0.05	1	0.003	0.07	145	549	6764
0.05	1	0.003	0.07	139	515	6744
0.05	1	0.003	0.07	154	504	6745
0.05	1	0.003	0.07	176	544	6745
0.05	1	0.003	0.07	157	593	6737
0.05	1	0.003	0.07	147	505	6729
0.05	1	0.003	0.07	159	521	6770
0.05	1	0.003	0.07	159	491	6733
0.05	1	0.003	0.07	156	510	6730
0.05	1	0.003	0.07	154	562	6742
0.05	1	0.003	0.07	150	572	6741
0.05	1	0.003	0.07	143	539	6750
0.05	1	0.003	0.07	153	531	6725
0.05	1	0.003	0.07	159	553	6744
0.05	1	0.003	0.07	152	552	6766
0.05	1	0.003	0.7	152	552	6735
0.05	1	0.003	0.7	167	513	6744
0.05	1	0.003	0.7	171	539	6732
0.05	1	0.003	0.7	145	573	6724
0.05	1	0.003	0.7	148	476	6727
0.05	1	0.003	0.7	153	543	6767
0.05	1	0.003	0.7	138	512	6734
0.05	1	0.003	0.7	162	568	6732
0.05	1	0.003	0.7	144	534	6742
0.05	1	0.003	0.7	152	506	6730
0.05	1	0.003	0.7	151	557	6752
0.05	1	0.003	0.7	155	541	6726
0.05	1	0.003	0.7	165	511	6722
0.05	1	0.003	0.7	164	520	6718
0.05	1	0.003	0.7	156	558	6740
0.05	1	0.003	0.7	139	541	6721
0.05	1	0.003	0.7	159	555	6734
0.05	1	0.003	0.7	158	552	6735
0.05	1	0.003	0.7	164	568	6769
0.05	1	0.003	0.7	146	516	6732
0.05	1	0.003	0.7	161	497	6749
0.05	1	0.003	0.7	167	559	6719
0.05	1	0.003	0.7	139	503	6732
0.05	1	0.003	0.7	154	556	6727
0.05	1	0.003	0.7	157	523	6725
0.05	1	0.003	0.7	145	521	6745
0.05	1	0.003	0.7	153	495	6735
0.05	1	0.003	0.7	139	533	6741
0.05	1	0.003	0.7	148	532	6737
0.05	1	0.003	0.7	150	528	6730
0.05	1	0.003	0.7	152	540	6743
0.05	1	0.003	0.7	139	547	6736
0.05	1	0.003	0.7	138	564	6747
0.05	1	0.003	0.7	151	545	6732
0.05	1	0.003	0.7	151	585	6723
0.05	1	0.003	0.7	152	522	6753
0.05	1	0.003	0.7	154	530	6726
0.05	1	0.003	0.7	146	484	6753
0.05	1	0.003	0.7	152	566	6709
0.05	1	0.003	0.7	156	574	6721
0.05	1	0.003	0.7	129	553	6745
0.05	1	0.003	0.7	150	574	6748
0.05	1	0.003	0.7	148	528	6730
0.05	1	0.003	0.7	164	558	6751
0.05	1	0.003	0.7	134	552	6729
0.05	1	0.003	0.7	145	539	6752
0.05	1	0.003	0.7	153	501	6728
0.05	1	0.003	0.7	151	523	6748
0.05	1	0.003	0.7	146	532	6744
0.05	1	0.003	0.7	140	574	6734
0.05	1	0.003	0.7	168	540	6755
0.05	1	0.003	0.7	174	582	6738
0.05	1	0.003	0.7	149	535	6752
0.05	1	0.003	0.7	156	574	6729
0.05	1	0.003	0.7	150	538	6753
0.05	1	0.003	0.7	128	488	6734
0.05	1	0.003	0.7	152	528	6727
0.05	1	0.003	0.7	146	546	6743
0.05	1	0.003	0.7	138	548	6750
0.05	1	0.003	0.7	157	595	6755
0.05	1	0.003	0.7	150	512	6746
0.05	1	0.003	0.7	159	549	6740
0.05	1	0.003	0.7	156	554	6739
0.05	1	0.003	0.7	148	512	6741
0.05	1	0.003	0.7	162	536	6749
0.05	1	0.003	0.7	157	539	6733
0.05	1	0.003	0.7	166	542	6734
0.05	1	0.003	0.7	142	500	6762
0.05	1	0.003	0.7	143	461	6732
0.05	1	0.003	0.7	136	552	6750
0.05	1	0.003	0.7	157	541	6754
0.05	1	0.003	0.7	150	566	6737
0.05	1	0.003	0.7	146	496	6748
0.05	1	0.003	0.7	156	544	6736
0.05	1	0.003	0.7	140	480	6739
0.05	1	0.003	0.7	153	515	6750
0.05	1	0.003	0.7	165	573	6720
0.05	1	0.003	0.7	137	529	6750
0.05	1	0.003	0.7	143	593	6725
0.05	1	0.003	0.7	150	522	6715
0.05	1	0.003	0.7	142	518	6747
0.05	1	0.003	0.7	147	563	6735
0.05	1	0.003	0.7	149	529	6743
0.05	1	0.003	0.7	163	569	6742
0.05	1	0.003	0.7	155	543	6744
0.05	1	0.003	0.7	163	563	6756
0.05	1	0.003	0.7	165	515	6735
0.05	1	0.003	0.7	149	549	6731
0.05	1	0.003	0.7	156	562	6752
0.05	1	0.003	0.7	144	488	6750
0.05	1	0.003	0.7	138	470	6727
0.05	1	0.003	0.7	136	524	6745
0.05	1	0.003	0.7	154	542	6727
0.05	1	0.003	0.7	149	557	6748
0.05	1	0.003	0.7	145	577	6746
0.05	1	0.003	0.7	142	488	6758
0.05	1	0.003	0.7	153	497	6720
0.05	1	0.003	0.7	138	526	6720
0.05	1	0.003	0.7	139	497	6748
0.05	1	0.003	0.7	153	543	6737
0.05	1	0.03	7e-05	153	501	6736
0.05	1	0.03	7e-05	157	537	6734
0.05	1	0.03	7e-05	159	561	6747
0.05	1	0.03	7e-05	143	547	6746
0.05	1	0.03	7e-05	147	517	6733
0.05	1	0.03	7e-05	145	541	6760
0.05	1	0.03	7e-05	149	541	6736
0.05	1	0.03	7e-05	141	523	6737
0.05	1	0.03	7e-05	143	517	6737
0.05	1	0.03	7e-05	136	544	6752
0.05	1	0.03	7e-05	173	575	6725
0.05	1	0.03	7e-05	135	469	6746
0.05	1	0.03	7e-05	154	510	6758
0.05	1	0.03	7e-05	142	524	6718
0.05	1	0.03	7e-05	136	546	6729
0.05	1	0.03	7e-05	146	508	6766
0.05	1	0.03	7e-05	142	510	6736
0.05	1	0.03	7e-05	153	535	6749
0.05	1	0.03	7e-05	145	501	6752
0.05	1	0.03	7e-05	148	522	6739
0.05	1	0.03	7e-05	143	545	6727
0.05	1	0.03	7e-05	160	514	6737
0.05	1	0.03	7e-05	148	548	6729
0.05	1	0.03	7e-05	156	558	6759
0.05	1	0.03	7e-05	153	543	6743
0.05	1	0.03	7e-05	155	509	6729
0.05	1	0.03	7e-05	143	473	6750
0.05	1	0.03	7e-05	156	550	6738
0.05	1	0.03	7e-05	154	606	6739
0.05	1	0.03	7e-05	141	567	6726
0.05	1	0.03	7e-05	160	544	6732
0.05	1	0.03	7e-05	144	518	6747
0.05	1	0.03	7e-05	140	566	6732
0.05	1	0.03	7e-05	153	583	6734
0.05	1	0.03	7e-05	160	528	6748
0.05	1	0.03	7e-05	147	545	6742
0.05	1	0.03	7e-05	148	518	6729
0.05	1	0.03	7e-05	138	554	6738
0.05	1	0.03	7e-05	161	515	6752
0.05	1	0.03	7e-05	140	492	6733
0.05	1	0.03	7e-05	151	489	6747
0.05	1	0.03	7e-05	152	580	6739
0.05	1	0.03	7e-05	155	549	6762
0.05	1	0.03	7e-05	145	543	6749
0.05	1	0.03	7e-05	144	492	6739
0.05	1	0.03	7e-05	152	490	6747
0.05	1	0.03	7e-05	158	580	6750
0.05	1	0.03	7e-05	162	584	6721
0.05	1	0.03	7e-05	147	499	6755
0.05	1	0.03	7e-05	153	561	6709
0.05	1	0.03	7e-05	152	494	6737
0.05	1	0.03	7e-05	172	552	6746
0.05	1	0.03	7e-05	158	554	6717
0.05	1	0.03	7e-05	152	510	6721
0.05	1	0.03	7e-05	136	480	6750
0.05	1	0.03	7e-05	153	555	6746
0.05	1	0.03	7e-05	144	556	6740
0.05	1	0.03	7e-05	152	528	6751
0.05	1	0.03	7e-05	156	576	6733
0.05	1	0.03	7e-05	169	547	6738
0.05	1	0.03	7e-05	148	594	6760
0.05	1	0.03	7e-05	148	536	6735
0.05	1	0.03	7e-05	150	516	6722
0.05	1	0.03	7e-05	142	512	6733
0.05	1	0.03	7e-05	135	551	6734
0.05	1	0.03	7e-05	150	516	6726
0.05	1	0.03	7e-05	160	580	6742
0.05	1	0.03	7e-05	169	545	6727
0.05	1	0.03	7e-05	155	565	6765
0.05	1	0.03	7e-05	153	555	6738
0.05	1	0.03	7e-05	156	594	6773
0.05	1	0.03	7e-05	136	586	6752
0.05	1	0.03	7e-05	151	543	6734
0.05	1	0.03	7e-05	147	517	6744
0.05	1	0.03	7e-05	139	525	6727
0.05	1	0.03	7e-05	159	519	6726
0.05	1	0.03	7e-05	150	488	6725
0.05	1	0.03	7e-05	158	572	6772
0.05	1	0.03	7e-05	158	534	6720
0.05	1	0.03	7e-05	145	513	6753
0.05	1	0.03	7e-05	166	540	6751
0.05	1	0.03	7e-05	162	550	6755
0.05	1	0.03	7e-05	139	537	6690
0.05	1	0.03	7e-05	149	489	6717
0.05	1	0.03	7e-05	149	543	6760
0.05	1	0.03	7e-05	149	535	6729
0.05	1	0.03	7e-05	150	552	6741
0.05	1	0.03	7e-05	155	571	6732
0.05	1	0.03	7e-05	142	558	6745
0.05	1	0.03	7e-05	140	538	6732
0.05	1	0.03	7e-05	144	490	6739
0.05	1	0.03	7e-05	143	549	6709
0.05	1	0.03	7e-05	151	581	6737
0.05	1	0.03	7e-05	151	519	6744
0.05	1	0.03	7e-05	139	521	6732
0.05	1	0.03	7e-05	148	522	6740
0.05	1	0.03	7e-05	151	559	6741
0.05	1	0.03	7e-05	175	505	6694
0.05	1	0.03	7e-05	154	500	6730
0.05	1	0.03	7e-05	142	572	6727
0.05	1	0.03	0.0007	148	536	6728
0.05	1	0.03	0.0007	148	520	6758
0.05	1	0.03	0.0007	149	527	6711
0.05	1	0.03	0.0007	158	532	6712
0.05	1	0.03	0.0007	135	523	6724
0.05	1	0.03	0.0007	147	505	6725
0.05	1	0.03	0.0007	146	498	6747
0.05	1	0.03	0.0007	142	604	6723
0.05	1	0.03	0.0007	159	535	6733
0.05	1	0.03	0.0007	148	524	6769
0.05	1	0.03	0.0007	145	545	6744
0.05	1	0.03	0.0007	162	518	6726
0.05	1	0.03	0.0007	138	540	6719
0.05	1	0.03	0.0007	139	515	6737
0.05	1	0.03	0.0007	165	505	6731
0.05	1	0.03	0.0007	153	523	6720
0.05	1	0.03	0.0007	143	585	6746
0.05	1	0.03	0.0007	146	550	6749
0.05	1	0.03	0.0007	145	543	6730
0.05	1	0.03	0.0007	150	518	6764
0.05	1	0.03	0.0007	155	551	6737
0.05	1	0.03	0.0007	150	586	6742
0.05	1	0.03	0.0007	148	500	6734
0.05	1	0.03	0.0007	154	548	6726
0.05	1	0.03	0.0007	155	535	6727
0.05	1	0.03	0.0007	162	534	6755
0.05	1	0.03	0.0007	147	579	6724
0.05	1	0.03	0.0007	142	510	6751
0.05	1	0.03	0.0007	169	503	6736
0.05	1	0.03	0.0007	159	551	6740
0.05	1	0.03	0.0007	140	530	6721
0.05	1	0.03	0.0007	160	532	6726
0.05	1	0.03	0.0007	139	483	6744
0.05	1	0.03	0.0007	148	506	6745
0.05	1	0.03	0.0007	141	537	6736
0.05	1	0.03	0.0007	160	530	6747
0.05	1	0.03	0.0007	148	536	6718
0.05	1	0.03	0.0007	157	565	6725
0.05	1	0.03	0.0007	139	505	6745
0.05	1	0.03	0.0007	158	488	6756
0.05	1	0.03	0.0007	159	513	6738
0.05	1	0.03	0.0007	152	552	6731
0.05	1	0.03	0.0007	148	556	6740
0.05	1	0.03	0.0007	147	535	6747
0.05	1	0.03	0.0007	155	571	6755
0.05	1	0.03	0.0007	145	535	6742
0.05	1	0.03	0.0007	152	530	6705
0.05	1	0.03	0.0007	151	517	6729
0.05	1	0.03	0.0007	151	509	6732
0.05	1	0.03	0.0007	152	502	6747
0.05	1	0.03	0.0007	156	550	6725
0.05	1	0.03	0.0007	152	532	6750
0.05	1	0.03	0.0007	150	548	6729
0.05	1	0.03	0.0007	148	544	6740
0.05	1	0.03	0.0007	146	536	6713
0.05	1	0.03	0.0007	147	511	6748
0.05	1	0.03	0.0007	150	516	6752
0.05	1	0.03	0.0007	155	531	6744
0.05	1	0.03	0.0007	147	497	6725
0.05	1	0.03	0.0007	158	492	6749
0.05	1	0.03	0.0007	152	578	6736
0.05	1	0.03	0.0007	144	516	6730
0.05	1	0.03	0.0007	147	495	6748
0.05	1	0.03	0.0007	150	532	6743
0.05	1	0.03	0.0007	149	551	6759
0.05	1	0.03	0.0007	155	539	6738
0.05	1	0.03	0.0007	151	537	6765
0.05	1	0.03	0.0007	153	475	6726
0.05	1	0.03	0.0007	144	528	6755
0.05	1	0.03	0.0007	145	491	6753
0.05	1	0.03	0.0007	155	573	6758
0.05	1	0.03	0.0007	134	492	6744
0.05	1	0.03	0.0007	158	498	6740
0.05	1	0.03	0.0007	153	489	6745
0.05	1	0.03	0.0007	150	554	6758
0.05	1	0.03	0.0007	152	522	6738
0.05	1	0.03	0.0007	164	570	6739
0.05	1	0.03	0.0007	143	547	6768
0.05	1	0.03	0.0007	156	554	6736
0.05	1	0.03	0.0007	138	524	6745
0.05	1	0.03	0.0007	163	551	6726
0.05	1	0.03	0.0007	143	535	6746
0.05	1	0.03	0.0007	161	513	6749
0.05	1	0.03	0.0007	152	578	6753
0.05	1	0.03	0.0007	173	501	6738
0.05	1	0.03	0.0007	145	563	6748
0.05	1	0.03	0.0007	151	535	6776
0.05	1	0.03	0.0007	146	528	6730
0.05	1	0.03	0.0007	155	507	6727
0.05	1	0.03	0.0007	153	585	6752
0.05	1	0.03	0.0007	143	521	6730
0.05	1	0.03	0.0007	141	525	6758
0.05	1	0.03	0.0007	149	523	6741
0.05	1	0.03	0.0007	147	523	6749
0.05	1	0.03	0.0007	151	575	6726
0.05	1	0.03	0.0007	155	539	6743
0.05	1	0.03	0.0007	152	510	6745
0.05	1	0.03	0.0007	141	579	6725
0.05	1	0.03	0.0007	129	521	6741
0.05	1	0.03	0.0007	158	530	6743
0.05	1	0.03	0.007	141	541	6734
0.05	1	0.03	0.007	141	459	6771
0.05	1	0.03	0.007	135	493	6740
0.05	1	0.03	0.007	144	474	6758
0.05	1	0.03	0.007	152	516	6763
0.05	1	0.03	0.007	154	534	6758
0.05	1	0.03	0.007	146	514	6753
0.05	1	0.03	0.007	157	547	6751
0.05	1	0.03	0.007	139	521	6743
0.05	1	0.03	0.007	153	559	6746
0.05	1	0.03	0.007	156	520	6728
0.05	1	0.03	0.007	145	547	6721
0.05	1	0.03	0.007	168	556	6723
0.05	1	0.03	0.007	149	535	6722
0.05	1	0.03	0.007	150	516	6743
0.05	1	0.03	0.007	159	549	6737
0.05	1	0.03	0.007	164	592	6752
0.05	1	0.03	0.007	139	531	6740
0.05	1	0.03	0.007	154	574	6721
0.05	1	0.03	0.007	158	528	6738
0.05	1	0.03	0.007	153	485	6758
0.05	1	0.03	0.007	153	527	6735
0.05	1	0.03	0.007	143	545	6755
0.05	1	0.03	0.007	148	504	6742
0.05	1	0.03	0.007	169	521	6761
0.05	1	0.03	0.007	151	541	6734
0.05	1	0.03	0.007	129	497	6733
0.05	1	0.03	0.007	164	484	6752
0.05	1	0.03	0.007	158	534	6748
0.05	1	0.03	0.007	146	532	6749
0.05	1	0.03	0.007	150	538	6737
0.05	1	0.03	0.007	152	520	6746
0.05	1	0.03	0.007	142	568	6730
0.05	1	0.03	0.007	154	538	6752
0.05	1	0.03	0.007	156	542	6748
0.05	1	0.03	0.007	148	526	6751
0.05	1	0.03	0.007	143	527	6726
0.05	1	0.03	0.007	158	554	6735
0.05	1	0.03	0.007	152	512	6748
0.05	1	0.03	0.007	141	493	6730
0.05	1	0.03	0.007	155	555	6757
0.05	1	0.03	0.007	146	566	6745
0.05	1	0.03	0.007	145	517	6757
0.05	1	0.03	0.007	149	485	6747
0.05	1	0.03	0.007	139	537	6737
0.05	1	0.03	0.007	155	533	6737
0.05	1	0.03	0.007	144	554	6740
0.05	1	0.03	0.007	157	585	6738
0.05	1	0.03	0.007	169	507	6733
0.05	1	0.03	0.007	154	632	6729
0.05	1	0.03	0.007	152	598	6745
0.05	1	0.03	0.007	147	531	6742
0.05	1	0.03	0.007	143	503	6715
0.05	1	0.03	0.007	149	523	6745
0.05	1	0.03	0.007	161	579	6754
0.05	1	0.03	0.007	149	539	6752
0.05	1	0.03	0.007	142	508	6756
0.05	1	0.03	0.007	140	554	6743
0.05	1	0.03	0.007	158	498	6726
0.05	1	0.03	0.007	147	521	6728
0.05	1	0.03	0.007	159	561	6726
0.05	1	0.03	0.007	145	529	6729
0.05	1	0.03	0.007	145	569	6735
0.05	1	0.03	0.007	155	511	6716
0.05	1	0.03	0.007	160	498	6731
0.05	1	0.03	0.007	164	670	6713
0.05	1	0.03	0.007	162	506	6726
0.05	1	0.03	0.007	139	473	6751
0.05	1	0.03	0.007	161	539	6737
0.05	1	0.03	0.007	136	568	6760
0.05	1	0.03	0.007	147	495	6749
0.05	1	0.03	0.007	150	536	6722
0.05	1	0.03	0.007	162	508	6733
0.05	1	0.03	0.007	149	553	6728
0.05	1	0.03	0.007	156	558	6733
0.05	1	0.03	0.007	147	569	6737
0.05	1	0.03	0.007	158	540	6720
0.05	1	0.03	0.007	165	501	6701
0.05	1	0.03	0.007	154	532	6740
0.05	1	0.03	0.007	146	508	6743
0.05	1	0.03	0.007	143	551	6725
0.05	1	0.03	0.007	141	517	6724
0.05	1	0.03	0.007	143	485	6738
0.05	1	0.03	0.007	165	519	6749
0.05	1	0.03	0.007	143	519	6743
0.05	1	0.03	0.007	144	502	6741
0.05	1	0.03	0.007	150	508	6762
0.05	1	0.03	0.007	150	536	6751
0.05	1	0.03	0.007	156	558	6730
0.05	1	0.03	0.007	151	563	6744
0.05	1	0.03	0.007	156	558	6746
0.05	1	0.03	0.007	145	543	6732
0.05	1	0.03	0.007	145	483	6739
0.05	1	0.03	0.007	155	577	6758
0.05	1	0.03	0.007	141	557	6729
0.05	1	0.03	0.007	151	541	6711
0.05	1	0.03	0.007	151	527	6734
0.05	1	0.03	0.007	144	500	6748
0.05	1	0.03	0.007	168	538	6757
0.05	1	0.03	0.007	151	517	6755
0.05	1	0.03	0.07	141	523	6756
0.05	1	0.03	0.07	162	538	6709
0.05	1	0.03	0.07	153	555	6730
0.05	1	0.03	0.07	163	565	6753
0.05	1	0.03	0.07	156	508	6762
0.05	1	0.03	0.07	137	467	6753
0.05	1	0.03	0.07	158	524	6738
0.05	1	0.03	0.07	157	667	6772
0.05	1	0.03	0.07	151	553	6729
0.05	1	0.03	0.07	132	532	6777
0.05	1	0.03	0.07	152	510	6757
0.05	1	0.03	0.07	150	510	6733
0.05	1	0.03	0.07	155	539	6745
0.05	1	0.03	0.07	145	513	6745
0.05	1	0.03	0.07	143	517	6726
0.05	1	0.03	0.07	163	505	6743
0.05	1	0.03	0.07	166	548	6762
0.05	1	0.03	0.07	149	497	6728
0.05	1	0.03	0.07	151	587	6729
0.05	1	0.03	0.07	155	551	6724
0.05	1	0.03	0.07	155	535	6751
0.05	1	0.03	0.07	142	490	6733
0.05	1	0.03	0.07	151	577	6735
0.05	1	0.03	0.07	156	574	6716
0.05	1	0.03	0.07	149	523	6727
0.05	1	0.03	0.07	155	509	6738
0.05	1	0.03	0.07	142	538	6741
0.05	1	0.03	0.07	171	571	6736
0.05	1	0.03	0.07	156	552	6696
0.05	1	0.03	0.07	151	523	6754
0.05	1	0.03	0.07	153	531	6746
0.05	1	0.03	0.07	143	523	6750
0.05	1	0.03	0.07	148	592	6773
0.05	1	0.03	0.07	143	551	6736
0.05	1	0.03	0.07	160	546	6742
0.05	1	0.03	0.07	158	556	6751
0.05	1	0.03	0.07	142	516	6730
0.05	1	0.03	0.07	158	520	6724
0.05	1	0.03	0.07	148	476	6745
0.05	1	0.03	0.07	154	504	6733
0.05	1	0.03	0.07	154	572	6728
0.05	1	0.03	0.07	148	518	6743
0.05	1	0.03	0.07	152	570	6737
0.05	1	0.03	0.07	146	568	6739
0.05	1	0.03	0.07	168	542	6730
0.05	1	0.03	0.07	152	518	6751
0.05	1	0.03	0.07	140	520	6745
0.05	1	0.03	0.07	154	544	6771
0.05	1	0.03	0.07	161	535	6727
0.05	1	0.03	0.07	155	531	6729
0.05	1	0.03	0.07	139	539	6758
0.05	1	0.03	0.07	152	590	6755
0.05	1	0.03	0.07	156	534	6746
0.05	1	0.03	0.07	137	511	6731
0.05	1	0.03	0.07	169	577	6728
0.05	1	0.03	0.07	150	574	6740
0.05	1	0.03	0.07	141	555	6753
0.05	1	0.03	0.07	143	489	6733
0.05	1	0.03	0.07	155	547	6730
0.05	1	0.03	0.07	158	512	6737
0.05	1	0.03	0.07	154	538	6747
0.05	1	0.03	0.07	159	533	6721
0.05	1	0.03	0.07	153	537	6735
0.05	1	0.03	0.07	151	547	6740
0.05	1	0.03	0.07	143	545	6740
0.05	1	0.03	0.07	144	570	6747
0.05	1	0.03	0.07	142	486	6731
0.05	1	0.03	0.07	174	518	6753
0.05	1	0.03	0.07	148	496	6719
0.05	1	0.03	0.07	132	544	6758
0.05	1	0.03	0.07	152	508	6730
0.05	1	0.03	0.07	130	466	6738
0.05	1	0.03	0.07	147	553	6749
0.05	1	0.03	0.07	152	556	6733
0.05	1	0.03	0.07	149	619	6755
0.05	1	0.03	0.07	150	512	6745
0.05	1	0.03	0.07	148	546	6755
0.05	1	0.03	0.07	155	545	6737
0.05	1	0.03	0.07	148	472	6732
0.05	1	0.03	0.07	161	525	6729
0.05	1	0.03	0.07	133	491	6757
0.05	1	0.03	0.07	159	551	6747
0.05	1	0.03	0.07	170	558	6726
0.05	1	0.03	0.07	140	512	6745
0.05	1	0.03	0.07	137	553	6730
0.05	1	0.03	0.07	154	538	6735
0.05	1	0.03	0.07	168	472	6734
0.05	1	0.03	0.07	146	498	6752
0.05	1	0.03	0.07	153	529	6742
0.05	1	0.03	0.07	161	535	6743
0.05	1	0.03	0.07	159	549	6745
0.05	1	0.03	0.07	148	532	6742
0.05	1	0.03	0.07	159	533	6744
0.05	1	0.03	0.07	147	549	6727
0.05	1	0.03	0.07	151	527	6720
0.05	1	0.03	0.07	135	579	6722
0.05	1	0.03	0.07	158	558	6719
0.05	1	0.03	0.07	152	530	6745
0.05	1	0.03	0.07	148	580	6748
0.05	1	0.03	0.07	149	523	6736
0.05	1	0.03	0.7	143	535	6716
0.05	1	0.03	0.7	152	554	6744
0.05	1	0.03	0.7	147	543	6723
0.05	1	0.03	0.7	151	485	6774
0.05	1	0.03	0.7	151	555	6750
0.05	1	0.03	0.7	123	525	6749
0.05	1	0.03	0.7	160	534	6743
0.05	1	0.03	0.7	153	507	6719
0.05	1	0.03	0.7	154	540	6727
0.05	1	0.03	0.7	150	514	6742
0.05	1	0.03	0.7	144	554	6730
0.05	1	0.03	0.7	155	533	6733
0.05	1	0.03	0.7	165	503	6743
0.05	1	0.03	0.7	156	568	6716
0.05	1	0.03	0.7	151	547	6720
0.05	1	0.03	0.7	144	494	6737
0.05	1	0.03	0.7	154	504	6759
0.05	1	0.03	0.7	160	528	6728
0.05	1	0.03	0.7	149	549	6738
0.05	1	0.03	0.7	151	523	6736
0.05	1	0.03	0.7	143	531	6732
0.05	1	0.03	0.7	138	602	6734
0.05	1	0.03	0.7	152	502	6717
0.05	1	0.03	0.7	134	530	6731
0.05	1	0.03	0.7	143	547	6714
0.05	1	0.03	0.7	155	503	6752
0.05	1	0.03	0.7	147	477	6729
0.05	1	0.03	0.7	152	524	6730
0.05	1	0.03	0.7	137	541	6743
0.05	1	0.03	0.7	159	557	6733
0.05	1	0.03	0.7	146	476	6746
0.05	1	0.03	0.7	155	515	6739
0.05	1	0.03	0.7	145	511	6715
0.05	1	0.03	0.7	144	508	6721
0.05	1	0.03	0.7	164	548	6744
0.05	1	0.03	0.7	146	518	6749
0.05	1	0.03	0.7	142	562	6744
0.05	1	0.03	0.7	148	566	6712
0.05	1	0.03	0.7	152	550	6763
0.05	1	0.03	0.7	145	521	6727
0.05	1	0.03	0.7	162	550	6746
0.05	1	0.03	0.7	167	537	6733
0.05	1	0.03	0.7	151	509	6736
0.05	1	0.03	0.7	138	504	6726
0.05	1	0.03	0.7	150	548	6714
0.05	1	0.03	0.7	155	585	6747
0.05	1	0.03	0.7	141	517	6745
0.05	1	0.03	0.7	150	536	6734
0.05	1	0.03	0.7	149	541	6734
0.05	1	0.03	0.7	148	496	6768
0.05	1	0.03	0.7	160	534	6744
0.05	1	0.03	0.7	143	601	6734
0.05	1	0.03	0.7	163	525	6711
0.05	1	0.03	0.7	145	473	6753
0.05	1	0.03	0.7	160	656	6754
0.05	1	0.03	0.7	152	552	6741
0.05	1	0.03	0.7	156	510	6736
0.05	1	0.03	0.7	147	539	6719
0.05	1	0.03	0.7	154	556	6745
0.05	1	0.03	0.7	157	529	6757
0.05	1	0.03	0.7	155	527	6723
0.05	1	0.03	0.7	161	471	6731
0.05	1	0.03	0.7	138	546	6714
0.05	1	0.03	0.7	140	484	6759
0.05	1	0.03	0.7	158	600	6721
0.05	1	0.03	0.7	146	542	6730
0.05	1	0.03	0.7	135	491	6759
0.05	1	0.03	0.7	164	596	6743
0.05	1	0.03	0.7	137	553	6747
0.05	1	0.03	0.7	142	584	6754
0.05	1	0.03	0.7	160	554	6739
0.05	1	0.03	0.7	149	527	6753
0.05	1	0.03	0.7	143	513	6751
0.05	1	0.03	0.7	155	553	6729
0.05	1	0.03	0.7	148	558	6726
0.05	1	0.03	0.7	149	553	6725
0.05	1	0.03	0.7	149	529	6750
0.05	1	0.03	0.7	153	561	6734
0.05	1	0.03	0.7	154	504	6760
0.05	1	0.03	0.7	149	553	6720
0.05	1	0.03	0.7	145	557	6732
0.05	1	0.03	0.7	154	574	6741
0.05	1	0.03	0.7	158	536	6725
0.05	1	0.03	0.7	156	546	6724
0.05	1	0.03	0.7	139	517	6762
0.05	1	0.03	0.7	137	545	6739
0.05	1	0.03	0.7	158	544	6738
0.05	1	0.03	0.7	152	590	6751
0.05	1	0.03	0.7	140	548	6752
0.05	1	0.03	0.7	138	498	6740
0.05	1	0.03	0.7	147	513	6749
0.05	1	0.03	0.7	142	540	6723
0.05	1	0.03	0.7	148	544	6730
0.05	1	0.03	0.7	144	526	6719
0.05	1	0.03	0.7	145	493	6721
0.05	1	0.03	0.7	136	524	6737
0.05	1	0.03	0.7	165	591	6756
0.05	1	0.03	0.7	141	489	6731
0.05	1	0.03	0.7	144	508	6761
0.05	1	0.03	0.7	153	541	6721
0.05	1	0.3	7e-05	150	500	6768
0.05	1	0.3	7e-05	153	533	6735
0.05	1	0.3	7e-05	144	498	6764
0.05	1	0.3	7e-05	146	608	6755
0.05	1	0.3	7e-05	153	547	6751
0.05	1	0.3	7e-05	138	506	6744
0.05	1	0.3	7e-05	140	540	6739
0.05	1	0.3	7e-05	156	566	6747
0.05	1	0.3	7e-05	151	533	6737
0.05	1	0.3	7e-05	141	541	6742
0.05	1	0.3	7e-05	146	520	6758
0.05	1	0.3	7e-05	163	511	6753
0.05	1	0.3	7e-05	159	483	6734
0.05	1	0.3	7e-05	153	527	6740
0.05	1	0.3	7e-05	139	487	6747
0.05	1	0.3	7e-05	163	539	6735
0.05	1	0.3	7e-05	156	604	6734
0.05	1	0.3	7e-05	139	511	6762
0.05	1	0.3	7e-05	152	516	6696
0.05	1	0.3	7e-05	138	538	6747
0.05	1	0.3	7e-05	162	492	6743
0.05	1	0.3	7e-05	148	564	6712
0.05	1	0.3	7e-05	136	528	6731
0.05	1	0.3	7e-05	152	510	6754
0.05	1	0.3	7e-05	162	552	6753
0.05	1	0.3	7e-05	151	571	6746
0.05	1	0.3	7e-05	151	527	6727
0.05	1	0.3	7e-05	136	570	6759
0.05	1	0.3	7e-05	147	483	6758
0.05	1	0.3	7e-05	154	522	6725
0.05	1	0.3	7e-05	154	528	6755
0.05	1	0.3	7e-05	168	534	6746
0.05	1	0.3	7e-05	142	500	6737
0.05	1	0.3	7e-05	141	567	6748
0.05	1	0.3	7e-05	141	525	6737
0.05	1	0.3	7e-05	144	538	6735
0.05	1	0.3	7e-05	142	564	6704
0.05	1	0.3	7e-05	153	485	6729
0.05	1	0.3	7e-05	137	533	6699
0.05	1	0.3	7e-05	147	515	6720
0.05	1	0.3	7e-05	150	530	6741
0.05	1	0.3	7e-05	156	562	6741
0.05	1	0.3	7e-05	152	578	6748
0.05	1	0.3	7e-05	151	577	6725
0.05	1	0.3	7e-05	160	536	6764
0.05	1	0.3	7e-05	133	537	6742
0.05	1	0.3	7e-05	159	521	6729
0.05	1	0.3	7e-05	154	586	6733
0.05	1	0.3	7e-05	131	571	6747
0.05	1	0.3	7e-05	154	506	6736
0.05	1	0.3	7e-05	146	542	6729
0.05	1	0.3	7e-05	155	525	6721
0.05	1	0.3	7e-05	148	600	6751
0.05	1	0.3	7e-05	140	548	6713
0.05	1	0.3	7e-05	157	553	6732
0.05	1	0.3	7e-05	146	524	6727
0.05	1	0.3	7e-05	146	504	6780
0.05	1	0.3	7e-05	153	555	6736
0.05	1	0.3	7e-05	159	537	6744
0.05	1	0.3	7e-05	161	553	6736
0.05	1	0.3	7e-05	151	535	6724
0.05	1	0.3	7e-05	146	498	6733
0.05	1	0.3	7e-05	150	560	6708
0.05	1	0.3	7e-05	162	522	6755
0.05	1	0.3	7e-05	155	549	6735
0.05	1	0.3	7e-05	143	525	6682
0.05	1	0.3	7e-05	160	512	6725
0.05	1	0.3	7e-05	153	499	6733
0.05	1	0.3	7e-05	143	507	6768
0.05	1	0.3	7e-05	151	513	6751
0.05	1	0.3	7e-05	159	553	6727
0.05	1	0.3	7e-05	149	563	6721
0.05	1	0.3	7e-05	158	552	6748
0.05	1	0.3	7e-05	149	543	6740
0.05	1	0.3	7e-05	137	515	6730
0.05	1	0.3	7e-05	162	568	6763
0.05	1	0.3	7e-05	158	598	6752
0.05	1	0.3	7e-05	139	527	6738
0.05	1	0.3	7e-05	161	519	6751
0.05	1	0.3	7e-05	161	541	6739
0.05	1	0.3	7e-05	146	498	6731
0.05	1	0.3	7e-05	154	568	6744
0.05	1	0.3	7e-05	151	505	6763
0.05	1	0.3	7e-05	149	515	6731
0.05	1	0.3	7e-05	144	498	6739
0.05	1	0.3	7e-05	154	530	6759
0.05	1	0.3	7e-05	163	571	6745
0.05	1	0.3	7e-05	155	549	6756
0.05	1	0.3	7e-05	159	511	6737
0.05	1	0.3	7e-05	140	544	6741
0.05	1	0.3	7e-05	152	530	6753
0.05	1	0.3	7e-05	160	564	6733
0.05	1	0.3	7e-05	151	509	6766
0.05	1	0.3	7e-05	148	546	6745
0.05	1	0.3	7e-05	159	519	6756
0.05	1	0.3	7e-05	145	565	6718
0.05	1	0.3	7e-05	163	559	6745
0.05	1	0.3	7e-05	142	574	6735
0.05	1	0.3	7e-05	155	553	6751
0.05	1	0.3	7e-05	157	529	6751
0.05	1	0.3	0.0007	148	588	6755
0.05	1	0.3	0.0007	160	586	6735
0.05	1	0.3	0.0007	144	520	6758
0.05	1	0.3	0.0007	161	549	6749
0.05	1	0.3	0.0007	158	572	6757
0.05	1	0.3	0.0007	153	509	6729
0.05	1	0.3	0.0007	164	504	6744
0.05	1	0.3	0.0007	150	510	6745
0.05	1	0.3	0.0007	136	560	6728
0.05	1	0.3	0.0007	145	523	6761
0.05	1	0.3	0.0007	147	543	6757
0.05	1	0.3	0.0007	150	562	6735
0.05	1	0.3	0.0007	157	529	6719
0.05	1	0.3	0.0007	158	574	6748
0.05	1	0.3	0.0007	149	489	6742
0.05	1	0.3	0.0007	142	530	6743
0.05	1	0.3	0.0007	154	546	6732
0.05	1	0.3	0.0007	155	553	6736
0.05	1	0.3	0.0007	151	479	6739
0.05	1	0.3	0.0007	146	592	6741
0.05	1	0.3	0.0007	160	494	6729
0.05	1	0.3	0.0007	139	535	6736
0.05	1	0.3	0.0007	134	506	6761
0.05	1	0.3	0.0007	155	521	6749
0.05	1	0.3	0.0007	164	606	6739
0.05	1	0.3	0.0007	155	525	6762
0.05	1	0.3	0.0007	155	495	6740
0.05	1	0.3	0.0007	166	550	6755
0.05	1	0.3	0.0007	155	535	6727
0.05	1	0.3	0.0007	160	612	6757
0.05	1	0.3	0.0007	145	527	6737
0.05	1	0.3	0.0007	143	529	6738
0.05	1	0.3	0.0007	153	537	6743
0.05	1	0.3	0.0007	153	529	6757
0.05	1	0.3	0.0007	158	538	6738
0.05	1	0.3	0.0007	166	564	6705
0.05	1	0.3	0.0007	157	569	6720
0.05	1	0.3	0.0007	154	520	6733
0.05	1	0.3	0.0007	148	570	6731
0.05	1	0.3	0.0007	165	579	6744
0.05	1	0.3	0.0007	147	555	6739
0.05	1	0.3	0.0007	167	545	6752
0.05	1	0.3	0.0007	147	515	6721
0.05	1	0.3	0.0007	156	536	6783
0.05	1	0.3	0.0007	149	649	6741
0.05	1	0.3	0.0007	151	531	6748
0.05	1	0.3	0.0007	133	539	6732
0.05	1	0.3	0.0007	147	495	6748
0.05	1	0.3	0.0007	149	491	6729
0.05	1	0.3	0.0007	163	565	6767
0.05	1	0.3	0.0007	148	562	6758
0.05	1	0.3	0.0007	153	509	6751
0.05	1	0.3	0.0007	154	594	6736
0.05	1	0.3	0.0007	154	514	6733
0.05	1	0.3	0.0007	146	530	6771
0.05	1	0.3	0.0007	145	505	6741
0.05	1	0.3	0.0007	155	555	6727
0.05	1	0.3	0.0007	156	542	6751
0.05	1	0.3	0.0007	154	488	6735
0.05	1	0.3	0.0007	147	549	6733
0.05	1	0.3	0.0007	168	602	6739
0.05	1	0.3	0.0007	145	541	6739
0.05	1	0.3	0.0007	149	527	6765
0.05	1	0.3	0.0007	152	536	6749
0.05	1	0.3	0.0007	155	567	6753
0.05	1	0.3	0.0007	154	532	6727
0.05	1	0.3	0.0007	146	550	6727
0.05	1	0.3	0.0007	137	513	6737
0.05	1	0.3	0.0007	156	580	6728
0.05	1	0.3	0.0007	150	494	6736
0.05	1	0.3	0.0007	145	521	6739
0.05	1	0.3	0.0007	142	566	6723
0.05	1	0.3	0.0007	155	495	6741
0.05	1	0.3	0.0007	147	531	6745
0.05	1	0.3	0.0007	169	555	6747
0.05	1	0.3	0.0007	145	511	6736
0.05	1	0.3	0.0007	146	500	6751
0.05	1	0.3	0.0007	166	574	6743
0.05	1	0.3	0.0007	149	587	6743
0.05	1	0.3	0.0007	157	563	6711
0.05	1	0.3	0.0007	151	519	6744
0.05	1	0.3	0.0007	146	546	6754
0.05	1	0.3	0.0007	147	541	6716
0.05	1	0.3	0.0007	171	503	6777
0.05	1	0.3	0.0007	151	567	6740
0.05	1	0.3	0.0007	148	566	6762
0.05	1	0.3	0.0007	143	513	6741
0.05	1	0.3	0.0007	144	496	6759
0.05	1	0.3	0.0007	145	551	6731
0.05	1	0.3	0.0007	161	533	6746
0.05	1	0.3	0.0007	157	503	6735
0.05	1	0.3	0.0007	147	529	6740
0.05	1	0.3	0.0007	147	525	6744
0.05	1	0.3	0.0007	160	574	6734
0.05	1	0.3	0.0007	148	568	6749
0.05	1	0.3	0.0007	152	544	6732
0.05	1	0.3	0.0007	148	494	6741
0.05	1	0.3	0.0007	162	576	6748
0.05	1	0.3	0.0007	157	559	6752
0.05	1	0.3	0.0007	152	488	6730
0.05	1	0.3	0.007	153	561	6732
0.05	1	0.3	0.007	154	490	6745
0.05	1	0.3	0.007	140	482	6776
0.05	1	0.3	0.007	160	546	6727
0.05	1	0.3	0.007	172	542	6755
0.05	1	0.3	0.007	157	527	6752
0.05	1	0.3	0.007	150	496	6774
0.05	1	0.3	0.007	151	531	6752
0.05	1	0.3	0.007	158	554	6744
0.05	1	0.3	0.007	143	571	6736
0.05	1	0.3	0.007	149	549	6709
0.05	1	0.3	0.007	149	561	6730
0.05	1	0.3	0.007	158	498	6740
0.05	1	0.3	0.007	159	543	6724
0.05	1	0.3	0.007	156	566	6730
0.05	1	0.3	0.007	137	493	6723
0.05	1	0.3	0.007	155	549	6703
0.05	1	0.3	0.007	160	588	6716
0.05	1	0.3	0.007	146	540	6740
0.05	1	0.3	0.007	138	512	6741
0.05	1	0.3	0.007	149	507	6729
0.05	1	0.3	0.007	151	537	6711
0.05	1	0.3	0.007	141	537	6759
0.05	1	0.3	0.007	145	585	6742
0.05	1	0.3	0.007	157	517	6730
0.05	1	0.3	0.007	153	511	6733
0.05	1	0.3	0.007	151	523	6749
0.05	1	0.3	0.007	143	489	6738
0.05	1	0.3	0.007	147	539	6742
0.05	1	0.3	0.007	138	600	6729
0.05	1	0.3	0.007	152	532	6741
0.05	1	0.3	0.007	146	486	6720
0.05	1	0.3	0.007	149	555	6747
0.05	1	0.3	0.007	149	487	6765
0.05	1	0.3	0.007	162	518	6776
0.05	1	0.3	0.007	156	516	6710
0.05	1	0.3	0.007	158	556	6727
0.05	1	0.3	0.007	148	526	6734
0.05	1	0.3	0.007	158	494	6755
0.05	1	0.3	0.007	155	535	6754
0.05	1	0.3	0.007	151	567	6752
0.05	1	0.3	0.007	155	581	6736
0.05	1	0.3	0.007	137	619	6746
0.05	1	0.3	0.007	140	504	6754
0.05	1	0.3	0.007	164	556	6717
0.05	1	0.3	0.007	152	552	6749
0.05	1	0.3	0.007	150	594	6743
0.05	1	0.3	0.007	150	604	6745
0.05	1	0.3	0.007	160	542	6766
0.05	1	0.3	0.007	149	493	6740
0.05	1	0.3	0.007	157	503	6740
0.05	1	0.3	0.007	150	536	6728
0.05	1	0.3	0.007	161	535	6722
0.05	1	0.3	0.007	159	539	6730
0.05	1	0.3	0.007	150	560	6755
0.05	1	0.3	0.007	165	543	6739
0.05	1	0.3	0.007	157	527	6722
0.05	1	0.3	0.007	138	548	6740
0.05	1	0.3	0.007	132	488	6755
0.05	1	0.3	0.007	152	518	6708
0.05	1	0.3	0.007	149	541	6754
0.05	1	0.3	0.007	147	585	6740
0.05	1	0.3	0.007	149	587	6750
0.05	1	0.3	0.007	150	514	6765
0.05	1	0.3	0.007	138	532	6738
0.05	1	0.3	0.007	156	524	6714
0.05	1	0.3	0.007	151	517	6740
0.05	1	0.3	0.007	143	505	6720
0.05	1	0.3	0.007	166	534	6735
0.05	1	0.3	0.007	154	568	6719
0.05	1	0.3	0.007	146	542	6743
0.05	1	0.3	0.007	158	506	6754
0.05	1	0.3	0.007	161	571	6766
0.05	1	0.3	0.007	146	546	6738
0.05	1	0.3	0.007	134	514	6740
0.05	1	0.3	0.007	169	525	6725
0.05	1	0.3	0.007	139	517	6743
0.05	1	0.3	0.007	152	556	6731
0.05	1	0.3	0.007	164	516	6748
0.05	1	0.3	0.007	142	586	6735
0.05	1	0.3	0.007	147	543	6713
0.05	1	0.3	0.007	155	523	6739
0.05	1	0.3	0.007	174	564	6727
0.05	1	0.3	0.007	149	555	6737
0.05	1	0.3	0.007	158	482	6732
0.05	1	0.3	0.007	151	523	6759
0.05	1	0.3	0.007	150	556	6748
0.05	1	0.3	0.007	171	589	6741
0.05	1	0.3	0.007	157	523	6740
0.05	1	0.3	0.007	147	499	6759
0.05	1	0.3	0.007	161	491	6710
0.05	1	0.3	0.007	139	485	6739
0.05	1	0.3	0.007	143	617	6736
0.05	1	0.3	0.007	146	550	6780
0.05	1	0.3	0.007	141	517	6760
0.05	1	0.3	0.007	159	505	6705
0.05	1	0.3	0.007	144	542	6745
0.05	1	0.3	0.007	143	571	6751
0.05	1	0.3	0.007	150	514	6731
0.05	1	0.3	0.007	159	525	6737
0.05	1	0.3	0.07	160	578	6750
0.05	1	0.3	0.07	149	585	6737
0.05	1	0.3	0.07	141	509	6764
0.05	1	0.3	0.07	148	530	6742
0.05	1	0.3	0.07	156	554	6745
0.05	1	0.3	0.07	146	518	6733
0.05	1	0.3	0.07	148	554	6725
0.05	1	0.3	0.07	140	490	6763
0.05	1	0.3	0.07	153	491	6716
0.05	1	0.3	0.07	144	552	6740
0.05	1	0.3	0.07	150	590	6730
0.05	1	0.3	0.07	152	494	6751
0.05	1	0.3	0.07	150	530	6749
0.05	1	0.3	0.07	144	494	6738
0.05	1	0.3	0.07	150	514	6761
0.05	1	0.3	0.07	150	506	6723
0.05	1	0.3	0.07	156	562	6741
0.05	1	0.3	0.07	152	530	6721
0.05	1	0.3	0.07	157	559	6754
0.05	1	0.3	0.07	155	531	6765
0.05	1	0.3	0.07	155	545	6721
0.05	1	0.3	0.07	162	516	6718
0.05	1	0.3	0.07	158	518	6740
0.05	1	0.3	0.07	148	528	6737
0.05	1	0.3	0.07	149	541	6760
0.05	1	0.3	0.07	147	527	6751
0.05	1	0.3	0.07	156	598	6726
0.05	1	0.3	0.07	148	520	6740
0.05	1	0.3	0.07	156	546	6726
0.05	1	0.3	0.07	156	554	6776
0.05	1	0.3	0.07	150	526	6740
0.05	1	0.3	0.07	155	571	6753
0.05	1	0.3	0.07	159	511	6740
0.05	1	0.3	0.07	153	525	6750
0.05	1	0.3	0.07	149	497	6754
0.05	1	0.3	0.07	138	524	6745
0.05	1	0.3	0.07	144	496	6762
0.05	1	0.3	0.07	142	546	6727
0.05	1	0.3	0.07	151	639	6737
0.05	1	0.3	0.07	146	622	6784
0.05	1	0.3	0.07	161	489	6745
0.05	1	0.3	0.07	153	581	6745
0.05	1	0.3	0.07	144	576	6723
0.05	1	0.3	0.07	148	562	6732
0.05	1	0.3	0.07	158	580	6770
0.05	1	0.3	0.07	162	550	6719
0.05	1	0.3	0.07	141	503	6734
0.05	1	0.3	0.07	153	487	6734
0.05	1	0.3	0.07	143	495	6769
0.05	1	0.3	0.07	160	514	6736
0.05	1	0.3	0.07	156	554	6751
0.05	1	0.3	0.07	162	536	6741
0.05	1	0.3	0.07	148	578	6737
0.05	1	0.3	0.07	158	542	6731
0.05	1	0.3	0.07	147	513	6740
0.05	1	0.3	0.07	135	477	6740
0.05	1	0.3	0.07	143	581	6746
0.05	1	0.3	0.07	147	497	6745
0.05	1	0.3	0.07	149	545	6735
0.05	1	0.3	0.07	148	562	6751
0.05	1	0.3	0.07	146	522	6710
0.05	1	0.3	0.07	145	529	6754
0.05	1	0.3	0.07	135	569	6725
0.05	1	0.3	0.07	152	506	6730
0.05	1	0.3	0.07	151	541	6727
0.05	1	0.3	0.07	161	505	6741
0.05	1	0.3	0.07	161	495	6735
0.05	1	0.3	0.07	147	505	6738
0.05	1	0.3	0.07	137	523	6739
0.05	1	0.3	0.07	146	494	6768
0.05	1	0.3	0.07	154	544	6732
0.05	1	0.3	0.07	161	495	6734
0.05	1	0.3	0.07	167	579	6730
0.05	1	0.3	0.07	151	535	6731
0.05	1	0.3	0.07	144	554	6744
0.05	1	0.3	0.07	148	576	6739
0.05	1	0.3	0.07	142	518	6737
0.05	1	0.3	0.07	146	514	6749
0.05	1	0.3	0.07	146	522	6749
0.05	1	0.3	0.07	143	539	6746
0.05	1	0.3	0.07	144	500	6758
0.05	1	0.3	0.07	163	571	6749
0.05	1	0.3	0.07	146	590	6719
0.05	1	0.3	0.07	148	542	6747
0.05	1	0.3	0.07	141	497	6719
0.05	1	0.3	0.07	152	556	6771
0.05	1	0.3	0.07	142	548	6759
0.05	1	0.3	0.07	158	546	6747
0.05	1	0.3	0.07	151	487	6724
0.05	1	0.3	0.07	165	613	6742
0.05	1	0.3	0.07	158	552	6695
0.05	1	0.3	0.07	156	558	6722
0.05	1	0.3	0.07	136	516	6741
0.05	1	0.3	0.07	159	539	6711
0.05	1	0.3	0.07	147	527	6744
0.05	1	0.3	0.07	151	551	6735
0.05	1	0.3	0.07	156	594	6749
0.05	1	0.3	0.07	150	584	6767
0.05	1	0.3	0.07	156	534	6702
0.05	1	0.3	0.07	140	576	6736
0.05	1	0.3	0.7	154	638	6735
0.05	1	0.3	0.7	152	590	6749
0.05	1	0.3	0.7	141	591	6729
0.05	1	0.3	0.7	136	532	6743
0.05	1	0.3	0.7	154	542	6738
0.05	1	0.3	0.7	143	541	6727
0.05	1	0.3	0.7	161	571	6738
0.05	1	0.3	0.7	140	560	6729
0.05	1	0.3	0.7	141	537	6757
0.05	1	0.3	0.7	151	585	6756
0.05	1	0.3	0.7	157	597	6753
0.05	1	0.3	0.7	135	517	6737
0.05	1	0.3	0.7	142	596	6731
0.05	1	0.3	0.7	155	559	6751
0.05	1	0.3	0.7	144	550	6739
0.05	1	0.3	0.7	156	552	6725
0.05	1	0.3	0.7	138	514	6728
0.05	1	0.3	0.7	137	467	6771
0.05	1	0.3	0.7	161	591	6748
0.05	1	0.3	0.7	138	558	6713
0.05	1	0.3	0.7	141	529	6728
0.05	1	0.3	0.7	152	516	6744
0.05	1	0.3	0.7	152	560	6731
0.05	1	0.3	0.7	128	538	6725
0.05	1	0.3	0.7	164	522	6746
0.05	1	0.3	0.7	127	497	6742
0.05	1	0.3	0.7	144	556	6750
0.05	1	0.3	0.7	139	507	6734
0.05	1	0.3	0.7	149	589	6757
0.05	1	0.3	0.7	152	510	6772
0.05	1	0.3	0.7	133	537	6758
0.05	1	0.3	0.7	135	519	6717
0.05	1	0.3	0.7	156	538	6755
0.05	1	0.3	0.7	158	460	6780
0.05	1	0.3	0.7	143	569	6743
0.05	1	0.3	0.7	148	500	6736
0.05	1	0.3	0.7	150	568	6749
0.05	1	0.3	0.7	149	517	6736
0.05	1	0.3	0.7	128	540	6729
0.05	1	0.3	0.7	159	539	6767
0.05	1	0.3	0.7	140	518	6741
0.05	1	0.3	0.7	147	525	6729
0.05	1	0.3	0.7	139	519	6719
0.05	1	0.3	0.7	141	595	6733
0.05	1	0.3	0.7	168	568	6749
0.05	1	0.3	0.7	141	499	6734
0.05	1	0.3	0.7	141	561	6729
0.05	1	0.3	0.7	143	619	6744
0.05	1	0.3	0.7	141	575	6723
0.05	1	0.3	0.7	148	546	6732
0.05	1	0.3	0.7	132	552	6750
0.05	1	0.3	0.7	146	558	6747
0.05	1	0.3	0.7	145	531	6748
0.05	1	0.3	0.7	143	507	6739
0.05	1	0.3	0.7	136	616	6738
0.05	1	0.3	0.7	142	558	6777
0.05	1	0.3	0.7	137	521	6750
0.05	1	0.3	0.7	139	537	6729
0.05	1	0.3	0.7	159	559	6717
0.05	1	0.3	0.7	153	557	6729
0.05	1	0.3	0.7	157	507	6767
0.05	1	0.3	0.7	151	577	6745
0.05	1	0.3	0.7	162	554	6750
0.05	1	0.3	0.7	148	506	6747
0.05	1	0.3	0.7	149	561	6736
0.05	1	0.3	0.7	143	535	6750
0.05	1	0.3	0.7	147	533	6734
0.05	1	0.3	0.7	155	557	6749
0.05	1	0.3	0.7	156	598	6744
0.05	1	0.3	0.7	135	609	6747
0.05	1	0.3	0.7	135	533	6771
0.05	1	0.3	0.7	143	577	6748
0.05	1	0.3	0.7	137	517	6740
0.05	1	0.3	0.7	144	518	6745
0.05	1	0.3	0.7	145	533	6745
0.05	1	0.3	0.7	143	517	6770
0.05	1	0.3	0.7	135	521	6735
0.05	1	0.3	0.7	146	602	6736
0.05	1	0.3	0.7	146	532	6743
0.05	1	0.3	0.7	167	535	6753
0.05	1	0.3	0.7	156	546	6736
0.05	1	0.3	0.7	153	555	6762
0.05	1	0.3	0.7	148	646	6738
0.05	1	0.3	0.7	146	580	6757
0.05	1	0.3	0.7	155	575	6764
0.05	1	0.3	0.7	153	569	6727
0.05	1	0.3	0.7	146	580	6738
0.05	1	0.3	0.7	153	547	6720
0.05	1	0.3	0.7	157	567	6755
0.05	1	0.3	0.7	143	513	6737
0.05	1	0.3	0.7	156	584	6760
0.05	1	0.3	0.7	144	536	6771
0.05	1	0.3	0.7	151	505	6730
0.05	1	0.3	0.7	139	519	6759
0.05	1	0.3	0.7	140	562	6731
0.05	1	0.3	0.7	155	569	6729
0.05	1	0.3	0.7	131	509	6764
0.05	1	0.3	0.7	134	534	6752
0.05	1	0.3	0.7	140	540	6753
0.05	1	0.3	0.7	153	541	6737
0.05	1	3	7e-05	137	567	6765
0.05	1	3	7e-05	140	498	6753
0.05	1	3	7e-05	141	527	6727
0.05	1	3	7e-05	127	569	6768
0.05	1	3	7e-05	132	596	6718
0.05	1	3	7e-05	140	640	6756
0.05	1	3	7e-05	137	559	6751
0.05	1	3	7e-05	129	553	6741
0.05	1	3	7e-05	136	558	6772
0.05	1	3	7e-05	152	520	6765
0.05	1	3	7e-05	156	582	6742
0.05	1	3	7e-05	125	513	6752
0.05	1	3	7e-05	121	551	6748
0.05	1	3	7e-05	154	578	6731
0.05	1	3	7e-05	155	629	6739
0.05	1	3	7e-05	135	517	6742
0.05	1	3	7e-05	147	539	6750
0.05	1	3	7e-05	142	568	6730
0.05	1	3	7e-05	156	556	6741
0.05	1	3	7e-05	148	558	6770
0.05	1	3	7e-05	140	498	6751
0.05	1	3	7e-05	154	560	6774
0.05	1	3	7e-05	153	517	6735
0.05	1	3	7e-05	140	606	6751
0.05	1	3	7e-05	139	525	6758
0.05	1	3	7e-05	137	555	6737
0.05	1	3	7e-05	170	566	6744
0.05	1	3	7e-05	139	531	6750
0.05	1	3	7e-05	168	550	6744
0.05	1	3	7e-05	147	583	6754
0.05	1	3	7e-05	134	524	6750
0.05	1	3	7e-05	145	531	6752
0.05	1	3	7e-05	157	545	6743
0.05	1	3	7e-05	155	529	6712
0.05	1	3	7e-05	138	524	6757
0.05	1	3	7e-05	139	575	6748
0.05	1	3	7e-05	150	594	6729
0.05	1	3	7e-05	151	615	6761
0.05	1	3	7e-05	147	543	6763
0.05	1	3	7e-05	146	522	6733
0.05	1	3	7e-05	153	533	6774
0.05	1	3	7e-05	152	510	6744
0.05	1	3	7e-05	147	497	6755
0.05	1	3	7e-05	139	539	6741
0.05	1	3	7e-05	166	560	6737
0.05	1	3	7e-05	148	568	6758
0.05	1	3	7e-05	161	525	6751
0.05	1	3	7e-05	155	519	6706
0.05	1	3	7e-05	146	500	6714
0.05	1	3	7e-05	151	563	6747
0.05	1	3	7e-05	158	516	6754
0.05	1	3	7e-05	157	541	6735
0.05	1	3	7e-05	140	554	6727
0.05	1	3	7e-05	146	526	6754
0.05	1	3	7e-05	126	558	6744
0.05	1	3	7e-05	168	580	6756
0.05	1	3	7e-05	148	590	6726
0.05	1	3	7e-05	150	530	6750
0.05	1	3	7e-05	142	522	6776
0.05	1	3	7e-05	158	580	6749
0.05	1	3	7e-05	140	512	6745
0.05	1	3	7e-05	152	590	6735
0.05	1	3	7e-05	148	548	6745
0.05	1	3	7e-05	135	549	6753
0.05	1	3	7e-05	152	506	6732
0.05	1	3	7e-05	132	556	6739
0.05	1	3	7e-05	135	599	6763
0.05	1	3	7e-05	166	622	6754
0.05	1	3	7e-05	152	580	6758
0.05	1	3	7e-05	152	542	6720
0.05	1	3	7e-05	143	545	6716
0.05	1	3	7e-05	166	560	6762
0.05	1	3	7e-05	148	566	6760
0.05	1	3	7e-05	142	570	6740
0.05	1	3	7e-05	138	546	6727
0.05	1	3	7e-05	133	587	6742
0.05	1	3	7e-05	135	575	6742
0.05	1	3	7e-05	161	559	6758
0.05	1	3	7e-05	146	576	6758
0.05	1	3	7e-05	150	604	6771
0.05	1	3	7e-05	131	599	6752
0.05	1	3	7e-05	158	568	6756
0.05	1	3	7e-05	133	545	6745
0.05	1	3	7e-05	154	522	6737
0.05	1	3	7e-05	152	596	6737
0.05	1	3	7e-05	143	503	6733
0.05	1	3	7e-05	145	585	6728
0.05	1	3	7e-05	155	589	6745
0.05	1	3	7e-05	142	590	6748
0.05	1	3	7e-05	160	564	6736
0.05	1	3	7e-05	141	511	6718
0.05	1	3	7e-05	145	535	6749
0.05	1	3	7e-05	144	600	6747
0.05	1	3	7e-05	134	538	6778
0.05	1	3	7e-05	145	589	6756
0.05	1	3	7e-05	144	518	6754
0.05	1	3	7e-05	134	494	6731
0.05	1	3	7e-05	149	589	6768
0.05	1	3	7e-05	151	557	6717
0.05	1	3	7e-05	143	615	6753
0.05	1	3	0.0007	145	565	6760
0.05	1	3	0.0007	136	464	6741
0.05	1	3	0.0007	137	619	6728
0.05	1	3	0.0007	147	547	6758
0.05	1	3	0.0007	158	548	6755
0.05	1	3	0.0007	142	576	6723
0.05	1	3	0.0007	136	554	6752
0.05	1	3	0.0007	147	559	6760
0.05	1	3	0.0007	140	666	6744
0.05	1	3	0.0007	155	473	6756
0.05	1	3	0.0007	138	560	6758
0.05	1	3	0.0007	147	609	6722
0.05	1	3	0.0007	142	556	6758
0.05	1	3	0.0007	142	598	6760
0.05	1	3	0.0007	143	569	6784
0.05	1	3	0.0007	141	501	6734
0.05	1	3	0.0007	145	547	6736
0.05	1	3	0.0007	138	524	6776
0.05	1	3	0.0007	151	587	6747
0.05	1	3	0.0007	156	540	6755
0.05	1	3	0.0007	140	538	6734
0.05	1	3	0.0007	146	528	6765
0.05	1	3	0.0007	145	561	6720
0.05	1	3	0.0007	149	587	6752
0.05	1	3	0.0007	164	572	6760
0.05	1	3	0.0007	138	514	6750
0.05	1	3	0.0007	142	544	6765
0.05	1	3	0.0007	150	564	6736
0.05	1	3	0.0007	141	583	6741
0.05	1	3	0.0007	153	517	6743
0.05	1	3	0.0007	145	533	6739
0.05	1	3	0.0007	135	531	6737
0.05	1	3	0.0007	136	584	6735
0.05	1	3	0.0007	140	586	6770
0.05	1	3	0.0007	153	537	6734
0.05	1	3	0.0007	135	513	6729
0.05	1	3	0.0007	142	488	6745
0.05	1	3	0.0007	151	529	6762
0.05	1	3	0.0007	144	550	6726
0.05	1	3	0.0007	151	521	6759
0.05	1	3	0.0007	146	528	6726
0.05	1	3	0.0007	163	547	6744
0.05	1	3	0.0007	142	536	6740
0.05	1	3	0.0007	141	525	6760
0.05	1	3	0.0007	140	538	6753
0.05	1	3	0.0007	139	531	6766
0.05	1	3	0.0007	152	550	6729
0.05	1	3	0.0007	166	584	6740
0.05	1	3	0.0007	143	635	6738
0.05	1	3	0.0007	142	564	6761
0.05	1	3	0.0007	146	678	6776
0.05	1	3	0.0007	138	526	6728
0.05	1	3	0.0007	143	533	6751
0.05	1	3	0.0007	133	551	6744
0.05	1	3	0.0007	133	597	6778
0.05	1	3	0.0007	144	542	6732
0.05	1	3	0.0007	160	568	6745
0.05	1	3	0.0007	150	562	6743
0.05	1	3	0.0007	146	574	6751
0.05	1	3	0.0007	164	566	6781
0.05	1	3	0.0007	134	612	6752
0.05	1	3	0.0007	148	524	6753
0.05	1	3	0.0007	143	513	6767
0.05	1	3	0.0007	137	539	6728
0.05	1	3	0.0007	148	584	6723
0.05	1	3	0.0007	161	633	6738
0.05	1	3	0.0007	147	555	6744
0.05	1	3	0.0007	146	550	6719
0.05	1	3	0.0007	151	629	6732
0.05	1	3	0.0007	143	563	6737
0.05	1	3	0.0007	135	641	6736
0.05	1	3	0.0007	156	580	6754
0.05	1	3	0.0007	133	533	6750
0.05	1	3	0.0007	149	571	6745
0.05	1	3	0.0007	146	504	6746
0.05	1	3	0.0007	139	521	6729
0.05	1	3	0.0007	139	591	6751
0.05	1	3	0.0007	153	569	6720
0.05	1	3	0.0007	151	533	6738
0.05	1	3	0.0007	136	546	6751
0.05	1	3	0.0007	147	559	6761
0.05	1	3	0.0007	142	502	6747
0.05	1	3	0.0007	149	575	6750
0.05	1	3	0.0007	143	539	6752
0.05	1	3	0.0007	147	475	6731
0.05	1	3	0.0007	141	543	6733
0.05	1	3	0.0007	139	609	6739
0.05	1	3	0.0007	154	556	6736
0.05	1	3	0.0007	143	493	6748
0.05	1	3	0.0007	145	565	6714
0.05	1	3	0.0007	145	555	6739
0.05	1	3	0.0007	146	562	6748
0.05	1	3	0.0007	150	510	6744
0.05	1	3	0.0007	146	560	6780
0.05	1	3	0.0007	154	500	6734
0.05	1	3	0.0007	175	537	6752
0.05	1	3	0.0007	146	548	6753
0.05	1	3	0.0007	162	598	6751
0.05	1	3	0.0007	152	532	6779
0.05	1	3	0.0007	153	525	6759
0.05	1	3	0.007	133	607	6763
0.05	1	3	0.007	132	574	6754
0.05	1	3	0.007	152	642	6758
0.05	1	3	0.007	145	569	6749
0.05	1	3	0.007	134	498	6737
0.05	1	3	0.007	146	532	6757
0.05	1	3	0.007	153	545	6735
0.05	1	3	0.007	134	510	6755
0.05	1	3	0.007	140	560	6741
0.05	1	3	0.007	155	583	6748
0.05	1	3	0.007	130	536	6735
0.05	1	3	0.007	136	550	6814
0.05	1	3	0.007	144	562	6737
0.05	1	3	0.007	154	524	6740
0.05	1	3	0.007	146	570	6750
0.05	1	3	0.007	144	572	6768
0.05	1	3	0.007	141	611	6760
0.05	1	3	0.007	150	596	6725
0.05	1	3	0.007	160	512	6747
0.05	1	3	0.007	139	547	6748
0.05	1	3	0.007	149	547	6744
0.05	1	3	0.007	140	532	6731
0.05	1	3	0.007	151	587	6730
0.05	1	3	0.007	151	561	6756
0.05	1	3	0.007	136	580	6745
0.05	1	3	0.007	154	528	6730
0.05	1	3	0.007	132	538	6745
0.05	1	3	0.007	163	589	6722
0.05	1	3	0.007	140	564	6745
0.05	1	3	0.007	156	518	6760
0.05	1	3	0.007	144	608	6768
0.05	1	3	0.007	142	642	6736
0.05	1	3	0.007	129	563	6771
0.05	1	3	0.007	148	560	6762
0.05	1	3	0.007	151	579	6740
0.05	1	3	0.007	137	535	6743
0.05	1	3	0.007	146	522	6770
0.05	1	3	0.007	162	516	6767
0.05	1	3	0.007	134	526	6745
0.05	1	3	0.007	160	584	6738
0.05	1	3	0.007	153	499	6749
0.05	1	3	0.007	149	561	6755
0.05	1	3	0.007	148	572	6719
0.05	1	3	0.007	138	582	6740
0.05	1	3	0.007	151	531	6743
0.05	1	3	0.007	158	576	6721
0.05	1	3	0.007	151	583	6758
0.05	1	3	0.007	159	559	6768
0.05	1	3	0.007	157	543	6726
0.05	1	3	0.007	145	557	6732
0.05	1	3	0.007	168	592	6773
0.05	1	3	0.007	142	524	6753
0.05	1	3	0.007	135	563	6751
0.05	1	3	0.007	152	516	6774
0.05	1	3	0.007	149	581	6738
0.05	1	3	0.007	128	570	6736
0.05	1	3	0.007	159	575	6729
0.05	1	3	0.007	149	559	6725
0.05	1	3	0.007	132	538	6738
0.05	1	3	0.007	130	502	6740
0.05	1	3	0.007	132	648	6728
0.05	1	3	0.007	159	593	6725
0.05	1	3	0.007	142	612	6733
0.05	1	3	0.007	136	562	6729
0.05	1	3	0.007	130	574	6719
0.05	1	3	0.007	134	492	6747
0.05	1	3	0.007	140	540	6737
0.05	1	3	0.007	160	600	6758
0.05	1	3	0.007	149	553	6728
0.05	1	3	0.007	150	584	6730
0.05	1	3	0.007	141	569	6755
0.05	1	3	0.007	145	519	6746
0.05	1	3	0.007	137	513	6706
0.05	1	3	0.007	146	518	6769
0.05	1	3	0.007	142	530	6727
0.05	1	3	0.007	130	564	6742
0.05	1	3	0.007	150	576	6765
0.05	1	3	0.007	151	563	6716
0.05	1	3	0.007	138	542	6770
0.05	1	3	0.007	141	489	6744
0.05	1	3	0.007	147	573	6750
0.05	1	3	0.007	151	571	6721
0.05	1	3	0.007	154	574	6752
0.05	1	3	0.007	147	531	6755
0.05	1	3	0.007	136	560	6741
0.05	1	3	0.007	145	607	6729
0.05	1	3	0.007	143	549	6716
0.05	1	3	0.007	150	526	6744
0.05	1	3	0.007	129	605	6749
0.05	1	3	0.007	138	508	6740
0.05	1	3	0.007	149	511	6764
0.05	1	3	0.007	166	522	6738
0.05	1	3	0.007	154	534	6737
0.05	1	3	0.007	159	601	6747
0.05	1	3	0.007	148	562	6743
0.05	1	3	0.007	136	560	6744
0.05	1	3	0.007	140	566	6737
0.05	1	3	0.007	134	492	6738
0.05	1	3	0.007	135	591	6742
0.05	1	3	0.007	138	532	6734
0.05	1	3	0.07	133	553	6776
0.05	1	3	0.07	161	659	6729
0.05	1	3	0.07	138	536	6746
0.05	1	3	0.07	128	498	6743
0.05	1	3	0.07	145	507	6740
0.05	1	3	0.07	148	604	6740
0.05	1	3	0.07	133	601	6733
0.05	1	3	0.07	145	603	6727
0.05	1	3	0.07	135	507	6723
0.05	1	3	0.07	149	589	6760
0.05	1	3	0.07	143	543	6712
0.05	1	3	0.07	148	562	6746
0.05	1	3	0.07	156	542	6762
0.05	1	3	0.07	138	564	6738
0.05	1	3	0.07	164	592	6741
0.05	1	3	0.07	137	593	6777
0.05	1	3	0.07	150	568	6771
0.05	1	3	0.07	144	578	6731
0.05	1	3	0.07	152	538	6743
0.05	1	3	0.07	156	574	6772
0.05	1	3	0.07	128	644	6753
0.05	1	3	0.07	158	564	6726
0.05	1	3	0.07	139	607	6726
0.05	1	3	0.07	124	580	6743
0.05	1	3	0.07	149	569	6747
0.05	1	3	0.07	144	526	6757
0.05	1	3	0.07	137	541	6765
0.05	1	3	0.07	138	572	6761
0.05	1	3	0.07	134	576	6762
0.05	1	3	0.07	159	629	6755
0.05	1	3	0.07	139	573	6756
0.05	1	3	0.07	142	528	6791
0.05	1	3	0.07	129	521	6770
0.05	1	3	0.07	137	533	6774
0.05	1	3	0.07	142	524	6747
0.05	1	3	0.07	138	562	6752
0.05	1	3	0.07	136	574	6770
0.05	1	3	0.07	144	500	6727
0.05	1	3	0.07	135	573	6750
0.05	1	3	0.07	131	547	6750
0.05	1	3	0.07	129	537	6766
0.05	1	3	0.07	152	622	6735
0.05	1	3	0.07	127	517	6770
0.05	1	3	0.07	150	564	6734
0.05	1	3	0.07	147	577	6746
0.05	1	3	0.07	134	574	6750
0.05	1	3	0.07	152	554	6759
0.05	1	3	0.07	148	558	6747
0.05	1	3	0.07	135	583	6700
0.05	1	3	0.07	142	560	6745
0.05	1	3	0.07	143	581	6757
0.05	1	3	0.07	131	513	6769
0.05	1	3	0.07	140	610	6767
0.05	1	3	0.07	161	577	6723
0.05	1	3	0.07	139	531	6763
0.05	1	3	0.07	145	497	6762
0.05	1	3	0.07	137	553	6729
0.05	1	3	0.07	149	561	6743
0.05	1	3	0.07	142	546	6745
0.05	1	3	0.07	143	515	6757
0.05	1	3	0.07	164	554	6750
0.05	1	3	0.07	135	577	6742
0.05	1	3	0.07	142	510	6720
0.05	1	3	0.07	138	562	6751
0.05	1	3	0.07	148	560	6759
0.05	1	3	0.07	158	562	6772
0.05	1	3	0.07	151	617	6760
0.05	1	3	0.07	151	575	6761
0.05	1	3	0.07	136	548	6726
0.05	1	3	0.07	128	540	6767
0.05	1	3	0.07	142	496	6757
0.05	1	3	0.07	141	653	6773
0.05	1	3	0.07	137	557	6732
0.05	1	3	0.07	142	594	6737
0.05	1	3	0.07	144	546	6770
0.05	1	3	0.07	145	555	6747
0.05	1	3	0.07	153	603	6749
0.05	1	3	0.07	134	508	6746
0.05	1	3	0.07	142	608	6722
0.05	1	3	0.07	137	543	6728
0.05	1	3	0.07	134	578	6746
0.05	1	3	0.07	160	538	6755
0.05	1	3	0.07	147	637	6748
0.05	1	3	0.07	162	572	6748
0.05	1	3	0.07	126	510	6769
0.05	1	3	0.07	155	521	6738
0.05	1	3	0.07	142	580	6715
0.05	1	3	0.07	150	584	6753
0.05	1	3	0.07	133	561	6717
0.05	1	3	0.07	156	614	6760
0.05	1	3	0.07	149	659	6747
0.05	1	3	0.07	147	539	6742
0.05	1	3	0.07	140	598	6753
0.05	1	3	0.07	138	588	6712
0.05	1	3	0.07	155	619	6747
0.05	1	3	0.07	155	561	6741
0.05	1	3	0.07	150	576	6770
0.05	1	3	0.07	152	526	6722
0.05	1	3	0.07	154	608	6741
0.05	1	3	0.07	150	528	6746
0.05	1	3	0.7	99	689	6779
0.05	1	3	0.7	117	813	6749
0.05	1	3	0.7	95	783	6798
0.05	1	3	0.7	117	725	6800
0.05	1	3	0.7	111	719	6788
0.05	1	3	0.7	106	894	6748
0.05	1	3	0.7	117	749	6766
0.05	1	3	0.7	149	859	6759
0.05	1	3	0.7	142	582	6800
0.05	1	3	0.7	101	909	6819
0.05	1	3	0.7	151	729	6794
0.05	1	3	0.7	116	910	6817
0.05	1	3	0.7	119	649	6772
0.05	1	3	0.7	132	670	6805
0.05	1	3	0.7	118	704	6781
0.05	1	3	0.7	135	851	6756
0.05	1	3	0.7	95	673	6790
0.05	1	3	0.7	122	838	6773
0.05	1	3	0.7	152	836	6800
0.05	1	3	0.7	138	834	6792
0.05	1	3	0.7	114	900	6820
0.05	1	3	0.7	129	833	6738
0.05	1	3	0.7	142	690	6780
0.05	1	3	0.7	128	832	6790
0.05	1	3	0.7	124	574	6763
0.05	1	3	0.7	108	784	6770
0.05	1	3	0.7	105	689	6796
0.05	1	3	0.7	147	881	6740
0.05	1	3	0.7	127	641	6799
0.05	1	3	0.7	114	658	6748
0.05	1	3	0.7	126	722	6759
0.05	1	3	0.7	102	878	6752
0.05	1	3	0.7	108	818	6808
0.05	1	3	0.7	151	761	6818
0.05	1	3	0.7	117	751	6776
0.05	1	3	0.7	136	712	6788
0.05	1	3	0.7	115	821	6774
0.05	1	3	0.7	116	734	6802
0.05	1	3	0.7	110	660	6779
0.05	1	3	0.7	123	829	6789
0.05	1	3	0.7	150	986	6813
0.05	1	3	0.7	113	763	6749
0.05	1	3	0.7	103	757	6799
0.05	1	3	0.7	117	835	6788
0.05	1	3	0.7	126	696	6796
0.05	1	3	0.7	155	851	6773
0.05	1	3	0.7	136	912	6770
0.05	1	3	0.7	91	775	6825
0.05	1	3	0.7	116	806	6796
0.05	1	3	0.7	107	763	6805
0.05	1	3	0.7	113	595	6815
0.05	1	3	0.7	125	751	6750
0.05	1	3	0.7	140	630	6803
0.05	1	3	0.7	120	686	6783
0.05	1	3	0.7	122	758	6752
0.05	1	3	0.7	117	759	6802
0.05	1	3	0.7	112	668	6794
0.05	1	3	0.7	141	769	6760
0.05	1	3	0.7	130	870	6766
0.05	1	3	0.7	155	745	6794
0.05	1	3	0.7	163	715	6794
0.05	1	3	0.7	123	617	6797
0.05	1	3	0.7	117	771	6791
0.05	1	3	0.7	124	954	6810
0.05	1	3	0.7	113	727	6820
0.05	1	3	0.7	143	799	6804
0.05	1	3	0.7	120	956	6805
0.05	1	3	0.7	141	599	6804
0.05	1	3	0.7	137	769	6800
0.05	1	3	0.7	118	692	6778
0.05	1	3	0.7	127	561	6800
0.05	1	3	0.7	141	685	6771
0.05	1	3	0.7	119	907	6796
0.05	1	3	0.7	122	750	6758
0.05	1	3	0.7	117	649	6787
0.05	1	3	0.7	139	731	6763
0.05	1	3	0.7	101	833	6824
0.05	1	3	0.7	127	757	6766
0.05	1	3	0.7	133	885	6768
0.05	1	3	0.7	128	764	6773
0.05	1	3	0.7	137	845	6825
0.05	1	3	0.7	106	852	6805
0.05	1	3	0.7	135	763	6697
0.05	1	3	0.7	139	727	6790
0.05	1	3	0.7	113	961	6758
0.05	1	3	0.7	121	693	6791
0.05	1	3	0.7	122	798	6746
0.05	1	3	0.7	123	731	6771
0.05	1	3	0.7	146	696	6779
0.05	1	3	0.7	118	728	6789
0.05	1	3	0.7	131	741	6765
0.05	1	3	0.7	141	727	6743
0.05	1	3	0.7	153	629	6782
0.05	1	3	0.7	112	782	6803
0.05	1	3	0.7	126	762	6786
[truncated: 20,505 more rows]

## Sheet: SA3
sensitivity analysis for kedge (attraction irrespective of pheromone quantity)
simulation result of 400 workers
edge: perimeters along edge
inner: perimeters away from edge
a	x	kedge	edge	inner	area
0.05	1	1	91	539	6765
0.05	1	1	108	516	6747
0.05	1	1	114	508	6744
0.05	1	1	105	537	6759
0.05	1	1	104	526	6730
0.05	1	1	109	513	6751
0.05	1	1	109	571	6759
0.05	1	1	117	535	6742
0.05	1	1	116	520	6736
0.05	1	1	108	538	6773
0.05	1	1	106	550	6733
0.05	1	1	109	481	6762
0.05	1	1	114	514	6722
0.05	1	1	109	501	6757
0.05	1	1	125	499	6743
0.05	1	1	109	567	6749
0.05	1	1	111	513	6745
0.05	1	1	115	517	6718
0.05	1	1	119	513	6739
0.05	1	1	116	528	6745
0.05	1	1	112	500	6740
0.05	1	1	102	484	6729
0.05	1	1	101	543	6705
0.05	1	1	106	472	6750
0.05	1	1	120	570	6747
0.05	1	1	119	507	6730
0.05	1	1	120	558	6753
0.05	1	1	107	491	6726
0.05	1	1	105	537	6730
0.05	1	1	108	506	6747
0.05	1	1	110	610	6752
0.05	1	1	111	571	6734
0.05	1	1	115	527	6733
0.05	1	1	109	545	6748
0.05	1	1	117	599	6730
0.05	1	1	107	491	6717
0.05	1	1	95	501	6740
0.05	1	1	111	499	6731
0.05	1	1	115	573	6781
0.05	1	1	110	514	6736
0.05	1	1	126	464	6740
0.05	1	1	112	554	6741
0.05	1	1	112	506	6750
0.05	1	1	111	499	6732
0.05	1	1	111	521	6751
0.05	1	1	109	505	6707
0.05	1	1	91	579	6732
0.05	1	1	119	523	6752
0.05	1	1	122	552	6746
0.05	1	1	113	507	6750
0.05	1	1	111	539	6744
0.05	1	1	123	571	6763
0.05	1	1	120	496	6759
0.05	1	1	111	523	6747
0.05	1	1	115	515	6729
0.05	1	1	124	616	6738
0.05	1	1	101	575	6768
0.05	1	1	112	510	6743
0.05	1	1	107	537	6732
0.05	1	1	121	561	6777
0.05	1	1	102	528	6741
0.05	1	1	98	526	6744
0.05	1	1	105	513	6738
0.05	1	1	100	510	6738
0.05	1	1	109	497	6744
0.05	1	1	117	481	6755
0.05	1	1	112	458	6744
0.05	1	1	111	537	6716
0.05	1	1	121	517	6751
0.05	1	1	106	488	6738
0.05	1	1	108	498	6757
0.05	1	1	125	491	6750
0.05	1	1	111	531	6741
0.05	1	1	104	542	6734
0.05	1	1	112	522	6767
0.05	1	1	106	492	6758
0.05	1	1	116	504	6755
0.05	1	1	116	568	6759
0.05	1	1	100	552	6726
0.05	1	1	122	518	6738
0.05	1	1	119	513	6727
0.05	1	1	102	466	6755
0.05	1	1	101	527	6749
0.05	1	1	122	586	6735
0.05	1	1	110	520	6759
0.05	1	1	121	479	6741
0.05	1	1	112	604	6742
0.05	1	1	110	516	6736
0.05	1	1	118	536	6732
0.05	1	1	133	533	6740
0.05	1	1	107	535	6726
0.05	1	1	102	536	6750
0.05	1	1	105	547	6755
0.05	1	1	102	578	6732
0.05	1	1	110	548	6747
0.05	1	1	113	457	6745
0.05	1	1	123	561	6734
0.05	1	1	113	585	6742
0.05	1	1	102	560	6730
0.05	1	1	117	525	6728
0.05	1	1.5	116	512	6738
0.05	1	1.5	131	659	6730
0.05	1	1.5	141	469	6749
0.05	1	1.5	119	559	6748
0.05	1	1.5	121	529	6764
0.05	1	1.5	125	483	6734
0.05	1	1.5	117	501	6750
0.05	1	1.5	131	501	6752
0.05	1	1.5	125	499	6744
0.05	1	1.5	129	539	6713
0.05	1	1.5	122	544	6725
0.05	1	1.5	126	560	6751
0.05	1	1.5	121	543	6729
0.05	1	1.5	127	587	6741
0.05	1	1.5	144	518	6761
0.05	1	1.5	118	520	6748
0.05	1	1.5	128	500	6751
0.05	1	1.5	122	562	6728
0.05	1	1.5	115	481	6735
0.05	1	1.5	144	600	6745
0.05	1	1.5	123	497	6743
0.05	1	1.5	127	533	6749
0.05	1	1.5	121	493	6749
0.05	1	1.5	123	599	6744
0.05	1	1.5	124	528	6733
0.05	1	1.5	126	526	6733
0.05	1	1.5	115	535	6741
0.05	1	1.5	123	533	6743
0.05	1	1.5	123	487	6731
0.05	1	1.5	138	492	6740
0.05	1	1.5	137	523	6743
0.05	1	1.5	130	582	6740
0.05	1	1.5	122	504	6734
0.05	1	1.5	129	481	6737
0.05	1	1.5	127	471	6764
0.05	1	1.5	122	524	6742
0.05	1	1.5	126	510	6738
0.05	1	1.5	149	623	6755
0.05	1	1.5	131	537	6755
0.05	1	1.5	112	520	6759
0.05	1	1.5	121	565	6733
0.05	1	1.5	116	478	6704
0.05	1	1.5	129	491	6743
0.05	1	1.5	126	566	6731
0.05	1	1.5	122	574	6757
0.05	1	1.5	116	546	6744
0.05	1	1.5	130	552	6741
0.05	1	1.5	132	530	6757
0.05	1	1.5	124	588	6719
0.05	1	1.5	116	478	6769
0.05	1	1.5	130	554	6752
0.05	1	1.5	122	584	6747
0.05	1	1.5	128	522	6760
0.05	1	1.5	137	549	6753
0.05	1	1.5	128	534	6713
0.05	1	1.5	143	527	6756
0.05	1	1.5	125	491	6765
0.05	1	1.5	122	488	6728
0.05	1	1.5	117	593	6741
0.05	1	1.5	131	507	6733
0.05	1	1.5	132	478	6720
0.05	1	1.5	137	507	6734
0.05	1	1.5	117	503	6762
0.05	1	1.5	131	523	6723
0.05	1	1.5	130	534	6755
0.05	1	1.5	120	482	6735
0.05	1	1.5	124	550	6760
0.05	1	1.5	133	523	6737
0.05	1	1.5	127	473	6760
0.05	1	1.5	122	536	6749
0.05	1	1.5	117	523	6720
0.05	1	1.5	124	542	6746
0.05	1	1.5	111	535	6745
0.05	1	1.5	133	579	6737
0.05	1	1.5	127	521	6762
0.05	1	1.5	135	573	6748
0.05	1	1.5	119	561	6765
0.05	1	1.5	133	505	6752
0.05	1	1.5	125	517	6751
0.05	1	1.5	129	569	6719
0.05	1	1.5	111	483	6758
0.05	1	1.5	133	467	6749
0.05	1	1.5	118	526	6761
0.05	1	1.5	119	515	6726
0.05	1	1.5	130	472	6754
0.05	1	1.5	129	519	6744
0.05	1	1.5	121	521	6729
0.05	1	1.5	140	538	6743
0.05	1	1.5	116	552	6707
0.05	1	1.5	132	504	6743
0.05	1	1.5	121	503	6754
0.05	1	1.5	110	544	6734
0.05	1	1.5	136	618	6741
0.05	1	1.5	131	553	6727
0.05	1	1.5	119	561	6736
0.05	1	1.5	128	492	6750
0.05	1	1.5	123	525	6737
0.05	1	1.5	126	484	6744
0.05	1	1.5	124	576	6744
0.05	1	1.5	134	550	6735
0.05	1	2	151	563	6743
0.05	1	2	141	525	6739
0.05	1	2	144	600	6746
0.05	1	2	139	559	6740
0.05	1	2	157	559	6751
0.05	1	2	142	532	6748
0.05	1	2	143	597	6721
0.05	1	2	157	565	6744
0.05	1	2	151	567	6689
0.05	1	2	161	565	6722
0.05	1	2	147	513	6748
0.05	1	2	144	576	6721
0.05	1	2	157	573	6735
0.05	1	2	142	616	6729
0.05	1	2	144	570	6735
0.05	1	2	150	558	6742
0.05	1	2	148	560	6748
0.05	1	2	154	524	6735
0.05	1	2	142	480	6748
0.05	1	2	136	582	6747
0.05	1	2	139	495	6761
0.05	1	2	131	561	6718
0.05	1	2	146	546	6746
0.05	1	2	154	558	6759
0.05	1	2	150	562	6759
0.05	1	2	145	519	6763
0.05	1	2	149	595	6726
0.05	1	2	138	536	6745
0.05	1	2	151	533	6745
0.05	1	2	141	557	6754
0.05	1	2	138	488	6755
0.05	1	2	149	543	6744
0.05	1	2	139	575	6721
0.05	1	2	145	583	6725
0.05	1	2	144	538	6758
0.05	1	2	154	610	6764
0.05	1	2	148	516	6755
0.05	1	2	146	516	6755
0.05	1	2	153	499	6746
0.05	1	2	159	485	6743
0.05	1	2	164	544	6725
0.05	1	2	149	521	6749
0.05	1	2	138	534	6734
0.05	1	2	159	587	6723
0.05	1	2	136	568	6716
0.05	1	2	150	592	6709
0.05	1	2	166	540	6765
0.05	1	2	154	514	6750
0.05	1	2	144	596	6766
0.05	1	2	138	622	6729
0.05	1	2	134	500	6761
0.05	1	2	149	507	6728
0.05	1	2	135	507	6732
0.05	1	2	143	469	6757
0.05	1	2	151	497	6728
0.05	1	2	170	560	6747
0.05	1	2	143	565	6715
0.05	1	2	141	599	6743
0.05	1	2	147	503	6725
0.05	1	2	144	582	6736
0.05	1	2	152	556	6723
0.05	1	2	145	569	6744
0.05	1	2	161	555	6738
0.05	1	2	145	563	6744
0.05	1	2	131	579	6752
0.05	1	2	135	591	6738
0.05	1	2	151	549	6759
0.05	1	2	161	549	6771
0.05	1	2	182	580	6752
0.05	1	2	144	522	6751
0.05	1	2	128	552	6733
0.05	1	2	156	524	6722
0.05	1	2	148	548	6741
0.05	1	2	151	553	6714
0.05	1	2	153	541	6767
0.05	1	2	157	515	6751
0.05	1	2	155	553	6745
0.05	1	2	146	576	6734
0.05	1	2	140	540	6738
0.05	1	2	144	532	6751
0.05	1	2	161	539	6734
0.05	1	2	148	548	6712
0.05	1	2	151	505	6738
0.05	1	2	150	620	6732
0.05	1	2	130	528	6762
0.05	1	2	158	556	6725
0.05	1	2	152	594	6755
0.05	1	2	130	528	6740
0.05	1	2	141	567	6753
0.05	1	2	148	540	6735
0.05	1	2	142	520	6751
0.05	1	2	135	517	6755
0.05	1	2	139	563	6732
0.05	1	2	145	531	6746
0.05	1	2	153	567	6734
0.05	1	2	129	557	6726
0.05	1	2	165	557	6735
0.05	1	2	161	535	6743
0.05	1	2	142	472	6759
0.05	1	2	143	573	6732
0.05	1	2.5	138	550	6754
0.05	1	2.5	164	538	6729
0.05	1	2.5	173	577	6736
0.05	1	2.5	178	610	6740
0.05	1	2.5	175	541	6765
0.05	1	2.5	165	561	6743
0.05	1	2.5	166	574	6727
0.05	1	2.5	191	609	6741
0.05	1	2.5	177	575	6728
0.05	1	2.5	180	616	6741
0.05	1	2.5	185	603	6748
0.05	1	2.5	173	523	6757
0.05	1	2.5	168	530	6768
0.05	1	2.5	200	574	6737
0.05	1	2.5	169	543	6749
0.05	1	2.5	165	527	6744
0.05	1	2.5	168	590	6724
0.05	1	2.5	166	578	6729
0.05	1	2.5	163	613	6754
0.05	1	2.5	168	578	6739
0.05	1	2.5	160	536	6765
0.05	1	2.5	159	587	6753
0.05	1	2.5	160	584	6735
0.05	1	2.5	165	609	6761
0.05	1	2.5	167	585	6741
0.05	1	2.5	175	533	6710
0.05	1	2.5	161	581	6721
0.05	1	2.5	171	615	6739
0.05	1	2.5	181	561	6770
0.05	1	2.5	170	564	6754
0.05	1	2.5	174	562	6755
0.05	1	2.5	168	550	6745
0.05	1	2.5	175	585	6752
0.05	1	2.5	178	616	6731
0.05	1	2.5	161	595	6738
0.05	1	2.5	170	544	6775
0.05	1	2.5	172	566	6754
0.05	1	2.5	169	563	6755
0.05	1	2.5	170	544	6767
0.05	1	2.5	166	576	6764
0.05	1	2.5	180	550	6740
0.05	1	2.5	176	626	6732
0.05	1	2.5	152	604	6769
0.05	1	2.5	181	567	6750
0.05	1	2.5	165	587	6729
0.05	1	2.5	172	544	6759
0.05	1	2.5	167	551	6735
0.05	1	2.5	162	540	6736
0.05	1	2.5	189	591	6750
0.05	1	2.5	203	619	6728
0.05	1	2.5	167	563	6731
0.05	1	2.5	164	578	6734
0.05	1	2.5	172	570	6753
0.05	1	2.5	145	621	6725
0.05	1	2.5	192	564	6730
0.05	1	2.5	196	536	6733
0.05	1	2.5	159	581	6747
0.05	1	2.5	167	601	6749
0.05	1	2.5	163	585	6732
0.05	1	2.5	159	511	6765
0.05	1	2.5	157	549	6737
0.05	1	2.5	160	590	6766
0.05	1	2.5	206	592	6731
0.05	1	2.5	160	502	6735
0.05	1	2.5	179	559	6751
0.05	1	2.5	171	583	6736
0.05	1	2.5	170	594	6749
0.05	1	2.5	150	554	6755
0.05	1	2.5	165	517	6746
0.05	1	2.5	173	511	6756
0.05	1	2.5	190	562	6715
0.05	1	2.5	174	532	6762
0.05	1	2.5	181	569	6730
0.05	1	2.5	179	537	6745
0.05	1	2.5	165	643	6739
0.05	1	2.5	180	544	6723
0.05	1	2.5	181	571	6733
0.05	1	2.5	169	541	6744
0.05	1	2.5	191	605	6750
0.05	1	2.5	169	591	6713
0.05	1	2.5	175	563	6758
0.05	1	2.5	189	565	6743
0.05	1	2.5	179	613	6749
0.05	1	2.5	187	541	6723
0.05	1	2.5	173	585	6745
0.05	1	2.5	163	585	6762
0.05	1	2.5	161	519	6722
0.05	1	2.5	167	595	6728
0.05	1	2.5	167	597	6759
0.05	1	2.5	172	548	6748
0.05	1	2.5	166	624	6750
0.05	1	2.5	178	620	6752
0.05	1	2.5	178	550	6733
0.05	1	2.5	151	565	6760
0.05	1	2.5	193	573	6759
0.05	1	2.5	192	590	6752
0.05	1	2.5	195	607	6719
0.05	1	2.5	176	594	6732
0.05	1	2.5	172	602	6755
0.05	1	2.5	159	575	6735
0.05	1	3	178	590	6756
0.05	1	3	216	580	6761
0.05	1	3	177	579	6748
0.05	1	3	209	649	6721
0.05	1	3	177	597	6748
0.05	1	3	211	587	6756
0.05	1	3	216	580	6724
0.05	1	3	189	603	6734
0.05	1	3	186	538	6718
0.05	1	3	192	610	6732
0.05	1	3	203	513	6743
0.05	1	3	195	593	6743
0.05	1	3	181	585	6757
0.05	1	3	189	565	6752
0.05	1	3	207	593	6745
0.05	1	3	190	580	6754
0.05	1	3	205	573	6741
0.05	1	3	198	646	6760
0.05	1	3	223	591	6757
0.05	1	3	198	670	6766
0.05	1	3	199	583	6743
0.05	1	3	220	646	6751
0.05	1	3	220	644	6757
0.05	1	3	193	527	6759
0.05	1	3	218	658	6718
0.05	1	3	192	562	6765
0.05	1	3	188	610	6733
0.05	1	3	193	587	6750
0.05	1	3	207	603	6747
0.05	1	3	208	614	6718
0.05	1	3	194	600	6754
0.05	1	3	186	606	6739
0.05	1	3	188	594	6738
0.05	1	3	195	563	6764
0.05	1	3	199	623	6739
0.05	1	3	192	572	6743
0.05	1	3	202	580	6755
0.05	1	3	207	559	6729
0.05	1	3	208	618	6733
0.05	1	3	195	591	6744
0.05	1	3	193	577	6727
0.05	1	3	192	630	6725
0.05	1	3	197	605	6757
0.05	1	3	212	588	6751
0.05	1	3	198	578	6720
0.05	1	3	198	546	6752
0.05	1	3	218	596	6733
0.05	1	3	196	564	6743
0.05	1	3	190	556	6769
0.05	1	3	180	642	6745
0.05	1	3	198	622	6715
0.05	1	3	188	602	6748
0.05	1	3	184	600	6746
0.05	1	3	192	528	6743
0.05	1	3	181	573	6743
0.05	1	3	194	542	6740
0.05	1	3	225	623	6728
0.05	1	3	197	579	6751
0.05	1	3	205	563	6734
0.05	1	3	196	610	6746
0.05	1	3	209	641	6743
0.05	1	3	204	630	6761
0.05	1	3	202	582	6742
0.05	1	3	183	553	6746
0.05	1	3	173	563	6736
0.05	1	3	192	630	6734
0.05	1	3	191	553	6735
0.05	1	3	192	548	6750
0.05	1	3	208	576	6739
0.05	1	3	231	573	6734
0.05	1	3	192	606	6734
0.05	1	3	186	560	6757
0.05	1	3	215	613	6747
0.05	1	3	226	590	6752
0.05	1	3	212	544	6725
0.05	1	3	186	566	6758
0.05	1	3	187	569	6771
0.05	1	3	178	582	6734
0.05	1	3	206	604	6752
0.05	1	3	196	580	6738
0.05	1	3	175	527	6754
0.05	1	3	201	553	6716
0.05	1	3	179	529	6744
0.05	1	3	199	595	6745
0.05	1	3	188	576	6746
0.05	1	3	201	581	6756
0.05	1	3	212	590	6734
0.05	1	3	213	641	6737
0.05	1	3	201	549	6737
0.05	1	3	201	569	6736
0.05	1	3	186	638	6737
0.05	1	3	197	541	6762
0.05	1	3	198	594	6742
0.05	1	3	185	609	6736
0.05	1	3	203	559	6755
0.05	1	3	179	545	6716
0.05	1	3	204	546	6737
0.05	1	3	221	589	6747
0.05	1	3	182	580	6767
0.05	1	3	191	551	6725
0.05	1.5	1	101	579	6758
0.05	1.5	1	109	513	6742
0.05	1.5	1	107	569	6697
0.05	1.5	1	120	538	6718
0.05	1.5	1	116	600	6760
0.05	1.5	1	116	496	6769
0.05	1.5	1	101	559	6753
0.05	1.5	1	123	507	6763
0.05	1.5	1	102	570	6772
0.05	1.5	1	109	523	6758
0.05	1.5	1	106	608	6716
0.05	1.5	1	113	551	6745
0.05	1.5	1	135	589	6738
0.05	1.5	1	111	607	6768
0.05	1.5	1	98	550	6724
0.05	1.5	1	118	542	6744
0.05	1.5	1	108	580	6769
0.05	1.5	1	120	616	6733
0.05	1.5	1	121	533	6736
0.05	1.5	1	114	550	6737
0.05	1.5	1	116	468	6741
0.05	1.5	1	109	489	6765
0.05	1.5	1	100	540	6748
0.05	1.5	1	122	530	6761
0.05	1.5	1	106	512	6738
0.05	1.5	1	114	510	6726
0.05	1.5	1	117	543	6735
0.05	1.5	1	110	560	6717
0.05	1.5	1	122	522	6735
0.05	1.5	1	116	542	6716
0.05	1.5	1	103	617	6766
0.05	1.5	1	108	602	6730
0.05	1.5	1	116	588	6724
0.05	1.5	1	113	489	6744
0.05	1.5	1	112	554	6735
0.05	1.5	1	108	514	6734
0.05	1.5	1	118	536	6715
0.05	1.5	1	113	555	6729
0.05	1.5	1	112	544	6758
0.05	1.5	1	111	595	6735
0.05	1.5	1	118	506	6740
0.05	1.5	1	109	557	6724
0.05	1.5	1	113	511	6755
0.05	1.5	1	111	533	6756
0.05	1.5	1	117	551	6744
0.05	1.5	1	113	487	6754
0.05	1.5	1	125	503	6730
0.05	1.5	1	109	665	6776
0.05	1.5	1	118	518	6749
0.05	1.5	1	109	573	6761
0.05	1.5	1	121	527	6764
0.05	1.5	1	110	528	6722
0.05	1.5	1	117	557	6755
0.05	1.5	1	113	609	6759
0.05	1.5	1	113	527	6753
0.05	1.5	1	121	479	6723
0.05	1.5	1	121	541	6759
0.05	1.5	1	110	580	6743
0.05	1.5	1	112	564	6743
0.05	1.5	1	119	573	6741
0.05	1.5	1	110	554	6751
0.05	1.5	1	117	521	6753
0.05	1.5	1	103	491	6747
0.05	1.5	1	123	559	6731
0.05	1.5	1	114	542	6761
0.05	1.5	1	118	502	6763
0.05	1.5	1	121	505	6762
0.05	1.5	1	102	590	6759
0.05	1.5	1	114	600	6746
0.05	1.5	1	109	563	6717
0.05	1.5	1	92	560	6743
0.05	1.5	1	106	520	6727
0.05	1.5	1	111	533	6751
0.05	1.5	1	95	513	6742
0.05	1.5	1	114	622	6727
0.05	1.5	1	107	587	6768
0.05	1.5	1	110	520	6736
0.05	1.5	1	111	533	6764
0.05	1.5	1	112	536	6743
0.05	1.5	1	91	675	6736
0.05	1.5	1	110	612	6761
0.05	1.5	1	119	487	6733
0.05	1.5	1	120	498	6734
0.05	1.5	1	93	651	6737
0.05	1.5	1	105	531	6715
0.05	1.5	1	105	585	6746
0.05	1.5	1	104	520	6762
0.05	1.5	1	109	565	6763
0.05	1.5	1	101	561	6747
0.05	1.5	1	117	703	6742
0.05	1.5	1	112	494	6743
0.05	1.5	1	121	559	6763
0.05	1.5	1	116	536	6757
0.05	1.5	1	103	539	6726
0.05	1.5	1	123	507	6742
0.05	1.5	1	106	538	6748
0.05	1.5	1	126	532	6735
0.05	1.5	1	100	566	6752
0.05	1.5	1	120	536	6760
0.05	1.5	1	106	504	6739
0.05	1.5	1.5	132	548	6728
0.05	1.5	1.5	132	560	6734
0.05	1.5	1.5	132	522	6744
0.05	1.5	1.5	128	568	6747
0.05	1.5	1.5	137	537	6729
0.05	1.5	1.5	147	533	6733
0.05	1.5	1.5	134	568	6748
0.05	1.5	1.5	137	521	6752
0.05	1.5	1.5	158	582	6771
0.05	1.5	1.5	133	553	6774
0.05	1.5	1.5	147	525	6748
0.05	1.5	1.5	135	543	6743
0.05	1.5	1.5	159	595	6729
0.05	1.5	1.5	141	495	6753
0.05	1.5	1.5	145	571	6753
0.05	1.5	1.5	151	567	6763
0.05	1.5	1.5	135	543	6737
0.05	1.5	1.5	141	523	6730
0.05	1.5	1.5	152	604	6755
0.05	1.5	1.5	125	541	6751
0.05	1.5	1.5	142	584	6743
0.05	1.5	1.5	157	595	6736
0.05	1.5	1.5	129	551	6755
0.05	1.5	1.5	146	570	6744
0.05	1.5	1.5	153	573	6759
0.05	1.5	1.5	152	536	6768
0.05	1.5	1.5	144	600	6744
0.05	1.5	1.5	127	503	6760
0.05	1.5	1.5	145	583	6760
0.05	1.5	1.5	138	526	6752
0.05	1.5	1.5	154	560	6767
0.05	1.5	1.5	140	550	6746
0.05	1.5	1.5	144	602	6749
0.05	1.5	1.5	135	513	6752
0.05	1.5	1.5	131	527	6733
0.05	1.5	1.5	145	497	6757
0.05	1.5	1.5	145	577	6715
0.05	1.5	1.5	147	533	6743
0.05	1.5	1.5	139	549	6756
0.05	1.5	1.5	142	604	6738
0.05	1.5	1.5	138	540	6768
0.05	1.5	1.5	132	556	6765
0.05	1.5	1.5	161	525	6727
0.05	1.5	1.5	131	511	6768
0.05	1.5	1.5	141	525	6717
0.05	1.5	1.5	151	593	6770
0.05	1.5	1.5	151	675	6737
0.05	1.5	1.5	129	505	6758
0.05	1.5	1.5	131	581	6724
0.05	1.5	1.5	145	609	6745
0.05	1.5	1.5	136	584	6741
0.05	1.5	1.5	145	585	6717
0.05	1.5	1.5	140	518	6769
0.05	1.5	1.5	135	587	6732
0.05	1.5	1.5	134	578	6741
0.05	1.5	1.5	141	631	6750
0.05	1.5	1.5	133	579	6748
0.05	1.5	1.5	162	466	6742
0.05	1.5	1.5	149	573	6748
0.05	1.5	1.5	148	544	6745
0.05	1.5	1.5	127	611	6755
0.05	1.5	1.5	150	540	6733
0.05	1.5	1.5	135	597	6727
0.05	1.5	1.5	149	489	6723
0.05	1.5	1.5	147	611	6752
0.05	1.5	1.5	142	570	6760
0.05	1.5	1.5	151	627	6738
0.05	1.5	1.5	153	647	6744
0.05	1.5	1.5	126	508	6742
0.05	1.5	1.5	136	526	6739
0.05	1.5	1.5	136	572	6741
0.05	1.5	1.5	147	533	6753
0.05	1.5	1.5	132	582	6774
0.05	1.5	1.5	145	545	6746
0.05	1.5	1.5	139	555	6757
0.05	1.5	1.5	133	523	6745
0.05	1.5	1.5	149	537	6756
0.05	1.5	1.5	128	568	6752
0.05	1.5	1.5	143	563	6735
0.05	1.5	1.5	144	512	6757
0.05	1.5	1.5	165	597	6739
0.05	1.5	1.5	148	546	6733
0.05	1.5	1.5	164	534	6753
0.05	1.5	1.5	139	573	6726
0.05	1.5	1.5	129	557	6753
0.05	1.5	1.5	153	563	6758
0.05	1.5	1.5	133	503	6734
0.05	1.5	1.5	142	518	6752
0.05	1.5	1.5	132	554	6769
0.05	1.5	1.5	133	613	6744
0.05	1.5	1.5	134	620	6737
0.05	1.5	1.5	133	563	6759
0.05	1.5	1.5	132	444	6751
0.05	1.5	1.5	150	536	6761
0.05	1.5	1.5	138	542	6761
0.05	1.5	1.5	132	674	6737
0.05	1.5	1.5	138	552	6743
0.05	1.5	1.5	143	529	6750
0.05	1.5	1.5	128	544	6715
0.05	1.5	1.5	143	549	6746
0.05	1.5	2	200	540	6782
0.05	1.5	2	179	597	6773
0.05	1.5	2	183	583	6775
0.05	1.5	2	180	616	6742
0.05	1.5	2	193	517	6749
0.05	1.5	2	188	618	6730
0.05	1.5	2	193	609	6737
0.05	1.5	2	194	578	6787
0.05	1.5	2	196	616	6741
0.05	1.5	2	229	619	6717
0.05	1.5	2	213	579	6758
0.05	1.5	2	196	650	6764
0.05	1.5	2	197	621	6745
0.05	1.5	2	210	628	6718
0.05	1.5	2	185	581	6741
0.05	1.5	2	209	539	6747
0.05	1.5	2	193	567	6718
0.05	1.5	2	199	649	6760
0.05	1.5	2	202	604	6758
0.05	1.5	2	185	589	6736
0.05	1.5	2	193	697	6724
0.05	1.5	2	187	651	6762
0.05	1.5	2	174	524	6720
0.05	1.5	2	206	656	6734
0.05	1.5	2	209	591	6740
0.05	1.5	2	221	633	6759
0.05	1.5	2	203	649	6733
0.05	1.5	2	207	569	6726
0.05	1.5	2	204	622	6743
0.05	1.5	2	183	613	6739
0.05	1.5	2	200	570	6758
0.05	1.5	2	184	668	6736
0.05	1.5	2	233	613	6742
0.05	1.5	2	195	621	6758
0.05	1.5	2	198	560	6750
0.05	1.5	2	199	577	6767
0.05	1.5	2	218	606	6742
0.05	1.5	2	185	521	6746
0.05	1.5	2	210	624	6779
0.05	1.5	2	186	548	6749
0.05	1.5	2	174	570	6779
0.05	1.5	2	215	601	6730
0.05	1.5	2	181	571	6740
0.05	1.5	2	192	622	6741
0.05	1.5	2	202	658	6754
0.05	1.5	2	200	640	6741
0.05	1.5	2	193	639	6729
0.05	1.5	2	191	651	6769
0.05	1.5	2	188	586	6752
0.05	1.5	2	214	684	6749
0.05	1.5	2	228	624	6755
0.05	1.5	2	179	599	6736
0.05	1.5	2	197	643	6746
0.05	1.5	2	203	625	6754
0.05	1.5	2	222	662	6745
0.05	1.5	2	189	557	6744
0.05	1.5	2	184	610	6753
0.05	1.5	2	189	659	6734
0.05	1.5	2	184	626	6741
0.05	1.5	2	194	658	6751
0.05	1.5	2	180	588	6761
0.05	1.5	2	197	605	6727
0.05	1.5	2	223	559	6740
0.05	1.5	2	209	587	6733
0.05	1.5	2	187	645	6764
0.05	1.5	2	211	555	6763
0.05	1.5	2	226	638	6722
0.05	1.5	2	222	592	6745
0.05	1.5	2	200	630	6743
0.05	1.5	2	178	580	6745
0.05	1.5	2	167	613	6772
0.05	1.5	2	195	597	6715
0.05	1.5	2	202	706	6744
0.05	1.5	2	192	612	6757
0.05	1.5	2	207	659	6732
0.05	1.5	2	196	648	6760
0.05	1.5	2	189	621	6746
0.05	1.5	2	186	654	6756
0.05	1.5	2	187	597	6726
0.05	1.5	2	214	584	6737
0.05	1.5	2	226	652	6764
0.05	1.5	2	203	655	6754
0.05	1.5	2	196	586	6747
0.05	1.5	2	195	611	6750
0.05	1.5	2	204	624	6757
0.05	1.5	2	180	532	6744
0.05	1.5	2	191	587	6751
0.05	1.5	2	179	513	6742
0.05	1.5	2	192	636	6735
0.05	1.5	2	195	683	6756
0.05	1.5	2	182	538	6733
0.05	1.5	2	205	589	6749
0.05	1.5	2	218	626	6762
0.05	1.5	2	167	605	6744
0.05	1.5	2	207	579	6749
0.05	1.5	2	205	611	6722
0.05	1.5	2	178	672	6739
0.05	1.5	2	177	607	6741
0.05	1.5	2	200	564	6736
0.05	1.5	2	203	623	6745
0.05	1.5	2.5	252	632	6730
0.05	1.5	2.5	270	636	6733
0.05	1.5	2.5	280	578	6771
0.05	1.5	2.5	253	601	6756
0.05	1.5	2.5	265	679	6738
0.05	1.5	2.5	271	691	6754
0.05	1.5	2.5	277	647	6755
0.05	1.5	2.5	256	584	6779
0.05	1.5	2.5	249	595	6760
0.05	1.5	2.5	284	666	6734
0.05	1.5	2.5	275	681	6743
0.05	1.5	2.5	247	655	6758
0.05	1.5	2.5	267	661	6752
0.05	1.5	2.5	260	622	6739
0.05	1.5	2.5	245	699	6751
0.05	1.5	2.5	233	635	6754
0.05	1.5	2.5	288	704	6734
0.05	1.5	2.5	281	675	6752
0.05	1.5	2.5	278	618	6732
0.05	1.5	2.5	261	663	6745
0.05	1.5	2.5	250	612	6749
0.05	1.5	2.5	250	626	6729
0.05	1.5	2.5	273	705	6724
0.05	1.5	2.5	272	682	6704
0.05	1.5	2.5	298	664	6759
0.05	1.5	2.5	254	626	6737
0.05	1.5	2.5	268	592	6740
0.05	1.5	2.5	270	650	6773
0.05	1.5	2.5	254	748	6751
0.05	1.5	2.5	277	575	6751
0.05	1.5	2.5	267	657	6730
0.05	1.5	2.5	262	610	6750
0.05	1.5	2.5	274	642	6720
0.05	1.5	2.5	270	730	6752
0.05	1.5	2.5	267	605	6742
0.05	1.5	2.5	275	703	6754
0.05	1.5	2.5	282	662	6733
0.05	1.5	2.5	287	625	6758
0.05	1.5	2.5	256	568	6763
0.05	1.5	2.5	265	623	6740
0.05	1.5	2.5	280	606	6728
0.05	1.5	2.5	255	629	6764
0.05	1.5	2.5	265	637	6766
0.05	1.5	2.5	275	637	6737
0.05	1.5	2.5	275	723	6763
0.05	1.5	2.5	255	663	6769
0.05	1.5	2.5	264	676	6737
0.05	1.5	2.5	281	607	6759
0.05	1.5	2.5	291	659	6730
0.05	1.5	2.5	273	657	6761
0.05	1.5	2.5	244	722	6750
0.05	1.5	2.5	261	665	6739
0.05	1.5	2.5	269	623	6737
0.05	1.5	2.5	268	638	6745
0.05	1.5	2.5	274	608	6771
0.05	1.5	2.5	247	617	6740
0.05	1.5	2.5	273	647	6736
0.05	1.5	2.5	252	614	6749
0.05	1.5	2.5	247	697	6756
0.05	1.5	2.5	276	678	6740
0.05	1.5	2.5	274	730	6749
0.05	1.5	2.5	247	669	6747
0.05	1.5	2.5	260	772	6720
0.05	1.5	2.5	282	646	6761
0.05	1.5	2.5	276	658	6759
0.05	1.5	2.5	268	662	6748
0.05	1.5	2.5	246	596	6785
0.05	1.5	2.5	271	683	6753
0.05	1.5	2.5	288	706	6718
0.05	1.5	2.5	273	639	6758
0.05	1.5	2.5	271	635	6741
0.05	1.5	2.5	273	625	6736
0.05	1.5	2.5	255	693	6754
0.05	1.5	2.5	256	618	6737
0.05	1.5	2.5	274	734	6743
0.05	1.5	2.5	261	651	6717
0.05	1.5	2.5	263	639	6747
0.05	1.5	2.5	278	686	6739
0.05	1.5	2.5	297	687	6766
0.05	1.5	2.5	288	698	6727
0.05	1.5	2.5	281	611	6744
0.05	1.5	2.5	301	771	6751
0.05	1.5	2.5	264	578	6771
0.05	1.5	2.5	256	668	6732
0.05	1.5	2.5	263	611	6749
0.05	1.5	2.5	262	654	6759
0.05	1.5	2.5	269	697	6722
0.05	1.5	2.5	280	662	6763
0.05	1.5	2.5	263	651	6771
0.05	1.5	2.5	268	600	6757
0.05	1.5	2.5	285	655	6709
0.05	1.5	2.5	257	581	6769
0.05	1.5	2.5	288	644	6735
0.05	1.5	2.5	295	615	6752
0.05	1.5	2.5	272	596	6734
0.05	1.5	2.5	271	745	6740
0.05	1.5	2.5	281	669	6728
0.05	1.5	2.5	247	657	6742
0.05	1.5	2.5	270	658	6766
0.05	1.5	2.5	264	614	6743
0.05	1.5	3	325	651	6766
0.05	1.5	3	330	682	6759
0.05	1.5	3	338	692	6759
0.05	1.5	3	325	651	6753
0.05	1.5	3	317	663	6718
0.05	1.5	3	343	699	6734
0.05	1.5	3	348	698	6745
0.05	1.5	3	323	671	6748
0.05	1.5	3	338	700	6719
0.05	1.5	3	331	757	6737
0.05	1.5	3	353	741	6745
0.05	1.5	3	338	680	6746
0.05	1.5	3	383	765	6733
0.05	1.5	3	358	688	6730
0.05	1.5	3	337	673	6735
0.05	1.5	3	348	762	6715
0.05	1.5	3	331	735	6753
0.05	1.5	3	335	783	6755
0.05	1.5	3	334	670	6735
0.05	1.5	3	349	697	6727
0.05	1.5	3	347	643	6756
0.05	1.5	3	334	710	6757
0.05	1.5	3	335	707	6740
0.05	1.5	3	349	701	6748
0.05	1.5	3	344	724	6753
0.05	1.5	3	331	661	6754
0.05	1.5	3	331	659	6764
0.05	1.5	3	349	723	6748
0.05	1.5	3	342	644	6732
0.05	1.5	3	355	703	6727
0.05	1.5	3	312	672	6775
0.05	1.5	3	389	807	6734
0.05	1.5	3	315	671	6748
0.05	1.5	3	332	646	6753
0.05	1.5	3	343	713	6742
0.05	1.5	3	338	624	6763
0.05	1.5	3	334	638	6741
0.05	1.5	3	338	694	6731
0.05	1.5	3	329	697	6736
0.05	1.5	3	345	653	6724
0.05	1.5	3	345	731	6760
0.05	1.5	3	346	706	6753
0.05	1.5	3	348	684	6732
0.05	1.5	3	338	698	6726
0.05	1.5	3	353	713	6743
0.05	1.5	3	328	690	6740
0.05	1.5	3	336	684	6727
0.05	1.5	3	340	678	6750
0.05	1.5	3	342	702	6747
0.05	1.5	3	330	706	6754
0.05	1.5	3	331	695	6720
0.05	1.5	3	326	686	6761
0.05	1.5	3	320	676	6736
0.05	1.5	3	366	736	6761
0.05	1.5	3	324	674	6764
0.05	1.5	3	335	755	6732
0.05	1.5	3	320	688	6709
0.05	1.5	3	331	717	6774
0.05	1.5	3	354	690	6734
0.05	1.5	3	352	742	6741
0.05	1.5	3	358	644	6760
0.05	1.5	3	342	666	6749
0.05	1.5	3	339	633	6767
0.05	1.5	3	370	768	6733
0.05	1.5	3	314	744	6755
0.05	1.5	3	352	740	6727
0.05	1.5	3	298	672	6754
0.05	1.5	3	330	682	6735
0.05	1.5	3	326	700	6742
0.05	1.5	3	336	670	6740
0.05	1.5	3	322	700	6729
0.05	1.5	3	343	727	6735
0.05	1.5	3	337	745	6726
0.05	1.5	3	320	684	6742
0.05	1.5	3	361	697	6755
0.05	1.5	3	329	763	6718
0.05	1.5	3	333	719	6741
0.05	1.5	3	347	797	6722
0.05	1.5	3	338	722	6771
0.05	1.5	3	326	724	6772
0.05	1.5	3	322	718	6747
0.05	1.5	3	334	734	6753
0.05	1.5	3	323	695	6729
0.05	1.5	3	338	706	6737
0.05	1.5	3	336	692	6773
0.05	1.5	3	329	717	6754
0.05	1.5	3	327	733	6743
0.05	1.5	3	359	657	6718
0.05	1.5	3	315	693	6749
0.05	1.5	3	330	698	6736
0.05	1.5	3	338	666	6746
0.05	1.5	3	367	665	6743
0.05	1.5	3	343	753	6727
0.05	1.5	3	355	777	6749
0.05	1.5	3	338	724	6761
0.05	1.5	3	332	804	6732
0.05	1.5	3	343	711	6741
0.05	1.5	3	342	682	6743
0.05	1.5	3	335	777	6743
0.05	1.5	3	345	711	6748
0.05	2	1	108	578	6780
0.05	2	1	99	557	6765
0.05	2	1	123	555	6761
0.05	2	1	107	615	6724
0.05	2	1	125	521	6731
0.05	2	1	108	534	6750
0.05	2	1	114	628	6765
0.05	2	1	107	597	6763
0.05	2	1	107	549	6767
0.05	2	1	98	534	6732
0.05	2	1	117	569	6742
0.05	2	1	105	569	6741
0.05	2	1	106	542	6768
0.05	2	1	115	535	6744
0.05	2	1	105	561	6732
0.05	2	1	122	546	6762
0.05	2	1	101	539	6783
0.05	2	1	110	518	6748
0.05	2	1	113	573	6742
0.05	2	1	83	597	6771
0.05	2	1	112	540	6719
0.05	2	1	109	607	6732
0.05	2	1	108	568	6729
0.05	2	1	100	546	6726
0.05	2	1	112	548	6725
0.05	2	1	116	640	6775
0.05	2	1	101	535	6756
0.05	2	1	90	548	6740
0.05	2	1	121	517	6772
0.05	2	1	117	531	6743
0.05	2	1	121	493	6755
0.05	2	1	101	565	6731
0.05	2	1	112	568	6737
0.05	2	1	120	554	6739
0.05	2	1	105	553	6783
0.05	2	1	95	561	6759
0.05	2	1	107	541	6746
0.05	2	1	106	640	6748
0.05	2	1	113	559	6740
0.05	2	1	116	598	6745
0.05	2	1	99	661	6761
0.05	2	1	99	629	6782
0.05	2	1	103	557	6758
0.05	2	1	120	592	6733
0.05	2	1	104	640	6745
0.05	2	1	102	532	6763
0.05	2	1	111	557	6740
0.05	2	1	123	637	6746
0.05	2	1	135	571	6726
0.05	2	1	110	602	6743
0.05	2	1	101	581	6716
0.05	2	1	110	570	6761
0.05	2	1	104	572	6744
0.05	2	1	125	525	6739
0.05	2	1	119	535	6747
0.05	2	1	108	546	6774
0.05	2	1	120	594	6750
0.05	2	1	107	531	6719
0.05	2	1	104	590	6728
0.05	2	1	105	523	6768
0.05	2	1	128	620	6755
0.05	2	1	117	545	6757
0.05	2	1	110	570	6723
0.05	2	1	116	630	6761
0.05	2	1	101	609	6739
0.05	2	1	114	516	6719
0.05	2	1	109	583	6750
0.05	2	1	98	522	6758
0.05	2	1	73	607	6745
0.05	2	1	119	505	6724
0.05	2	1	108	554	6748
0.05	2	1	100	622	6728
0.05	2	1	108	626	6748
0.05	2	1	120	706	6766
0.05	2	1	119	641	6737
0.05	2	1	108	484	6739
0.05	2	1	113	543	6761
0.05	2	1	130	602	6739
0.05	2	1	99	579	6764
0.05	2	1	91	509	6752
0.05	2	1	125	601	6756
0.05	2	1	92	548	6762
0.05	2	1	109	577	6757
0.05	2	1	126	630	6776
0.05	2	1	114	526	6759
0.05	2	1	102	564	6759
0.05	2	1	109	619	6781
0.05	2	1	116	528	6754
0.05	2	1	117	525	6728
0.05	2	1	104	538	6739
0.05	2	1	105	619	6737
0.05	2	1	107	567	6763
0.05	2	1	116	490	6738
0.05	2	1	88	580	6731
0.05	2	1	107	493	6743
0.05	2	1	128	656	6746
0.05	2	1	107	525	6772
0.05	2	1	111	529	6786
0.05	2	1	113	559	6711
0.05	2	1	103	531	6714
0.05	2	1.5	172	590	6765
0.05	2	1.5	168	590	6770
0.05	2	1.5	184	598	6739
0.05	2	1.5	153	601	6742
0.05	2	1.5	198	622	6726
0.05	2	1.5	189	641	6756
0.05	2	1.5	182	546	6741
0.05	2	1.5	146	628	6737
0.05	2	1.5	180	634	6769
0.05	2	1.5	151	575	6726
0.05	2	1.5	151	605	6757
0.05	2	1.5	184	624	6759
0.05	2	1.5	202	624	6716
0.05	2	1.5	161	591	6742
0.05	2	1.5	152	614	6752
0.05	2	1.5	154	590	6748
0.05	2	1.5	167	545	6773
0.05	2	1.5	183	579	6765
0.05	2	1.5	195	593	6767
0.05	2	1.5	200	584	6765
0.05	2	1.5	171	685	6761
0.05	2	1.5	164	540	6732
0.05	2	1.5	159	675	6747
0.05	2	1.5	177	595	6726
0.05	2	1.5	187	605	6734
0.05	2	1.5	172	664	6721
0.05	2	1.5	208	652	6759
0.05	2	1.5	164	568	6728
0.05	2	1.5	173	591	6753
0.05	2	1.5	164	560	6744
0.05	2	1.5	166	564	6764
0.05	2	1.5	196	658	6754
0.05	2	1.5	196	610	6773
0.05	2	1.5	178	640	6751
0.05	2	1.5	187	635	6715
0.05	2	1.5	165	549	6762
0.05	2	1.5	155	571	6740
0.05	2	1.5	191	627	6741
0.05	2	1.5	161	571	6729
0.05	2	1.5	165	703	6743
0.05	2	1.5	150	608	6776
0.05	2	1.5	172	598	6750
0.05	2	1.5	147	621	6761
0.05	2	1.5	166	550	6797
0.05	2	1.5	185	589	6761
0.05	2	1.5	189	557	6722
0.05	2	1.5	174	566	6739
0.05	2	1.5	167	565	6752
0.05	2	1.5	169	593	6746
0.05	2	1.5	157	533	6771
0.05	2	1.5	158	574	6759
0.05	2	1.5	174	584	6740
0.05	2	1.5	179	669	6764
0.05	2	1.5	167	621	6739
0.05	2	1.5	151	543	6742
0.05	2	1.5	161	563	6738
0.05	2	1.5	176	580	6753
0.05	2	1.5	201	627	6726
0.05	2	1.5	168	630	6753
0.05	2	1.5	171	583	6757
0.05	2	1.5	189	565	6760
0.05	2	1.5	164	592	6756
0.05	2	1.5	150	612	6755
0.05	2	1.5	184	640	6758
0.05	2	1.5	166	632	6760
0.05	2	1.5	177	637	6743
0.05	2	1.5	170	610	6745
0.05	2	1.5	200	808	6769
0.05	2	1.5	147	575	6775
0.05	2	1.5	170	642	6743
0.05	2	1.5	172	622	6742
0.05	2	1.5	170	692	6763
0.05	2	1.5	169	595	6736
0.05	2	1.5	190	602	6749
0.05	2	1.5	185	589	6760
0.05	2	1.5	163	581	6768
0.05	2	1.5	161	665	6750
0.05	2	1.5	162	540	6745
0.05	2	1.5	186	596	6759
0.05	2	1.5	156	570	6761
0.05	2	1.5	177	581	6729
0.05	2	1.5	210	584	6736
0.05	2	1.5	178	592	6761
0.05	2	1.5	166	544	6757
0.05	2	1.5	209	647	6733
0.05	2	1.5	154	566	6741
0.05	2	1.5	168	524	6739
0.05	2	1.5	156	576	6758
0.05	2	1.5	163	723	6772
0.05	2	1.5	163	559	6769
0.05	2	1.5	166	546	6752
0.05	2	1.5	167	577	6758
0.05	2	1.5	159	567	6763
0.05	2	1.5	179	591	6751
0.05	2	1.5	186	718	6750
0.05	2	1.5	178	640	6760
0.05	2	1.5	151	643	6737
0.05	2	1.5	160	542	6745
0.05	2	1.5	135	611	6742
0.05	2	1.5	163	571	6749
0.05	2	2	302	730	6718
0.05	2	2	311	747	6735
0.05	2	2	280	680	6746
0.05	2	2	303	789	6754
0.05	2	2	279	711	6756
0.05	2	2	328	832	6731
0.05	2	2	308	724	6748
0.05	2	2	330	664	6736
0.05	2	2	282	668	6747
0.05	2	2	293	705	6743
0.05	2	2	294	694	6737
0.05	2	2	309	691	6757
0.05	2	2	358	738	6740
0.05	2	2	302	666	6744
0.05	2	2	299	685	6749
0.05	2	2	298	744	6748
0.05	2	2	294	766	6739
0.05	2	2	303	673	6743
0.05	2	2	304	706	6737
0.05	2	2	325	705	6773
0.05	2	2	314	664	6766
0.05	2	2	289	725	6769
0.05	2	2	286	696	6739
0.05	2	2	311	693	6744
0.05	2	2	302	628	6740
0.05	2	2	298	742	6741
0.05	2	2	310	666	6754
0.05	2	2	346	652	6726
0.05	2	2	305	693	6735
0.05	2	2	325	657	6739
0.05	2	2	340	698	6714
0.05	2	2	346	638	6744
0.05	2	2	306	730	6748
0.05	2	2	295	795	6751
0.05	2	2	330	666	6759
0.05	2	2	304	630	6760
0.05	2	2	339	735	6706
0.05	2	2	288	694	6737
0.05	2	2	331	737	6748
0.05	2	2	316	736	6735
0.05	2	2	310	700	6768
0.05	2	2	299	701	6749
0.05	2	2	326	738	6743
0.05	2	2	315	783	6723
0.05	2	2	325	769	6729
0.05	2	2	279	647	6758
0.05	2	2	285	633	6753
0.05	2	2	319	629	6752
0.05	2	2	293	689	6749
0.05	2	2	317	697	6741
0.05	2	2	314	808	6785
0.05	2	2	303	677	6720
0.05	2	2	319	667	6735
0.05	2	2	332	674	6733
0.05	2	2	328	624	6750
0.05	2	2	312	798	6744
0.05	2	2	319	711	6748
0.05	2	2	338	730	6751
0.05	2	2	320	692	6717
0.05	2	2	350	658	6746
0.05	2	2	330	678	6758
0.05	2	2	332	708	6742
0.05	2	2	302	628	6756
0.05	2	2	316	700	6739
0.05	2	2	330	752	6759
0.05	2	2	309	729	6741
0.05	2	2	306	762	6737
0.05	2	2	283	671	6751
0.05	2	2	341	749	6748
0.05	2	2	333	693	6747
0.05	2	2	325	651	6765
0.05	2	2	332	718	6732
0.05	2	2	299	651	6789
0.05	2	2	308	674	6755
0.05	2	2	331	701	6753
0.05	2	2	276	664	6740
0.05	2	2	279	645	6733
0.05	2	2	342	756	6734
0.05	2	2	266	674	6727
0.05	2	2	294	652	6748
0.05	2	2	302	704	6745
0.05	2	2	321	691	6771
0.05	2	2	320	746	6728
0.05	2	2	276	654	6754
0.05	2	2	329	721	6751
0.05	2	2	318	644	6778
0.05	2	2	330	720	6773
0.05	2	2	301	663	6757
0.05	2	2	324	800	6734
0.05	2	2	304	756	6755
0.05	2	2	360	672	6741
0.05	2	2	313	815	6764
0.05	2	2	317	709	6734
0.05	2	2	292	664	6755
0.05	2	2	309	655	6749
0.05	2	2	308	634	6744
0.05	2	2	352	768	6728
0.05	2	2	308	682	6760
0.05	2	2	288	740	6772
0.05	2	2	315	673	6767
0.05	2	2.5	472	862	6746
0.05	2	2.5	442	842	6734
0.05	2	2.5	473	785	6744
0.05	2	2.5	411	863	6745
0.05	2	2.5	490	822	6769
0.05	2	2.5	443	871	6752
0.05	2	2.5	459	791	6750
0.05	2	2.5	433	753	6746
0.05	2	2.5	461	825	6770
0.05	2	2.5	460	792	6748
0.05	2	2.5	488	894	6718
0.05	2	2.5	446	842	6730
0.05	2	2.5	447	779	6772
0.05	2	2.5	457	847	6763
0.05	2	2.5	425	789	6764
0.05	2	2.5	452	860	6744
0.05	2	2.5	423	799	6754
0.05	2	2.5	459	835	6745
0.05	2	2.5	489	825	6714
0.05	2	2.5	461	743	6776
0.05	2	2.5	440	902	6737
0.05	2	2.5	445	793	6748
0.05	2	2.5	456	806	6751
0.05	2	2.5	441	765	6757
0.05	2	2.5	479	791	6754
0.05	2	2.5	426	844	6751
0.05	2	2.5	476	846	6741
0.05	2	2.5	407	917	6755
0.05	2	2.5	468	908	6746
0.05	2	2.5	484	766	6750
0.05	2	2.5	485	809	6741
0.05	2	2.5	424	890	6751
0.05	2	2.5	474	776	6760
0.05	2	2.5	446	770	6763
0.05	2	2.5	470	824	6725
0.05	2	2.5	473	875	6755
0.05	2	2.5	413	831	6734
0.05	2	2.5	425	819	6739
0.05	2	2.5	467	805	6737
0.05	2	2.5	413	869	6747
0.05	2	2.5	414	824	6740
0.05	2	2.5	489	833	6746
0.05	2	2.5	473	879	6752
0.05	2	2.5	508	812	6765
0.05	2	2.5	468	812	6732
0.05	2	2.5	479	785	6740
0.05	2	2.5	453	857	6720
0.05	2	2.5	463	889	6760
0.05	2	2.5	461	845	6739
0.05	2	2.5	443	727	6749
0.05	2	2.5	437	789	6743
0.05	2	2.5	452	820	6731
0.05	2	2.5	423	745	6766
0.05	2	2.5	452	764	6768
0.05	2	2.5	465	885	6763
0.05	2	2.5	465	823	6753
0.05	2	2.5	460	802	6725
0.05	2	2.5	449	821	6728
0.05	2	2.5	472	818	6734
0.05	2	2.5	400	768	6729
0.05	2	2.5	455	773	6747
0.05	2	2.5	466	758	6731
0.05	2	2.5	442	842	6755
0.05	2	2.5	451	827	6746
0.05	2	2.5	416	846	6748
0.05	2	2.5	483	811	6736
0.05	2	2.5	471	883	6749
0.05	2	2.5	488	774	6763
0.05	2	2.5	460	798	6731
0.05	2	2.5	427	805	6745
0.05	2	2.5	466	770	6745
0.05	2	2.5	447	845	6747
0.05	2	2.5	486	854	6745
0.05	2	2.5	443	743	6750
0.05	2	2.5	472	810	6722
0.05	2	2.5	488	804	6746
0.05	2	2.5	469	781	6736
0.05	2	2.5	427	767	6715
0.05	2	2.5	474	802	6728
0.05	2	2.5	449	783	6756
0.05	2	2.5	454	768	6747
0.05	2	2.5	442	814	6755
0.05	2	2.5	469	791	6729
0.05	2	2.5	499	843	6757
0.05	2	2.5	453	811	6763
0.05	2	2.5	500	842	6726
0.05	2	2.5	436	814	6747
0.05	2	2.5	463	845	6722
0.05	2	2.5	445	787	6761
0.05	2	2.5	428	814	6749
0.05	2	2.5	441	773	6763
0.05	2	2.5	513	871	6750
0.05	2	2.5	462	800	6754
0.05	2	2.5	445	803	6763
0.05	2	2.5	423	797	6726
0.05	2	2.5	429	831	6741
0.05	2	2.5	476	778	6742
0.05	2	2.5	426	818	6724
0.05	2	2.5	465	793	6735
0.05	2	2.5	440	782	6746
0.05	2	3	599	879	6734
0.05	2	3	583	887	6761
0.05	2	3	612	954	6716
0.05	2	3	616	926	6726
0.05	2	3	595	941	6742
0.05	2	3	628	914	6724
0.05	2	3	594	890	6734
0.05	2	3	611	921	6755
0.05	2	3	613	891	6741
0.05	2	3	606	912	6752
0.05	2	3	581	953	6719
0.05	2	3	591	921	6741
0.05	2	3	585	877	6759
0.05	2	3	558	962	6746
0.05	2	3	578	888	6773
0.05	2	3	583	903	6752
0.05	2	3	591	849	6728
0.05	2	3	627	967	6726
0.05	2	3	588	894	6745
0.05	2	3	597	867	6751
0.05	2	3	559	983	6733
0.05	2	3	543	935	6737
0.05	2	3	589	915	6705
0.05	2	3	589	885	6763
0.05	2	3	633	939	6743
0.05	2	3	613	941	6745
0.05	2	3	604	938	6734
0.05	2	3	642	914	6724
0.05	2	3	619	951	6731
0.05	2	3	554	988	6720
0.05	2	3	584	896	6733
0.05	2	3	614	900	6741
0.05	2	3	586	932	6768
0.05	2	3	566	928	6729
0.05	2	3	593	905	6749
0.05	2	3	584	880	6747
0.05	2	3	590	924	6756
0.05	2	3	611	847	6735
0.05	2	3	586	946	6759
0.05	2	3	557	937	6726
0.05	2	3	586	852	6750
0.05	2	3	617	921	6720
0.05	2	3	631	935	6740
0.05	2	3	616	972	6729
0.05	2	3	558	952	6736
0.05	2	3	585	869	6749
0.05	2	3	586	958	6737
0.05	2	3	595	877	6740
0.05	2	3	582	900	6731
0.05	2	3	595	877	6730
0.05	2	3	595	881	6744
0.05	2	3	609	921	6730
0.05	2	3	584	960	6754
0.05	2	3	625	915	6731
0.05	2	3	648	972	6733
0.05	2	3	578	928	6754
0.05	2	3	577	901	6746
0.05	2	3	607	929	6743
0.05	2	3	589	885	6747
0.05	2	3	596	868	6751
0.05	2	3	574	960	6744
0.05	2	3	566	892	6730
0.05	2	3	609	911	6729
0.05	2	3	600	874	6747
0.05	2	3	589	863	6722
0.05	2	3	590	914	6761
0.05	2	3	615	871	6753
0.05	2	3	615	915	6747
0.05	2	3	590	920	6770
0.05	2	3	565	879	6751
0.05	2	3	577	907	6727
0.05	2	3	595	847	6717
0.05	2	3	545	839	6734
0.05	2	3	589	937	6745
0.05	2	3	577	931	6743
0.05	2	3	587	991	6777
0.05	2	3	593	839	6742
0.05	2	3	612	962	6741
0.05	2	3	597	881	6740
0.05	2	3	607	917	6754
0.05	2	3	577	935	6739
0.05	2	3	622	970	6734
0.05	2	3	545	911	6728
0.05	2	3	603	865	6762
0.05	2	3	556	908	6737
0.05	2	3	582	998	6710
0.05	2	3	607	969	6727
0.05	2	3	585	905	6743
0.05	2	3	606	982	6751
0.05	2	3	606	934	6728
0.05	2	3	579	891	6748
0.05	2	3	594	942	6730
0.05	2	3	589	891	6751
0.05	2	3	586	904	6741
0.05	2	3	615	891	6743
0.05	2	3	563	897	6732
0.05	2	3	581	989	6734
0.05	2	3	580	872	6724
0.05	2	3	624	1042	6724
0.05	2	3	613	945	6724
0.05	2.5	1	109	683	6784
0.05	2.5	1	106	636	6769
0.05	2.5	1	150	722	6748
0.05	2.5	1	110	644	6775
0.05	2.5	1	99	765	6738
0.05	2.5	1	105	679	6753
0.05	2.5	1	96	750	6753
0.05	2.5	1	126	532	6707
0.05	2.5	1	121	559	6754
0.05	2.5	1	122	620	6767
0.05	2.5	1	96	608	6749
0.05	2.5	1	139	551	6754
0.05	2.5	1	118	686	6755
0.05	2.5	1	90	604	6771
0.05	2.5	1	85	625	6739
0.05	2.5	1	96	590	6754
0.05	2.5	1	97	721	6763
0.05	2.5	1	108	718	6762
0.05	2.5	1	95	743	6758
0.05	2.5	1	94	548	6777
0.05	2.5	1	207	743	6756
0.05	2.5	1	104	696	6769
0.05	2.5	1	101	579	6780
0.05	2.5	1	117	615	6767
0.05	2.5	1	141	611	6717
0.05	2.5	1	104	690	6746
0.05	2.5	1	113	647	6780
0.05	2.5	1	113	685	6779
0.05	2.5	1	112	542	6767
0.05	2.5	1	110	606	6748
0.05	2.5	1	93	609	6758
0.05	2.5	1	101	789	6738
0.05	2.5	1	92	684	6765
0.05	2.5	1	110	584	6791
0.05	2.5	1	132	694	6766
0.05	2.5	1	104	654	6741
0.05	2.5	1	95	711	6757
0.05	2.5	1	100	728	6790
0.05	2.5	1	109	539	6791
0.05	2.5	1	111	639	6733
0.05	2.5	1	99	675	6748
0.05	2.5	1	81	669	6757
0.05	2.5	1	92	618	6786
0.05	2.5	1	103	585	6728
0.05	2.5	1	160	700	6767
0.05	2.5	1	113	757	6771
0.05	2.5	1	119	583	6748
0.05	2.5	1	117	557	6736
0.05	2.5	1	134	552	6768
0.05	2.5	1	115	651	6715
0.05	2.5	1	114	608	6773
0.05	2.5	1	108	586	6738
0.05	2.5	1	97	649	6771
0.05	2.5	1	124	510	6751
0.05	2.5	1	100	590	6735
0.05	2.5	1	94	632	6759
0.05	2.5	1	113	753	6770
0.05	2.5	1	89	713	6751
0.05	2.5	1	102	650	6744
0.05	2.5	1	106	626	6780
0.05	2.5	1	90	654	6752
0.05	2.5	1	104	612	6779
0.05	2.5	1	99	721	6787
0.05	2.5	1	111	721	6779
0.05	2.5	1	179	773	6774
0.05	2.5	1	130	718	6750
0.05	2.5	1	103	719	6744
0.05	2.5	1	112	702	6747
0.05	2.5	1	106	598	6762
0.05	2.5	1	104	746	6757
0.05	2.5	1	105	771	6799
0.05	2.5	1	91	627	6765
0.05	2.5	1	104	670	6738
0.05	2.5	1	98	598	6747
0.05	2.5	1	144	554	6755
0.05	2.5	1	116	716	6763
0.05	2.5	1	122	650	6779
0.05	2.5	1	98	694	6770
0.05	2.5	1	114	610	6738
0.05	2.5	1	97	673	6755
0.05	2.5	1	87	745	6764
0.05	2.5	1	136	548	6761
0.05	2.5	1	99	671	6765
0.05	2.5	1	132	600	6742
0.05	2.5	1	113	653	6756
0.05	2.5	1	115	673	6766
0.05	2.5	1	109	671	6772
0.05	2.5	1	112	762	6740
0.05	2.5	1	92	570	6762
0.05	2.5	1	94	660	6750
0.05	2.5	1	100	620	6761
0.05	2.5	1	96	668	6752
0.05	2.5	1	97	583	6726
0.05	2.5	1	100	622	6753
0.05	2.5	1	141	703	6772
0.05	2.5	1	83	655	6758
0.05	2.5	1	108	632	6757
0.05	2.5	1	86	696	6743
0.05	2.5	1	101	677	6774
0.05	2.5	1	98	644	6745
0.05	2.5	1.5	257	673	6749
0.05	2.5	1.5	281	699	6716
0.05	2.5	1.5	324	822	6747
0.05	2.5	1.5	282	778	6766
0.05	2.5	1.5	299	679	6744
0.05	2.5	1.5	205	693	6774
0.05	2.5	1.5	305	831	6736
0.05	2.5	1.5	247	791	6755
0.05	2.5	1.5	212	794	6757
0.05	2.5	1.5	207	695	6768
0.05	2.5	1.5	302	746	6735
0.05	2.5	1.5	298	792	6730
0.05	2.5	1.5	302	714	6744
0.05	2.5	1.5	305	753	6766
0.05	2.5	1.5	329	767	6789
0.05	2.5	1.5	236	742	6740
0.05	2.5	1.5	197	687	6738
0.05	2.5	1.5	421	791	6750
0.05	2.5	1.5	225	825	6778
0.05	2.5	1.5	334	798	6775
0.05	2.5	1.5	237	657	6759
0.05	2.5	1.5	205	727	6721
0.05	2.5	1.5	263	647	6777
0.05	2.5	1.5	220	752	6757
0.05	2.5	1.5	210	670	6791
0.05	2.5	1.5	161	707	6742
0.05	2.5	1.5	201	599	6730
0.05	2.5	1.5	299	671	6740
0.05	2.5	1.5	313	761	6748
0.05	2.5	1.5	411	817	6753
0.05	2.5	1.5	272	786	6768
0.05	2.5	1.5	221	743	6762
0.05	2.5	1.5	290	676	6782
0.05	2.5	1.5	267	789	6740
0.05	2.5	1.5	306	768	6751
0.05	2.5	1.5	255	639	6730
0.05	2.5	1.5	247	689	6755
0.05	2.5	1.5	260	712	6747
0.05	2.5	1.5	311	791	6758
0.05	2.5	1.5	208	620	6745
0.05	2.5	1.5	239	845	6751
0.05	2.5	1.5	211	751	6740
0.05	2.5	1.5	196	766	6791
0.05	2.5	1.5	294	754	6728
0.05	2.5	1.5	322	722	6761
0.05	2.5	1.5	273	717	6745
0.05	2.5	1.5	190	678	6768
0.05	2.5	1.5	264	782	6763
0.05	2.5	1.5	193	721	6751
0.05	2.5	1.5	249	653	6736
0.05	2.5	1.5	242	716	6747
0.05	2.5	1.5	204	666	6736
0.05	2.5	1.5	276	708	6732
0.05	2.5	1.5	160	656	6751
0.05	2.5	1.5	213	765	6751
0.05	2.5	1.5	303	721	6725
0.05	2.5	1.5	280	720	6775
0.05	2.5	1.5	292	764	6743
0.05	2.5	1.5	324	744	6743
0.05	2.5	1.5	293	811	6769
0.05	2.5	1.5	310	732	6771
0.05	2.5	1.5	300	734	6746
0.05	2.5	1.5	309	727	6723
0.05	2.5	1.5	275	735	6748
0.05	2.5	1.5	192	776	6746
0.05	2.5	1.5	309	747	6755
0.05	2.5	1.5	352	706	6751
0.05	2.5	1.5	204	614	6752
0.05	2.5	1.5	281	797	6712
0.05	2.5	1.5	187	713	6736
0.05	2.5	1.5	277	771	6731
0.05	2.5	1.5	308	714	6753
0.05	2.5	1.5	206	644	6745
0.05	2.5	1.5	193	861	6753
0.05	2.5	1.5	297	743	6756
0.05	2.5	1.5	290	764	6737
0.05	2.5	1.5	270	740	6761
0.05	2.5	1.5	366	864	6739
0.05	2.5	1.5	376	830	6741
0.05	2.5	1.5	266	700	6753
0.05	2.5	1.5	229	719	6757
0.05	2.5	1.5	329	743	6745
0.05	2.5	1.5	215	775	6742
0.05	2.5	1.5	326	714	6770
0.05	2.5	1.5	291	725	6732
0.05	2.5	1.5	323	751	6742
0.05	2.5	1.5	236	680	6776
0.05	2.5	1.5	187	739	6778
0.05	2.5	1.5	294	736	6761
0.05	2.5	1.5	195	685	6733
0.05	2.5	1.5	347	697	6777
0.05	2.5	1.5	198	694	6742
0.05	2.5	1.5	194	608	6738
0.05	2.5	1.5	297	729	6764
0.05	2.5	1.5	344	760	6757
0.05	2.5	1.5	181	733	6748
0.05	2.5	1.5	262	700	6761
0.05	2.5	1.5	340	742	6759
0.05	2.5	1.5	254	670	6761
0.05	2.5	1.5	307	801	6745
0.05	2.5	2	633	973	6724
0.05	2.5	2	559	895	6764
0.05	2.5	2	653	1081	6720
0.05	2.5	2	557	877	6779
0.05	2.5	2	539	977	6736
0.05	2.5	2	578	850	6725
0.05	2.5	2	506	962	6736
0.05	2.5	2	578	984	6737
0.05	2.5	2	506	906	6730
0.05	2.5	2	572	890	6762
0.05	2.5	2	635	939	6720
0.05	2.5	2	550	910	6738
0.05	2.5	2	530	950	6739
0.05	2.5	2	543	877	6763
0.05	2.5	2	547	883	6748
0.05	2.5	2	546	936	6755
0.05	2.5	2	546	956	6733
0.05	2.5	2	515	893	6731
0.05	2.5	2	512	866	6730
0.05	2.5	2	582	930	6706
0.05	2.5	2	558	874	6733
0.05	2.5	2	614	934	6756
0.05	2.5	2	552	934	6748
0.05	2.5	2	551	947	6743
0.05	2.5	2	560	840	6758
0.05	2.5	2	607	981	6772
0.05	2.5	2	550	930	6758
0.05	2.5	2	545	915	6752
0.05	2.5	2	524	978	6751
0.05	2.5	2	570	810	6810
0.05	2.5	2	538	870	6730
0.05	2.5	2	566	978	6733
0.05	2.5	2	551	915	6772
0.05	2.5	2	553	967	6776
0.05	2.5	2	542	948	6732
0.05	2.5	2	540	994	6737
0.05	2.5	2	528	940	6771
0.05	2.5	2	606	918	6737
0.05	2.5	2	584	934	6743
0.05	2.5	2	578	964	6737
0.05	2.5	2	551	845	6744
0.05	2.5	2	607	1021	6737
0.05	2.5	2	553	965	6735
0.05	2.5	2	559	967	6723
0.05	2.5	2	536	982	6762
0.05	2.5	2	565	889	6764
0.05	2.5	2	512	898	6732
0.05	2.5	2	571	923	6748
0.05	2.5	2	561	895	6735
0.05	2.5	2	528	866	6737
0.05	2.5	2	569	905	6720
0.05	2.5	2	541	891	6763
0.05	2.5	2	582	912	6772
0.05	2.5	2	558	822	6746
0.05	2.5	2	515	961	6781
0.05	2.5	2	580	876	6769
0.05	2.5	2	512	956	6766
0.05	2.5	2	596	892	6738
0.05	2.5	2	550	972	6747
0.05	2.5	2	552	970	6716
0.05	2.5	2	535	945	6741
0.05	2.5	2	465	843	6745
0.05	2.5	2	575	917	6746
0.05	2.5	2	583	979	6717
0.05	2.5	2	556	944	6772
0.05	2.5	2	494	918	6745
0.05	2.5	2	603	925	6707
0.05	2.5	2	536	870	6748
0.05	2.5	2	551	927	6746
0.05	2.5	2	534	958	6760
0.05	2.5	2	610	968	6775
0.05	2.5	2	548	984	6697
0.05	2.5	2	585	917	6739
0.05	2.5	2	553	907	6764
0.05	2.5	2	579	999	6760
0.05	2.5	2	508	862	6753
0.05	2.5	2	594	926	6745
0.05	2.5	2	557	957	6737
0.05	2.5	2	555	943	6732
0.05	2.5	2	497	867	6749
0.05	2.5	2	532	878	6735
0.05	2.5	2	574	918	6734
0.05	2.5	2	560	914	6765
0.05	2.5	2	587	985	6756
0.05	2.5	2	509	861	6733
0.05	2.5	2	580	950	6742
0.05	2.5	2	549	1037	6759
0.05	2.5	2	518	868	6721
0.05	2.5	2	572	838	6767
0.05	2.5	2	496	920	6741
0.05	2.5	2	552	964	6719
0.05	2.5	2	503	853	6774
0.05	2.5	2	540	960	6781
0.05	2.5	2	535	935	6749
0.05	2.5	2	566	986	6739
0.05	2.5	2	494	886	6756
0.05	2.5	2	595	909	6746
0.05	2.5	2	500	870	6735
0.05	2.5	2	544	896	6771
0.05	2.5	2	535	865	6735
0.05	2.5	2.5	720	1078	6779
0.05	2.5	2.5	720	1132	6730
0.05	2.5	2.5	724	1090	6759
0.05	2.5	2.5	720	970	6747
0.05	2.5	2.5	728	1040	6763
0.05	2.5	2.5	720	974	6748
0.05	2.5	2.5	722	978	6745
0.05	2.5	2.5	717	1027	6742
0.05	2.5	2.5	720	1100	6748
0.05	2.5	2.5	720	980	6744
0.05	2.5	2.5	720	1036	6753
0.05	2.5	2.5	720	962	6754
0.05	2.5	2.5	720	1048	6730
0.05	2.5	2.5	722	1014	6762
0.05	2.5	2.5	720	1036	6747
0.05	2.5	2.5	723	1041	6738
0.05	2.5	2.5	720	1092	6735
0.05	2.5	2.5	730	1000	6759
0.05	2.5	2.5	722	1014	6735
0.05	2.5	2.5	729	989	6764
0.05	2.5	2.5	720	1036	6755
0.05	2.5	2.5	720	1070	6760
0.05	2.5	2.5	720	1020	6769
0.05	2.5	2.5	720	972	6738
0.05	2.5	2.5	720	996	6757
0.05	2.5	2.5	720	1032	6714
0.05	2.5	2.5	720	1044	6737
0.05	2.5	2.5	690	1026	6751
0.05	2.5	2.5	720	1068	6746
0.05	2.5	2.5	720	1106	6753
0.05	2.5	2.5	720	992	6744
0.05	2.5	2.5	722	1080	6747
0.05	2.5	2.5	720	1040	6747
0.05	2.5	2.5	720	1044	6749
0.05	2.5	2.5	726	1054	6751
0.05	2.5	2.5	720	1100	6766
0.05	2.5	2.5	720	1100	6756
0.05	2.5	2.5	720	1088	6755
0.05	2.5	2.5	720	1074	6730
0.05	2.5	2.5	720	1134	6760
0.05	2.5	2.5	720	1056	6729
0.05	2.5	2.5	720	1076	6765
0.05	2.5	2.5	731	1063	6711
0.05	2.5	2.5	722	1024	6740
0.05	2.5	2.5	720	1052	6750
0.05	2.5	2.5	720	960	6770
0.05	2.5	2.5	720	1070	6762
0.05	2.5	2.5	720	1172	6745
0.05	2.5	2.5	720	1058	6752
0.05	2.5	2.5	722	1074	6743
0.05	2.5	2.5	720	1048	6719
0.05	2.5	2.5	720	1100	6762
0.05	2.5	2.5	722	1046	6722
0.05	2.5	2.5	722	1046	6723
0.05	2.5	2.5	720	1058	6763
0.05	2.5	2.5	720	1002	6759
0.05	2.5	2.5	720	1060	6731
0.05	2.5	2.5	720	1080	6744
0.05	2.5	2.5	724	1050	6735
0.05	2.5	2.5	720	1016	6741
0.05	2.5	2.5	720	1072	6761
0.05	2.5	2.5	720	1078	6763
0.05	2.5	2.5	722	1014	6737
0.05	2.5	2.5	720	1110	6732
0.05	2.5	2.5	686	1030	6766
0.05	2.5	2.5	720	1044	6734
0.05	2.5	2.5	722	1042	6724
0.05	2.5	2.5	720	1012	6746
0.05	2.5	2.5	720	1014	6735
0.05	2.5	2.5	720	1030	6725
0.05	2.5	2.5	720	944	6762
0.05	2.5	2.5	720	938	6725
0.05	2.5	2.5	715	1065	6744
0.05	2.5	2.5	699	995	6769
0.05	2.5	2.5	722	1136	6757
0.05	2.5	2.5	720	988	6761
0.05	2.5	2.5	720	1034	6750
0.05	2.5	2.5	720	1058	6740
0.05	2.5	2.5	720	1014	6745
0.05	2.5	2.5	720	1006	6704
0.05	2.5	2.5	720	970	6772
0.05	2.5	2.5	720	1064	6737
0.05	2.5	2.5	720	1008	6726
0.05	2.5	2.5	720	1006	6750
0.05	2.5	2.5	720	1034	6755
0.05	2.5	2.5	720	1072	6743
0.05	2.5	2.5	720	1150	6726
0.05	2.5	2.5	722	1018	6770
0.05	2.5	2.5	725	1043	6745
0.05	2.5	2.5	720	1014	6750
0.05	2.5	2.5	717	1109	6727
0.05	2.5	2.5	722	1042	6728
0.05	2.5	2.5	720	994	6752
0.05	2.5	2.5	730	1096	6775
0.05	2.5	2.5	722	1064	6732
0.05	2.5	2.5	720	1078	6740
0.05	2.5	2.5	720	966	6751
0.05	2.5	2.5	720	1044	6728
0.05	2.5	2.5	720	1112	6766
0.05	2.5	2.5	720	976	6762
0.05	2.5	3	720	1014	6727
0.05	2.5	3	720	1042	6735
0.05	2.5	3	720	1164	6755
0.05	2.5	3	720	1010	6727
0.05	2.5	3	720	1042	6754
0.05	2.5	3	720	1122	6748
0.05	2.5	3	720	1060	6747
0.05	2.5	3	720	1052	6739
0.05	2.5	3	720	1106	6769
0.05	2.5	3	720	1142	6759
0.05	2.5	3	720	1140	6714
0.05	2.5	3	720	1092	6756
0.05	2.5	3	720	1098	6767
0.05	2.5	3	720	1138	6706
0.05	2.5	3	720	1030	6748
0.05	2.5	3	720	1078	6726
0.05	2.5	3	720	1020	6743
0.05	2.5	3	720	1096	6757
0.05	2.5	3	720	1062	6726
0.05	2.5	3	720	1002	6747
0.05	2.5	3	720	1068	6749
0.05	2.5	3	720	1022	6730
0.05	2.5	3	720	1166	6730
0.05	2.5	3	720	1014	6751
0.05	2.5	3	720	1052	6691
0.05	2.5	3	720	1092	6733
0.05	2.5	3	720	1104	6754
0.05	2.5	3	720	982	6751
0.05	2.5	3	720	1080	6752
0.05	2.5	3	720	1112	6737
0.05	2.5	3	720	998	6726
0.05	2.5	3	720	1028	6739
0.05	2.5	3	720	1060	6778
0.05	2.5	3	720	978	6772
0.05	2.5	3	720	1086	6726
0.05	2.5	3	720	1064	6737
0.05	2.5	3	720	1118	6776
0.05	2.5	3	720	1124	6756
0.05	2.5	3	720	1044	6771
0.05	2.5	3	720	1028	6742
0.05	2.5	3	720	1000	6733
0.05	2.5	3	720	1164	6764
0.05	2.5	3	720	1094	6754
0.05	2.5	3	720	1018	6735
0.05	2.5	3	720	1096	6768
0.05	2.5	3	720	1166	6773
0.05	2.5	3	720	1134	6779
0.05	2.5	3	720	1034	6756
0.05	2.5	3	720	994	6753
0.05	2.5	3	720	1128	6737
0.05	2.5	3	720	1092	6722
0.05	2.5	3	720	1080	6772
0.05	2.5	3	720	1060	6753
0.05	2.5	3	720	1098	6765
0.05	2.5	3	720	1094	6746
0.05	2.5	3	720	1118	6760
0.05	2.5	3	720	1078	6751
0.05	2.5	3	720	1096	6750
0.05	2.5	3	720	1116	6736
0.05	2.5	3	725	1087	6754
0.05	2.5	3	720	1016	6757
0.05	2.5	3	720	1002	6754
0.05	2.5	3	720	1146	6726
0.05	2.5	3	720	1104	6746
0.05	2.5	3	720	1068	6748
0.05	2.5	3	720	1086	6742
0.05	2.5	3	720	1012	6759
0.05	2.5	3	720	1132	6748
0.05	2.5	3	720	1074	6729
0.05	2.5	3	720	1112	6749
0.05	2.5	3	720	1062	6755
0.05	2.5	3	720	1148	6762
0.05	2.5	3	720	1118	6736
0.05	2.5	3	720	1122	6772
0.05	2.5	3	720	1006	6763
0.05	2.5	3	720	1190	6736
0.05	2.5	3	720	1126	6752
0.05	2.5	3	720	1096	6746
0.05	2.5	3	720	1090	6739
0.05	2.5	3	720	1092	6756
0.05	2.5	3	720	1068	6753
0.05	2.5	3	720	1160	6758
0.05	2.5	3	720	1050	6758
0.05	2.5	3	720	1020	6732
0.05	2.5	3	720	1098	6737
0.05	2.5	3	720	1146	6726
0.05	2.5	3	720	1020	6744
0.05	2.5	3	720	1130	6747
0.05	2.5	3	720	1080	6768
0.05	2.5	3	724	1126	6717
0.05	2.5	3	720	1046	6769
0.05	2.5	3	720	984	6752
0.05	2.5	3	726	1040	6771
0.05	2.5	3	720	1120	6760
0.05	2.5	3	720	1088	6744
[truncated: 5,505 more rows]

## Sheet: SA4
sensitivity analysis for another rule of construction direction
simulation result of 400 workers
edge: perimeters along edge
inner: perimeters away from edge
a	x	q	r	edge	inner	area
0.05	1	0.3	0.7	160	606	6753
0.05	1	0.3	0.7	164	584	6750
0.05	1	0.3	0.7	146	508	6737
0.05	1	0.3	0.7	142	578	6734
0.05	1	0.3	0.7	146	530	6773
0.05	1	0.3	0.7	158	594	6737
0.05	1	0.3	0.7	145	597	6731
0.05	1	0.3	0.7	159	615	6755
0.05	1	0.3	0.7	154	646	6745
0.05	1	0.3	0.7	147	571	6745
0.05	1	0.3	0.7	157	591	6753
0.05	1	0.3	0.7	159	607	6751
0.05	1	0.3	0.7	140	550	6752
0.05	1	0.3	0.7	143	537	6775
0.05	1	0.3	0.7	138	554	6735
0.05	1	0.3	0.7	135	573	6746
0.05	1	0.3	0.7	157	571	6752
0.05	1	0.3	0.7	156	680	6742
0.05	1	0.3	0.7	147	541	6770
0.05	1	0.3	0.7	138	642	6721
0.05	1	0.3	0.7	134	610	6760
0.05	1	0.3	0.7	140	590	6754
0.05	1	0.3	0.7	148	548	6742
0.05	1	0.3	0.7	143	565	6725
0.05	1	0.3	0.7	156	526	6747
0.05	1	0.3	0.7	139	539	6785
0.05	1	0.3	0.7	132	598	6755
0.05	1	0.3	0.7	137	563	6716
0.05	1	0.3	0.7	132	586	6750
0.05	1	0.3	0.7	145	601	6729
0.05	1	0.3	0.7	132	652	6759
0.05	1	0.3	0.7	138	624	6751
0.05	1	0.3	0.7	147	613	6746
0.05	1	0.3	0.7	157	623	6754
0.05	1	0.3	0.7	148	552	6777
0.05	1	0.3	0.7	129	627	6749
0.05	1	0.3	0.7	158	582	6755
0.05	1	0.3	0.7	142	600	6750
0.05	1	0.3	0.7	156	638	6746
0.05	1	0.3	0.7	145	597	6734
0.05	1	0.3	0.7	154	534	6785
0.05	1	0.3	0.7	141	671	6739
0.05	1	0.3	0.7	144	618	6817
0.05	1	0.3	0.7	153	611	6737
0.05	1	0.3	0.7	145	581	6761
0.05	1	0.3	0.7	153	529	6784
0.05	1	0.3	0.7	150	570	6748
0.05	1	0.3	0.7	148	538	6743
0.05	1	0.3	0.7	145	573	6733
0.05	1	0.3	0.7	136	624	6767
0.05	1	0.3	0.7	145	553	6747
0.05	1	0.3	0.7	139	669	6756
0.05	1	0.3	0.7	149	569	6755
0.05	1	0.3	0.7	141	587	6783
0.05	1	0.3	0.7	137	629	6740
0.05	1	0.3	0.7	148	526	6754
0.05	1	0.3	0.7	164	598	6740
0.05	1	0.3	0.7	153	655	6743
0.05	1	0.3	0.7	145	561	6778
0.05	1	0.3	0.7	127	603	6721
0.05	1	0.3	0.7	165	613	6757
0.05	1	0.3	0.7	143	593	6766
0.05	1	0.3	0.7	153	587	6755
0.05	1	0.3	0.7	135	547	6754
0.05	1	0.3	0.7	152	606	6765
0.05	1	0.3	0.7	154	652	6760
0.05	1	0.3	0.7	176	632	6761
0.05	1	0.3	0.7	170	648	6753
0.05	1	0.3	0.7	150	606	6751
0.05	1	0.3	0.7	149	559	6729
0.05	1	0.3	0.7	153	583	6778
0.05	1	0.3	0.7	151	591	6757
0.05	1	0.3	0.7	153	565	6740
0.05	1	0.3	0.7	153	601	6795
0.05	1	0.3	0.7	151	567	6801
0.05	1	0.3	0.7	161	609	6740
0.05	1	0.3	0.7	124	568	6756
0.05	1	0.3	0.7	138	688	6753
0.05	1	0.3	0.7	148	558	6762
0.05	1	0.3	0.7	145	651	6764
0.05	1	0.3	0.7	157	639	6764
0.05	1	0.3	0.7	129	609	6792
0.05	1	0.3	0.7	162	548	6729
0.05	1	0.3	0.7	151	631	6740
0.05	1	0.3	0.7	132	646	6742
0.05	1	0.3	0.7	137	597	6758
0.05	1	0.3	0.7	154	634	6710
0.05	1	0.3	0.7	153	599	6767
0.05	1	0.3	0.7	134	532	6759
0.05	1	0.3	0.7	146	578	6787
0.05	1	0.3	0.7	145	569	6744
0.05	1	0.3	0.7	131	621	6731
0.05	1	0.3	0.7	141	635	6793
0.05	1	0.3	0.7	143	583	6738
0.05	1	0.3	0.7	147	589	6761
0.05	1	0.3	0.7	144	576	6737
0.05	1	0.3	0.7	162	580	6756
0.05	1	0.3	0.7	145	613	6760
0.05	1	0.3	0.7	155	571	6762
0.05	1	0.3	0.7	146	530	6744
0.05	1.5	0.3	0.7	180	672	6728
0.05	1.5	0.3	0.7	192	704	6714
0.05	1.5	0.3	0.7	198	650	6776
0.05	1.5	0.3	0.7	197	679	6741
0.05	1.5	0.3	0.7	198	666	6752
0.05	1.5	0.3	0.7	195	653	6782
0.05	1.5	0.3	0.7	208	608	6781
0.05	1.5	0.3	0.7	190	664	6710
0.05	1.5	0.3	0.7	191	657	6737
0.05	1.5	0.3	0.7	191	681	6776
0.05	1.5	0.3	0.7	196	628	6757
0.05	1.5	0.3	0.7	193	643	6762
0.05	1.5	0.3	0.7	222	618	6782
0.05	1.5	0.3	0.7	198	588	6774
0.05	1.5	0.3	0.7	189	639	6756
0.05	1.5	0.3	0.7	196	620	6754
0.05	1.5	0.3	0.7	202	572	6745
0.05	1.5	0.3	0.7	198	700	6753
0.05	1.5	0.3	0.7	204	660	6733
0.05	1.5	0.3	0.7	181	647	6774
0.05	1.5	0.3	0.7	169	549	6748
0.05	1.5	0.3	0.7	183	585	6746
0.05	1.5	0.3	0.7	184	628	6729
0.05	1.5	0.3	0.7	188	582	6745
0.05	1.5	0.3	0.7	181	591	6735
0.05	1.5	0.3	0.7	201	673	6766
0.05	1.5	0.3	0.7	200	600	6751
0.05	1.5	0.3	0.7	204	638	6768
0.05	1.5	0.3	0.7	215	677	6802
0.05	1.5	0.3	0.7	192	714	6754
0.05	1.5	0.3	0.7	184	672	6773
0.05	1.5	0.3	0.7	184	648	6758
0.05	1.5	0.3	0.7	178	590	6746
0.05	1.5	0.3	0.7	185	635	6743
0.05	1.5	0.3	0.7	183	635	6746
0.05	1.5	0.3	0.7	205	657	6738
0.05	1.5	0.3	0.7	206	622	6749
0.05	1.5	0.3	0.7	220	674	6732
0.05	1.5	0.3	0.7	222	686	6742
0.05	1.5	0.3	0.7	199	677	6748
0.05	1.5	0.3	0.7	208	652	6762
0.05	1.5	0.3	0.7	210	666	6758
0.05	1.5	0.3	0.7	210	614	6784
0.05	1.5	0.3	0.7	203	595	6757
0.05	1.5	0.3	0.7	235	599	6764
0.05	1.5	0.3	0.7	195	689	6776
0.05	1.5	0.3	0.7	197	635	6782
0.05	1.5	0.3	0.7	184	646	6731
0.05	1.5	0.3	0.7	192	686	6797
0.05	1.5	0.3	0.7	195	695	6774
0.05	1.5	0.3	0.7	189	639	6770
0.05	1.5	0.3	0.7	160	588	6766
0.05	1.5	0.3	0.7	194	598	6735
0.05	1.5	0.3	0.7	184	642	6769
0.05	1.5	0.3	0.7	165	667	6759
0.05	1.5	0.3	0.7	210	644	6774
0.05	1.5	0.3	0.7	188	628	6762
0.05	1.5	0.3	0.7	198	614	6747
0.05	1.5	0.3	0.7	177	637	6747
0.05	1.5	0.3	0.7	205	643	6736
0.05	1.5	0.3	0.7	170	610	6754
0.05	1.5	0.3	0.7	190	604	6757
0.05	1.5	0.3	0.7	205	591	6759
0.05	1.5	0.3	0.7	197	615	6752
0.05	1.5	0.3	0.7	187	647	6770
0.05	1.5	0.3	0.7	222	586	6773
0.05	1.5	0.3	0.7	195	611	6775
0.05	1.5	0.3	0.7	209	619	6749
0.05	1.5	0.3	0.7	184	606	6742
0.05	1.5	0.3	0.7	191	613	6746
0.05	1.5	0.3	0.7	196	634	6711
0.05	1.5	0.3	0.7	187	685	6737
0.05	1.5	0.3	0.7	194	632	6743
0.05	1.5	0.3	0.7	202	652	6766
0.05	1.5	0.3	0.7	178	676	6754
0.05	1.5	0.3	0.7	205	659	6769
0.05	1.5	0.3	0.7	199	635	6744
0.05	1.5	0.3	0.7	187	641	6722
0.05	1.5	0.3	0.7	161	665	6746
0.05	1.5	0.3	0.7	181	647	6761
0.05	1.5	0.3	0.7	190	648	6752
0.05	1.5	0.3	0.7	177	651	6760
0.05	1.5	0.3	0.7	200	624	6774
0.05	1.5	0.3	0.7	210	666	6767
0.05	1.5	0.3	0.7	170	700	6794
0.05	1.5	0.3	0.7	207	639	6750
0.05	1.5	0.3	0.7	185	649	6770
0.05	1.5	0.3	0.7	201	655	6802
0.05	1.5	0.3	0.7	215	713	6759
0.05	1.5	0.3	0.7	202	744	6751
0.05	1.5	0.3	0.7	195	585	6739
0.05	1.5	0.3	0.7	179	645	6747
0.05	1.5	0.3	0.7	195	667	6756
0.05	1.5	0.3	0.7	188	660	6778
0.05	1.5	0.3	0.7	204	650	6780
0.05	1.5	0.3	0.7	202	638	6739
0.05	1.5	0.3	0.7	229	711	6754
0.05	1.5	0.3	0.7	167	657	6779
0.05	1.5	0.3	0.7	191	625	6751
0.05	1.5	0.3	0.7	215	603	6752
0.05	2	0.3	0.7	267	647	6728
0.05	2	0.3	0.7	300	758	6756
0.05	2	0.3	0.7	313	781	6713
0.05	2	0.3	0.7	305	805	6725
0.05	2	0.3	0.7	277	723	6777
0.05	2	0.3	0.7	277	699	6754
0.05	2	0.3	0.7	305	727	6750
0.05	2	0.3	0.7	323	753	6754
0.05	2	0.3	0.7	257	683	6746
0.05	2	0.3	0.7	321	801	6763
0.05	2	0.3	0.7	302	852	6780
0.05	2	0.3	0.7	321	865	6770
0.05	2	0.3	0.7	234	736	6763
0.05	2	0.3	0.7	282	644	6770
0.05	2	0.3	0.7	323	735	6755
0.05	2	0.3	0.7	282	636	6763
0.05	2	0.3	0.7	335	829	6730
0.05	2	0.3	0.7	327	733	6735
0.05	2	0.3	0.7	307	753	6715
0.05	2	0.3	0.7	357	813	6772
0.05	2	0.3	0.7	300	690	6795
0.05	2	0.3	0.7	342	744	6759
0.05	2	0.3	0.7	317	833	6743
0.05	2	0.3	0.7	322	720	6738
0.05	2	0.3	0.7	274	714	6790
0.05	2	0.3	0.7	336	844	6736
0.05	2	0.3	0.7	319	753	6769
0.05	2	0.3	0.7	297	767	6762
0.05	2	0.3	0.7	274	816	6780
0.05	2	0.3	0.7	257	727	6764
0.05	2	0.3	0.7	325	769	6763
0.05	2	0.3	0.7	267	749	6773
0.05	2	0.3	0.7	273	691	6794
0.05	2	0.3	0.7	354	854	6728
0.05	2	0.3	0.7	227	703	6757
0.05	2	0.3	0.7	342	708	6750
0.05	2	0.3	0.7	319	723	6752
0.05	2	0.3	0.7	285	689	6772
0.05	2	0.3	0.7	285	829	6789
0.05	2	0.3	0.7	286	754	6738
0.05	2	0.3	0.7	295	763	6762
0.05	2	0.3	0.7	309	725	6786
0.05	2	0.3	0.7	292	692	6738
0.05	2	0.3	0.7	317	737	6751
0.05	2	0.3	0.7	295	805	6754
0.05	2	0.3	0.7	302	786	6779
0.05	2	0.3	0.7	319	801	6723
0.05	2	0.3	0.7	293	625	6739
0.05	2	0.3	0.7	234	744	6761
0.05	2	0.3	0.7	309	743	6728
0.05	2	0.3	0.7	285	789	6763
0.05	2	0.3	0.7	298	742	6719
0.05	2	0.3	0.7	325	839	6762
0.05	2	0.3	0.7	305	779	6784
0.05	2	0.3	0.7	312	906	6799
0.05	2	0.3	0.7	334	808	6749
0.05	2	0.3	0.7	313	755	6765
0.05	2	0.3	0.7	316	672	6768
0.05	2	0.3	0.7	343	705	6742
0.05	2	0.3	0.7	313	741	6748
0.05	2	0.3	0.7	297	773	6749
0.05	2	0.3	0.7	348	786	6774
0.05	2	0.3	0.7	297	761	6770
0.05	2	0.3	0.7	294	692	6729
0.05	2	0.3	0.7	303	767	6759
0.05	2	0.3	0.7	285	667	6789
0.05	2	0.3	0.7	361	803	6784
0.05	2	0.3	0.7	313	675	6735
0.05	2	0.3	0.7	306	748	6748
0.05	2	0.3	0.7	321	729	6739
0.05	2	0.3	0.7	317	765	6735
0.05	2	0.3	0.7	307	733	6698
0.05	2	0.3	0.7	259	767	6757
0.05	2	0.3	0.7	338	732	6730
0.05	2	0.3	0.7	293	725	6765
0.05	2	0.3	0.7	294	730	6738
0.05	2	0.3	0.7	304	736	6751
0.05	2	0.3	0.7	314	708	6753
0.05	2	0.3	0.7	265	661	6743
0.05	2	0.3	0.7	334	766	6753
0.05	2	0.3	0.7	291	675	6730
0.05	2	0.3	0.7	253	691	6715
0.05	2	0.3	0.7	272	680	6770
0.05	2	0.3	0.7	319	925	6760
0.05	2	0.3	0.7	344	788	6759
0.05	2	0.3	0.7	311	751	6743
0.05	2	0.3	0.7	368	764	6797
0.05	2	0.3	0.7	329	721	6769
0.05	2	0.3	0.7	312	832	6780
0.05	2	0.3	0.7	308	676	6777
0.05	2	0.3	0.7	311	763	6735
0.05	2	0.3	0.7	335	743	6766
0.05	2	0.3	0.7	273	771	6724
0.05	2	0.3	0.7	240	742	6741
0.05	2	0.3	0.7	310	710	6762
0.05	2	0.3	0.7	313	749	6776
0.05	2	0.3	0.7	255	781	6754
0.05	2	0.3	0.7	309	751	6754
0.05	2	0.3	0.7	325	751	6730
0.05	2	0.3	0.7	303	729	6754
0.05	2.5	0.3	0.7	549	967	6745
0.05	2.5	0.3	0.7	504	1024	6751
0.05	2.5	0.3	0.7	534	938	6755
0.05	2.5	0.3	0.7	634	1134	6748
0.05	2.5	0.3	0.7	611	1029	6737
0.05	2.5	0.3	0.7	565	931	6737
0.05	2.5	0.3	0.7	525	957	6744
0.05	2.5	0.3	0.7	517	1017	6768
0.05	2.5	0.3	0.7	490	1116	6780
0.05	2.5	0.3	0.7	506	1004	6750
0.05	2.5	0.3	0.7	586	1020	6736
0.05	2.5	0.3	0.7	535	1013	6764
0.05	2.5	0.3	0.7	559	963	6733
0.05	2.5	0.3	0.7	591	945	6730
0.05	2.5	0.3	0.7	583	911	6745
0.05	2.5	0.3	0.7	542	948	6775
0.05	2.5	0.3	0.7	573	959	6744
0.05	2.5	0.3	0.7	568	1062	6765
0.05	2.5	0.3	0.7	501	1013	6732
0.05	2.5	0.3	0.7	510	926	6761
0.05	2.5	0.3	0.7	580	1020	6747
0.05	2.5	0.3	0.7	522	988	6754
0.05	2.5	0.3	0.7	574	998	6762
0.05	2.5	0.3	0.7	568	982	6758
0.05	2.5	0.3	0.7	580	964	6793
0.05	2.5	0.3	0.7	529	1009	6783
0.05	2.5	0.3	0.7	577	1107	6724
0.05	2.5	0.3	0.7	577	989	6754
0.05	2.5	0.3	0.7	569	953	6766
0.05	2.5	0.3	0.7	589	1039	6737
0.05	2.5	0.3	0.7	564	996	6743
0.05	2.5	0.3	0.7	489	945	6763
0.05	2.5	0.3	0.7	503	941	6728
0.05	2.5	0.3	0.7	612	1026	6783
0.05	2.5	0.3	0.7	598	1072	6756
0.05	2.5	0.3	0.7	574	960	6747
0.05	2.5	0.3	0.7	624	960	6761
0.05	2.5	0.3	0.7	540	934	6743
0.05	2.5	0.3	0.7	553	1005	6746
0.05	2.5	0.3	0.7	585	959	6727
0.05	2.5	0.3	0.7	585	945	6746
0.05	2.5	0.3	0.7	535	1055	6761
0.05	2.5	0.3	0.7	437	917	6733
0.05	2.5	0.3	0.7	647	1033	6735
0.05	2.5	0.3	0.7	548	968	6759
0.05	2.5	0.3	0.7	559	983	6744
0.05	2.5	0.3	0.7	540	958	6758
0.05	2.5	0.3	0.7	583	983	6729
0.05	2.5	0.3	0.7	528	918	6750
0.05	2.5	0.3	0.7	584	966	6726
0.05	2.5	0.3	0.7	619	931	6739
0.05	2.5	0.3	0.7	526	858	6745
0.05	2.5	0.3	0.7	548	904	6722
0.05	2.5	0.3	0.7	634	1032	6728
0.05	2.5	0.3	0.7	524	1022	6758
0.05	2.5	0.3	0.7	597	1001	6755
0.05	2.5	0.3	0.7	580	972	6730
0.05	2.5	0.3	0.7	586	938	6739
0.05	2.5	0.3	0.7	581	1025	6747
0.05	2.5	0.3	0.7	570	1010	6749
0.05	2.5	0.3	0.7	553	981	6747
0.05	2.5	0.3	0.7	516	928	6751
0.05	2.5	0.3	0.7	547	1039	6747
0.05	2.5	0.3	0.7	525	929	6769
0.05	2.5	0.3	0.7	515	961	6763
0.05	2.5	0.3	0.7	565	905	6713
0.05	2.5	0.3	0.7	552	916	6753
0.05	2.5	0.3	0.7	536	944	6767
0.05	2.5	0.3	0.7	606	1022	6740
0.05	2.5	0.3	0.7	542	892	6747
0.05	2.5	0.3	0.7	602	936	6765
0.05	2.5	0.3	0.7	561	953	6748
0.05	2.5	0.3	0.7	589	967	6758
0.05	2.5	0.3	0.7	589	999	6758
0.05	2.5	0.3	0.7	549	949	6743
0.05	2.5	0.3	0.7	537	933	6770
0.05	2.5	0.3	0.7	571	981	6772
0.05	2.5	0.3	0.7	613	1005	6774
0.05	2.5	0.3	0.7	572	916	6742
0.05	2.5	0.3	0.7	571	1027	6760
0.05	2.5	0.3	0.7	563	959	6750
0.05	2.5	0.3	0.7	483	1051	6784
0.05	2.5	0.3	0.7	503	939	6735
0.05	2.5	0.3	0.7	574	970	6751
0.05	2.5	0.3	0.7	583	981	6753
0.05	2.5	0.3	0.7	579	1135	6803
0.05	2.5	0.3	0.7	574	864	6740
0.05	2.5	0.3	0.7	552	932	6764
0.05	2.5	0.3	0.7	366	954	6734
0.05	2.5	0.3	0.7	589	957	6759
0.05	2.5	0.3	0.7	587	1051	6753
0.05	2.5	0.3	0.7	536	940	6743
0.05	2.5	0.3	0.7	493	861	6775
0.05	2.5	0.3	0.7	546	956	6722
0.05	2.5	0.3	0.7	598	976	6773
0.05	2.5	0.3	0.7	673	1011	6759
0.05	2.5	0.3	0.7	601	981	6736
0.05	2.5	0.3	0.7	617	965	6774
0.05	2.5	0.3	0.7	557	1029	6747
0.05	2.5	0.3	0.7	581	909	6739
0.05	3	0.3	0.7	720	1312	6733
0.05	3	0.3	0.7	729	1339	6783
0.05	3	0.3	0.7	724	1256	6772
0.05	3	0.3	0.7	726	1294	6743
0.05	3	0.3	0.7	724	1188	6727
0.05	3	0.3	0.7	727	1329	6726
0.05	3	0.3	0.7	720	1192	6732
0.05	3	0.3	0.7	720	1344	6757
0.05	3	0.3	0.7	726	1352	6752
0.05	3	0.3	0.7	724	1280	6734
0.05	3	0.3	0.7	724	1322	6770
0.05	3	0.3	0.7	726	1176	6785
0.05	3	0.3	0.7	736	1310	6730
0.05	3	0.3	0.7	726	1308	6755
0.05	3	0.3	0.7	726	1372	6753
0.05	3	0.3	0.7	727	1277	6729
0.05	3	0.3	0.7	729	1283	6773
0.05	3	0.3	0.7	590	1350	6751
0.05	3	0.3	0.7	725	1267	6718
0.05	3	0.3	0.7	728	1256	6762
0.05	3	0.3	0.7	727	1269	6745
0.05	3	0.3	0.7	727	1357	6768
0.05	3	0.3	0.7	717	1241	6779
0.05	3	0.3	0.7	728	1394	6715
0.05	3	0.3	0.7	722	1218	6768
0.05	3	0.3	0.7	722	1366	6747
0.05	3	0.3	0.7	724	1362	6717
0.05	3	0.3	0.7	720	1208	6755
0.05	3	0.3	0.7	724	1120	6752
0.05	3	0.3	0.7	724	1296	6774
0.05	3	0.3	0.7	725	1349	6785
0.05	3	0.3	0.7	729	1307	6737
0.05	3	0.3	0.7	728	1216	6763
0.05	3	0.3	0.7	726	1266	6764
0.05	3	0.3	0.7	726	1176	6752
0.05	3	0.3	0.7	731	1417	6746
0.05	3	0.3	0.7	722	1262	6778
0.05	3	0.3	0.7	720	1430	6746
0.05	3	0.3	0.7	722	1320	6755
0.05	3	0.3	0.7	722	1252	6764
0.05	3	0.3	0.7	725	1289	6739
0.05	3	0.3	0.7	726	1322	6779
0.05	3	0.3	0.7	724	1390	6775
0.05	3	0.3	0.7	726	1398	6755
0.05	3	0.3	0.7	722	1264	6758
0.05	3	0.3	0.7	720	1208	6737
0.05	3	0.3	0.7	722	1294	6750
0.05	3	0.3	0.7	728	1298	6806
0.05	3	0.3	0.7	726	1294	6760
0.05	3	0.3	0.7	730	1276	6770
0.05	3	0.3	0.7	724	1278	6724
0.05	3	0.3	0.7	720	1266	6770
0.05	3	0.3	0.7	722	1158	6786
0.05	3	0.3	0.7	728	1364	6758
0.05	3	0.3	0.7	722	1306	6745
0.05	3	0.3	0.7	702	1336	6728
0.05	3	0.3	0.7	726	1396	6786
0.05	3	0.3	0.7	720	1180	6744
0.05	3	0.3	0.7	720	1310	6717
0.05	3	0.3	0.7	724	1226	6751
0.05	3	0.3	0.7	720	1352	6731
0.05	3	0.3	0.7	720	1224	6739
0.05	3	0.3	0.7	718	1214	6778
0.05	3	0.3	0.7	720	1180	6760
0.05	3	0.3	0.7	728	1334	6758
0.05	3	0.3	0.7	729	1293	6756
0.05	3	0.3	0.7	722	1312	6758
0.05	3	0.3	0.7	722	1264	6744
0.05	3	0.3	0.7	722	1230	6783
0.05	3	0.3	0.7	725	1229	6781
0.05	3	0.3	0.7	720	1270	6746
0.05	3	0.3	0.7	730	1228	6806
0.05	3	0.3	0.7	735	1265	6722
0.05	3	0.3	0.7	724	1218	6758
0.05	3	0.3	0.7	728	1372	6747
0.05	3	0.3	0.7	726	1410	6753
0.05	3	0.3	0.7	720	1276	6751
0.05	3	0.3	0.7	735	1139	6784
0.05	3	0.3	0.7	724	1296	6746
0.05	3	0.3	0.7	722	1348	6724
0.05	3	0.3	0.7	724	1350	6761
0.05	3	0.3	0.7	728	1340	6744
0.05	3	0.3	0.7	722	1296	6752
0.05	3	0.3	0.7	722	1266	6748
0.05	3	0.3	0.7	724	1292	6777
0.05	3	0.3	0.7	722	1196	6734
0.05	3	0.3	0.7	726	1340	6733
0.05	3	0.3	0.7	720	1298	6793
0.05	3	0.3	0.7	722	1368	6734
0.05	3	0.3	0.7	729	1275	6778
0.05	3	0.3	0.7	735	1269	6729
0.05	3	0.3	0.7	733	1219	6762
0.05	3	0.3	0.7	736	1318	6789
0.05	3	0.3	0.7	720	1292	6746
0.05	3	0.3	0.7	716	1294	6759
0.05	3	0.3	0.7	725	1209	6771
0.05	3	0.3	0.7	724	1168	6739
0.05	3	0.3	0.7	726	1334	6761
0.05	3	0.3	0.7	726	1244	6740
0.05	3	0.3	0.7	728	1294	6739
0.1	1	0.3	0.7	132	592	6767
0.1	1	0.3	0.7	142	618	6734
0.1	1	0.3	0.7	121	541	6777
0.1	1	0.3	0.7	126	548	6727
0.1	1	0.3	0.7	139	663	6750
0.1	1	0.3	0.7	127	621	6758
0.1	1	0.3	0.7	137	625	6746
0.1	1	0.3	0.7	132	618	6766
0.1	1	0.3	0.7	142	612	6731
0.1	1	0.3	0.7	161	567	6773
0.1	1	0.3	0.7	141	615	6754
0.1	1	0.3	0.7	118	570	6766
0.1	1	0.3	0.7	149	591	6760
0.1	1	0.3	0.7	136	626	6763
0.1	1	0.3	0.7	169	565	6812
0.1	1	0.3	0.7	163	549	6741
0.1	1	0.3	0.7	132	624	6762
0.1	1	0.3	0.7	141	653	6758
0.1	1	0.3	0.7	147	615	6779
0.1	1	0.3	0.7	122	588	6759
0.1	1	0.3	0.7	148	574	6775
0.1	1	0.3	0.7	139	633	6785
0.1	1	0.3	0.7	180	670	6758
0.1	1	0.3	0.7	153	645	6793
0.1	1	0.3	0.7	138	548	6767
0.1	1	0.3	0.7	132	580	6783
0.1	1	0.3	0.7	138	638	6762
0.1	1	0.3	0.7	136	572	6768
0.1	1	0.3	0.7	131	597	6760
0.1	1	0.3	0.7	134	530	6755
0.1	1	0.3	0.7	139	623	6780
0.1	1	0.3	0.7	135	499	6743
0.1	1	0.3	0.7	128	644	6739
0.1	1	0.3	0.7	142	618	6767
0.1	1	0.3	0.7	162	652	6754
0.1	1	0.3	0.7	127	593	6784
0.1	1	0.3	0.7	140	582	6758
0.1	1	0.3	0.7	153	607	6736
0.1	1	0.3	0.7	132	642	6746
0.1	1	0.3	0.7	131	603	6755
0.1	1	0.3	0.7	145	641	6764
0.1	1	0.3	0.7	156	570	6743
0.1	1	0.3	0.7	143	539	6778
0.1	1	0.3	0.7	134	578	6733
0.1	1	0.3	0.7	131	551	6754
0.1	1	0.3	0.7	149	575	6794
0.1	1	0.3	0.7	137	625	6736
0.1	1	0.3	0.7	132	652	6771
0.1	1	0.3	0.7	150	556	6742
0.1	1	0.3	0.7	116	566	6776
0.1	1	0.3	0.7	127	581	6753
0.1	1	0.3	0.7	139	607	6754
0.1	1	0.3	0.7	124	634	6748
0.1	1	0.3	0.7	125	559	6719
0.1	1	0.3	0.7	140	610	6763
0.1	1	0.3	0.7	127	575	6756
0.1	1	0.3	0.7	150	644	6766
0.1	1	0.3	0.7	140	676	6752
0.1	1	0.3	0.7	146	616	6734
0.1	1	0.3	0.7	141	617	6729
0.1	1	0.3	0.7	131	607	6761
0.1	1	0.3	0.7	135	601	6744
0.1	1	0.3	0.7	157	605	6754
0.1	1	0.3	0.7	146	590	6755
0.1	1	0.3	0.7	132	646	6766
0.1	1	0.3	0.7	135	601	6787
0.1	1	0.3	0.7	114	542	6755
0.1	1	0.3	0.7	134	612	6751
0.1	1	0.3	0.7	138	602	6730
0.1	1	0.3	0.7	158	578	6758
0.1	1	0.3	0.7	162	590	6737
0.1	1	0.3	0.7	140	568	6752
0.1	1	0.3	0.7	143	619	6740
0.1	1	0.3	0.7	140	548	6747
0.1	1	0.3	0.7	150	626	6742
0.1	1	0.3	0.7	126	644	6758
0.1	1	0.3	0.7	141	681	6771
0.1	1	0.3	0.7	145	581	6763
0.1	1	0.3	0.7	160	716	6769
0.1	1	0.3	0.7	134	554	6771
0.1	1	0.3	0.7	134	562	6758
0.1	1	0.3	0.7	139	639	6755
0.1	1	0.3	0.7	160	656	6737
0.1	1	0.3	0.7	171	649	6763
0.1	1	0.3	0.7	153	547	6755
0.1	1	0.3	0.7	135	615	6703
0.1	1	0.3	0.7	149	669	6746
0.1	1	0.3	0.7	136	730	6769
0.1	1	0.3	0.7	137	597	6774
0.1	1	0.3	0.7	131	617	6752
0.1	1	0.3	0.7	165	659	6781
0.1	1	0.3	0.7	131	525	6779
0.1	1	0.3	0.7	122	566	6757
0.1	1	0.3	0.7	114	582	6765
0.1	1	0.3	0.7	150	588	6730
0.1	1	0.3	0.7	144	588	6764
0.1	1	0.3	0.7	145	645	6762
0.1	1	0.3	0.7	144	576	6739
0.1	1	0.3	0.7	165	625	6765
0.1	1	0.3	0.7	148	610	6723
0.1	1.5	0.3	0.7	171	695	6746
0.1	1.5	0.3	0.7	149	673	6778
0.1	1.5	0.3	0.7	223	765	6732
0.1	1.5	0.3	0.7	184	766	6739
0.1	1.5	0.3	0.7	200	730	6742
0.1	1.5	0.3	0.7	156	670	6762
0.1	1.5	0.3	0.7	172	696	6731
0.1	1.5	0.3	0.7	174	734	6720
0.1	1.5	0.3	0.7	200	696	6775
0.1	1.5	0.3	0.7	196	684	6749
0.1	1.5	0.3	0.7	196	668	6759
0.1	1.5	0.3	0.7	206	682	6789
0.1	1.5	0.3	0.7	180	692	6748
0.1	1.5	0.3	0.7	178	656	6775
0.1	1.5	0.3	0.7	213	615	6795
0.1	1.5	0.3	0.7	184	700	6775
0.1	1.5	0.3	0.7	196	708	6764
0.1	1.5	0.3	0.7	171	633	6774
0.1	1.5	0.3	0.7	148	614	6803
0.1	1.5	0.3	0.7	189	625	6772
0.1	1.5	0.3	0.7	179	773	6760
0.1	1.5	0.3	0.7	225	783	6778
0.1	1.5	0.3	0.7	188	646	6742
0.1	1.5	0.3	0.7	163	693	6766
0.1	1.5	0.3	0.7	159	625	6761
0.1	1.5	0.3	0.7	170	600	6760
0.1	1.5	0.3	0.7	159	677	6723
0.1	1.5	0.3	0.7	186	734	6753
0.1	1.5	0.3	0.7	202	782	6773
0.1	1.5	0.3	0.7	190	738	6763
0.1	1.5	0.3	0.7	203	667	6775
0.1	1.5	0.3	0.7	186	602	6743
0.1	1.5	0.3	0.7	176	684	6757
0.1	1.5	0.3	0.7	172	682	6754
0.1	1.5	0.3	0.7	205	603	6750
0.1	1.5	0.3	0.7	211	693	6758
0.1	1.5	0.3	0.7	154	728	6759
0.1	1.5	0.3	0.7	175	667	6765
0.1	1.5	0.3	0.7	162	694	6775
0.1	1.5	0.3	0.7	161	721	6753
0.1	1.5	0.3	0.7	188	730	6759
0.1	1.5	0.3	0.7	187	687	6761
0.1	1.5	0.3	0.7	216	680	6756
0.1	1.5	0.3	0.7	217	719	6692
0.1	1.5	0.3	0.7	183	645	6756
0.1	1.5	0.3	0.7	174	726	6767
0.1	1.5	0.3	0.7	171	651	6753
0.1	1.5	0.3	0.7	198	740	6788
0.1	1.5	0.3	0.7	184	626	6773
0.1	1.5	0.3	0.7	184	724	6767
0.1	1.5	0.3	0.7	168	716	6746
0.1	1.5	0.3	0.7	178	698	6750
0.1	1.5	0.3	0.7	183	635	6787
0.1	1.5	0.3	0.7	163	705	6769
0.1	1.5	0.3	0.7	199	821	6783
0.1	1.5	0.3	0.7	199	623	6782
0.1	1.5	0.3	0.7	189	841	6743
0.1	1.5	0.3	0.7	176	694	6754
0.1	1.5	0.3	0.7	179	667	6776
0.1	1.5	0.3	0.7	177	645	6748
0.1	1.5	0.3	0.7	196	686	6727
0.1	1.5	0.3	0.7	210	698	6752
0.1	1.5	0.3	0.7	189	693	6743
0.1	1.5	0.3	0.7	199	603	6736
0.1	1.5	0.3	0.7	176	666	6760
0.1	1.5	0.3	0.7	184	634	6782
0.1	1.5	0.3	0.7	170	752	6738
0.1	1.5	0.3	0.7	206	742	6774
0.1	1.5	0.3	0.7	197	773	6755
0.1	1.5	0.3	0.7	177	689	6763
0.1	1.5	0.3	0.7	199	661	6718
0.1	1.5	0.3	0.7	189	681	6760
0.1	1.5	0.3	0.7	198	750	6772
0.1	1.5	0.3	0.7	189	645	6762
0.1	1.5	0.3	0.7	214	744	6760
0.1	1.5	0.3	0.7	232	706	6776
0.1	1.5	0.3	0.7	181	677	6755
0.1	1.5	0.3	0.7	200	742	6795
0.1	1.5	0.3	0.7	200	644	6732
0.1	1.5	0.3	0.7	167	631	6757
0.1	1.5	0.3	0.7	229	715	6811
0.1	1.5	0.3	0.7	162	706	6772
0.1	1.5	0.3	0.7	181	735	6745
0.1	1.5	0.3	0.7	182	672	6765
0.1	1.5	0.3	0.7	186	640	6775
0.1	1.5	0.3	0.7	185	735	6800
0.1	1.5	0.3	0.7	183	655	6782
0.1	1.5	0.3	0.7	182	712	6772
0.1	1.5	0.3	0.7	190	650	6765
0.1	1.5	0.3	0.7	187	653	6770
0.1	1.5	0.3	0.7	195	657	6774
0.1	1.5	0.3	0.7	138	618	6756
0.1	1.5	0.3	0.7	182	696	6770
0.1	1.5	0.3	0.7	187	637	6777
0.1	1.5	0.3	0.7	175	727	6753
0.1	1.5	0.3	0.7	210	664	6769
0.1	1.5	0.3	0.7	197	749	6727
0.1	1.5	0.3	0.7	192	744	6778
0.1	1.5	0.3	0.7	187	641	6780
0.1	1.5	0.3	0.7	199	685	6747
0.1	2	0.3	0.7	358	832	6770
0.1	2	0.3	0.7	299	753	6754
0.1	2	0.3	0.7	327	821	6825
0.1	2	0.3	0.7	366	864	6769
0.1	2	0.3	0.7	326	906	6767
0.1	2	0.3	0.7	362	914	6797
0.1	2	0.3	0.7	376	876	6818
0.1	2	0.3	0.7	278	806	6771
0.1	2	0.3	0.7	314	832	6772
0.1	2	0.3	0.7	231	799	6757
0.1	2	0.3	0.7	361	815	6749
0.1	2	0.3	0.7	401	831	6762
0.1	2	0.3	0.7	323	843	6758
0.1	2	0.3	0.7	315	893	6773
0.1	2	0.3	0.7	304	766	6795
0.1	2	0.3	0.7	315	1003	6747
0.1	2	0.3	0.7	323	877	6718
0.1	2	0.3	0.7	307	897	6766
0.1	2	0.3	0.7	261	737	6733
0.1	2	0.3	0.7	238	850	6796
0.1	2	0.3	0.7	300	758	6752
0.1	2	0.3	0.7	316	982	6779
0.1	2	0.3	0.7	266	748	6784
0.1	2	0.3	0.7	307	825	6770
0.1	2	0.3	0.7	308	920	6751
0.1	2	0.3	0.7	393	955	6766
0.1	2	0.3	0.7	296	968	6757
0.1	2	0.3	0.7	337	919	6779
0.1	2	0.3	0.7	311	871	6778
0.1	2	0.3	0.7	314	864	6742
0.1	2	0.3	0.7	287	803	6767
0.1	2	0.3	0.7	377	927	6752
0.1	2	0.3	0.7	282	970	6753
0.1	2	0.3	0.7	309	847	6757
0.1	2	0.3	0.7	337	783	6742
0.1	2	0.3	0.7	271	861	6731
0.1	2	0.3	0.7	342	808	6774
0.1	2	0.3	0.7	336	896	6748
0.1	2	0.3	0.7	352	892	6783
0.1	2	0.3	0.7	256	912	6818
0.1	2	0.3	0.7	263	903	6749
0.1	2	0.3	0.7	409	953	6762
0.1	2	0.3	0.7	345	861	6775
0.1	2	0.3	0.7	400	848	6737
0.1	2	0.3	0.7	384	940	6729
0.1	2	0.3	0.7	341	841	6764
0.1	2	0.3	0.7	303	907	6784
0.1	2	0.3	0.7	275	777	6759
0.1	2	0.3	0.7	346	826	6792
0.1	2	0.3	0.7	363	827	6776
0.1	2	0.3	0.7	351	849	6777
0.1	2	0.3	0.7	342	726	6749
0.1	2	0.3	0.7	318	896	6788
0.1	2	0.3	0.7	296	726	6773
0.1	2	0.3	0.7	263	771	6806
0.1	2	0.3	0.7	357	967	6786
0.1	2	0.3	0.7	281	805	6751
0.1	2	0.3	0.7	273	781	6744
0.1	2	0.3	0.7	335	821	6769
0.1	2	0.3	0.7	377	817	6785
0.1	2	0.3	0.7	279	875	6743
0.1	2	0.3	0.7	325	895	6780
0.1	2	0.3	0.7	315	851	6781
0.1	2	0.3	0.7	367	861	6757
0.1	2	0.3	0.7	317	885	6791
0.1	2	0.3	0.7	299	945	6792
0.1	2	0.3	0.7	280	756	6780
0.1	2	0.3	0.7	366	874	6798
0.1	2	0.3	0.7	278	818	6770
0.1	2	0.3	0.7	352	776	6770
0.1	2	0.3	0.7	314	890	6769
0.1	2	0.3	0.7	343	915	6792
0.1	2	0.3	0.7	265	811	6743
0.1	2	0.3	0.7	303	937	6762
0.1	2	0.3	0.7	271	849	6760
0.1	2	0.3	0.7	418	866	6774
0.1	2	0.3	0.7	290	938	6760
0.1	2	0.3	0.7	393	843	6786
0.1	2	0.3	0.7	281	899	6756
0.1	2	0.3	0.7	307	831	6756
0.1	2	0.3	0.7	398	866	6750
0.1	2	0.3	0.7	318	944	6742
0.1	2	0.3	0.7	333	995	6755
0.1	2	0.3	0.7	218	908	6760
0.1	2	0.3	0.7	332	844	6741
0.1	2	0.3	0.7	280	976	6748
0.1	2	0.3	0.7	301	939	6783
0.1	2	0.3	0.7	332	876	6759
0.1	2	0.3	0.7	295	801	6727
0.1	2	0.3	0.7	316	820	6743
0.1	2	0.3	0.7	358	836	6765
0.1	2	0.3	0.7	318	802	6763
0.1	2	0.3	0.7	359	823	6772
0.1	2	0.3	0.7	337	1047	6749
0.1	2	0.3	0.7	341	853	6782
0.1	2	0.3	0.7	372	936	6754
0.1	2	0.3	0.7	318	828	6762
0.1	2	0.3	0.7	241	783	6764
0.1	2	0.3	0.7	198	1116	6753
0.1	2	0.3	0.7	356	870	6759
0.1	2.5	0.3	0.7	527	1187	6762
0.1	2.5	0.3	0.7	470	1078	6748
0.1	2.5	0.3	0.7	580	1160	6795
0.1	2.5	0.3	0.7	526	1356	6739
0.1	2.5	0.3	0.7	544	1086	6776
0.1	2.5	0.3	0.7	540	1044	6762
0.1	2.5	0.3	0.7	374	1158	6764
0.1	2.5	0.3	0.7	526	1284	6801
0.1	2.5	0.3	0.7	572	1192	6745
0.1	2.5	0.3	0.7	594	1218	6765
0.1	2.5	0.3	0.7	558	1114	6815
0.1	2.5	0.3	0.7	624	1096	6750
0.1	2.5	0.3	0.7	491	1097	6761
0.1	2.5	0.3	0.7	535	1177	6761
0.1	2.5	0.3	0.7	280	1260	6778
0.1	2.5	0.3	0.7	642	990	6776
0.1	2.5	0.3	0.7	497	1175	6787
0.1	2.5	0.3	0.7	439	1167	6753
0.1	2.5	0.3	0.7	395	1217	6780
0.1	2.5	0.3	0.7	473	1219	6762
0.1	2.5	0.3	0.7	510	976	6797
0.1	2.5	0.3	0.7	509	1257	6787
0.1	2.5	0.3	0.7	458	970	6810
0.1	2.5	0.3	0.7	471	1173	6780
0.1	2.5	0.3	0.7	463	1213	6781
0.1	2.5	0.3	0.7	505	1293	6796
0.1	2.5	0.3	0.7	462	1226	6782
0.1	2.5	0.3	0.7	495	1121	6775
0.1	2.5	0.3	0.7	512	1194	6765
0.1	2.5	0.3	0.7	573	1243	6757
0.1	2.5	0.3	0.7	730	1178	6763
0.1	2.5	0.3	0.7	358	972	6775
0.1	2.5	0.3	0.7	449	1157	6788
0.1	2.5	0.3	0.7	653	1135	6758
0.1	2.5	0.3	0.7	521	1089	6775
0.1	2.5	0.3	0.7	686	1154	6730
0.1	2.5	0.3	0.7	627	1231	6733
0.1	2.5	0.3	0.7	552	1158	6780
0.1	2.5	0.3	0.7	501	1233	6734
0.1	2.5	0.3	0.7	495	1095	6777
0.1	2.5	0.3	0.7	577	1207	6759
0.1	2.5	0.3	0.7	509	1095	6758
0.1	2.5	0.3	0.7	686	1046	6757
0.1	2.5	0.3	0.7	445	1091	6778
0.1	2.5	0.3	0.7	429	1101	6772
0.1	2.5	0.3	0.7	502	1142	6732
0.1	2.5	0.3	0.7	693	1197	6745
0.1	2.5	0.3	0.7	583	1201	6752
0.1	2.5	0.3	0.7	671	1219	6766
0.1	2.5	0.3	0.7	519	1121	6774
0.1	2.5	0.3	0.7	499	939	6782
0.1	2.5	0.3	0.7	422	1158	6770
0.1	2.5	0.3	0.7	617	1191	6751
0.1	2.5	0.3	0.7	633	1235	6752
0.1	2.5	0.3	0.7	473	1043	6785
0.1	2.5	0.3	0.7	562	1016	6772
0.1	2.5	0.3	0.7	566	1294	6763
0.1	2.5	0.3	0.7	546	1090	6786
0.1	2.5	0.3	0.7	364	1078	6765
0.1	2.5	0.3	0.7	581	1031	6728
0.1	2.5	0.3	0.7	522	1110	6794
0.1	2.5	0.3	0.7	511	1033	6788
0.1	2.5	0.3	0.7	590	1078	6753
0.1	2.5	0.3	0.7	624	1092	6758
0.1	2.5	0.3	0.7	646	1202	6782
0.1	2.5	0.3	0.7	427	1045	6797
0.1	2.5	0.3	0.7	594	1178	6792
0.1	2.5	0.3	0.7	565	1097	6801
0.1	2.5	0.3	0.7	652	1202	6798
0.1	2.5	0.3	0.7	488	1132	6757
0.1	2.5	0.3	0.7	388	1214	6753
0.1	2.5	0.3	0.7	602	1104	6760
0.1	2.5	0.3	0.7	528	1172	6780
0.1	2.5	0.3	0.7	460	1232	6778
0.1	2.5	0.3	0.7	517	1087	6766
0.1	2.5	0.3	0.7	535	973	6796
0.1	2.5	0.3	0.7	478	954	6816
0.1	2.5	0.3	0.7	449	1069	6756
0.1	2.5	0.3	0.7	530	1170	6757
0.1	2.5	0.3	0.7	411	1263	6772
0.1	2.5	0.3	0.7	536	900	6805
0.1	2.5	0.3	0.7	542	1180	6777
0.1	2.5	0.3	0.7	627	1053	6764
0.1	2.5	0.3	0.7	649	1081	6753
0.1	2.5	0.3	0.7	463	1165	6750
0.1	2.5	0.3	0.7	525	1047	6782
0.1	2.5	0.3	0.7	439	977	6787
0.1	2.5	0.3	0.7	307	1117	6790
0.1	2.5	0.3	0.7	436	1156	6800
0.1	2.5	0.3	0.7	471	1169	6786
0.1	2.5	0.3	0.7	489	1197	6782
0.1	2.5	0.3	0.7	598	1160	6736
0.1	2.5	0.3	0.7	391	1047	6777
0.1	2.5	0.3	0.7	637	1121	6816
0.1	2.5	0.3	0.7	557	1115	6777
0.1	2.5	0.3	0.7	440	1108	6798
0.1	2.5	0.3	0.7	548	1162	6776
0.1	2.5	0.3	0.7	681	1103	6761
0.1	2.5	0.3	0.7	683	1137	6764
0.1	2.5	0.3	0.7	503	979	6778
0.1	3	0.3	0.7	430	1170	6758
0.1	3	0.3	0.7	653	1279	6794
0.1	3	0.3	0.7	529	1147	6743
0.1	3	0.3	0.7	418	1246	6762
0.1	3	0.3	0.7	373	1111	6746
0.1	3	0.3	0.7	728	1202	6763
0.1	3	0.3	0.7	728	1254	6786
0.1	3	0.3	0.7	491	1045	6802
0.1	3	0.3	0.7	483	1007	6728
0.1	3	0.3	0.7	719	1251	6792
0.1	3	0.3	0.7	644	1212	6762
0.1	3	0.3	0.7	724	1274	6756
0.1	3	0.3	0.7	473	1385	6764
0.1	3	0.3	0.7	530	1110	6795
0.1	3	0.3	0.7	481	1183	6746
0.1	3	0.3	0.7	554	1300	6781
0.1	3	0.3	0.7	589	1317	6751
0.1	3	0.3	0.7	662	1000	6789
0.1	3	0.3	0.7	636	1432	6757
0.1	3	0.3	0.7	538	1246	6722
0.1	3	0.3	0.7	585	1533	6796
0.1	3	0.3	0.7	661	1359	6759
0.1	3	0.3	0.7	524	1266	6766
0.1	3	0.3	0.7	720	1262	6719
0.1	3	0.3	0.7	544	1030	6742
0.1	3	0.3	0.7	565	1327	6778
0.1	3	0.3	0.7	502	994	6763
0.1	3	0.3	0.7	611	1245	6756
0.1	3	0.3	0.7	581	1139	6770
0.1	3	0.3	0.7	501	1135	6758
0.1	3	0.3	0.7	473	1265	6738
0.1	3	0.3	0.7	561	1283	6754
0.1	3	0.3	0.7	720	1214	6771
0.1	3	0.3	0.7	727	1439	6778
0.1	3	0.3	0.7	606	1452	6756
0.1	3	0.3	0.7	626	1370	6738
0.1	3	0.3	0.7	606	1218	6787
0.1	3	0.3	0.7	728	1144	6790
0.1	3	0.3	0.7	479	1057	6773
0.1	3	0.3	0.7	478	1240	6807
0.1	3	0.3	0.7	673	1401	6774
0.1	3	0.3	0.7	511	1261	6744
0.1	3	0.3	0.7	438	1212	6760
0.1	3	0.3	0.7	557	1267	6739
0.1	3	0.3	0.7	607	1319	6789
0.1	3	0.3	0.7	483	1175	6750
0.1	3	0.3	0.7	695	1357	6753
0.1	3	0.3	0.7	531	1293	6762
0.1	3	0.3	0.7	572	1202	6766
0.1	3	0.3	0.7	569	1215	6759
0.1	3	0.3	0.7	517	1219	6767
0.1	3	0.3	0.7	463	1337	6770
0.1	3	0.3	0.7	529	1353	6747
0.1	3	0.3	0.7	512	1276	6762
0.1	3	0.3	0.7	602	1212	6708
0.1	3	0.3	0.7	578	1276	6772
0.1	3	0.3	0.7	613	1159	6745
0.1	3	0.3	0.7	657	1515	6767
0.1	3	0.3	0.7	368	1386	6764
0.1	3	0.3	0.7	519	1223	6797
0.1	3	0.3	0.7	410	1128	6787
0.1	3	0.3	0.7	720	1212	6773
0.1	3	0.3	0.7	727	1389	6757
0.1	3	0.3	0.7	518	1126	6737
0.1	3	0.3	0.7	572	1160	6763
0.1	3	0.3	0.7	461	1247	6781
0.1	3	0.3	0.7	622	1326	6741
0.1	3	0.3	0.7	550	1282	6762
0.1	3	0.3	0.7	608	1332	6705
0.1	3	0.3	0.7	636	1296	6766
0.1	3	0.3	0.7	603	1177	6740
0.1	3	0.3	0.7	720	1254	6777
0.1	3	0.3	0.7	497	1111	6772
0.1	3	0.3	0.7	556	1268	6741
0.1	3	0.3	0.7	525	1147	6781
0.1	3	0.3	0.7	524	1256	6756
0.1	3	0.3	0.7	725	1295	6763
0.1	3	0.3	0.7	532	1244	6791
0.1	3	0.3	0.7	527	1175	6774
0.1	3	0.3	0.7	531	1249	6761
0.1	3	0.3	0.7	569	1307	6780
0.1	3	0.3	0.7	632	1140	6754
0.1	3	0.3	0.7	724	1194	6773
0.1	3	0.3	0.7	578	1570	6744
0.1	3	0.3	0.7	547	1247	6774
0.1	3	0.3	0.7	526	1110	6789
0.1	3	0.3	0.7	723	1343	6770
0.1	3	0.3	0.7	547	1223	6746
0.1	3	0.3	0.7	510	1006	6755
0.1	3	0.3	0.7	642	1106	6798
0.1	3	0.3	0.7	643	1301	6796
0.1	3	0.3	0.7	727	1355	6765
0.1	3	0.3	0.7	422	1118	6770
0.1	3	0.3	0.7	373	1133	6787
0.1	3	0.3	0.7	575	1331	6753
0.1	3	0.3	0.7	561	1243	6768
0.1	3	0.3	0.7	713	1361	6772
0.1	3	0.3	0.7	447	1249	6714
0.1	3	0.3	0.7	491	1161	6780
0.1	3	0.3	0.7	520	1266	6773
0.15	1	0.3	0.7	152	646	6751
0.15	1	0.3	0.7	136	590	6742
0.15	1	0.3	0.7	124	586	6751
0.15	1	0.3	0.7	145	611	6778
0.15	1	0.3	0.7	132	552	6734
0.15	1	0.3	0.7	124	612	6801
0.15	1	0.3	0.7	147	635	6761
0.15	1	0.3	0.7	125	519	6747
0.15	1	0.3	0.7	145	573	6756
0.15	1	0.3	0.7	157	575	6780
0.15	1	0.3	0.7	149	591	6749
0.15	1	0.3	0.7	133	635	6769
0.15	1	0.3	0.7	135	613	6773
0.15	1	0.3	0.7	125	607	6776
0.15	1	0.3	0.7	140	622	6747
0.15	1	0.3	0.7	153	607	6759
0.15	1	0.3	0.7	141	559	6719
0.15	1	0.3	0.7	128	634	6751
0.15	1	0.3	0.7	139	667	6752
0.15	1	0.3	0.7	118	654	6753
0.15	1	0.3	0.7	147	687	6779
0.15	1	0.3	0.7	129	649	6782
0.15	1	0.3	0.7	133	729	6798
0.15	1	0.3	0.7	152	634	6769
0.15	1	0.3	0.7	131	603	6759
0.15	1	0.3	0.7	164	638	6793
0.15	1	0.3	0.7	140	654	6729
0.15	1	0.3	0.7	141	669	6757
0.15	1	0.3	0.7	126	556	6776
0.15	1	0.3	0.7	146	604	6761
0.15	1	0.3	0.7	145	567	6733
0.15	1	0.3	0.7	136	692	6773
0.15	1	0.3	0.7	124	672	6759
0.15	1	0.3	0.7	120	606	6770
0.15	1	0.3	0.7	146	596	6748
0.15	1	0.3	0.7	117	601	6777
0.15	1	0.3	0.7	145	583	6751
0.15	1	0.3	0.7	137	651	6760
0.15	1	0.3	0.7	132	650	6745
0.15	1	0.3	0.7	127	649	6742
0.15	1	0.3	0.7	127	599	6737
0.15	1	0.3	0.7	165	559	6742
0.15	1	0.3	0.7	138	626	6767
0.15	1	0.3	0.7	134	610	6750
0.15	1	0.3	0.7	131	687	6758
0.15	1	0.3	0.7	146	634	6761
0.15	1	0.3	0.7	150	650	6773
0.15	1	0.3	0.7	152	690	6771
0.15	1	0.3	0.7	149	637	6759
0.15	1	0.3	0.7	138	530	6747
0.15	1	0.3	0.7	139	571	6720
0.15	1	0.3	0.7	151	623	6783
0.15	1	0.3	0.7	125	675	6793
0.15	1	0.3	0.7	116	652	6747
0.15	1	0.3	0.7	133	571	6737
0.15	1	0.3	0.7	129	669	6758
0.15	1	0.3	0.7	121	597	6756
0.15	1	0.3	0.7	138	712	6720
0.15	1	0.3	0.7	118	594	6744
0.15	1	0.3	0.7	151	675	6789
0.15	1	0.3	0.7	150	598	6760
0.15	1	0.3	0.7	127	679	6786
0.15	1	0.3	0.7	129	657	6721
0.15	1	0.3	0.7	150	616	6766
0.15	1	0.3	0.7	151	609	6750
0.15	1	0.3	0.7	149	591	6771
0.15	1	0.3	0.7	131	663	6771
0.15	1	0.3	0.7	123	627	6769
0.15	1	0.3	0.7	126	590	6777
0.15	1	0.3	0.7	133	659	6780
0.15	1	0.3	0.7	151	537	6760
0.15	1	0.3	0.7	119	597	6741
0.15	1	0.3	0.7	134	626	6760
0.15	1	0.3	0.7	142	642	6757
0.15	1	0.3	0.7	154	598	6763
0.15	1	0.3	0.7	140	636	6767
0.15	1	0.3	0.7	157	667	6729
0.15	1	0.3	0.7	103	633	6759
0.15	1	0.3	0.7	136	574	6764
0.15	1	0.3	0.7	144	618	6738
0.15	1	0.3	0.7	136	632	6753
0.15	1	0.3	0.7	158	618	6765
0.15	1	0.3	0.7	125	653	6740
0.15	1	0.3	0.7	134	588	6727
0.15	1	0.3	0.7	147	635	6786
0.15	1	0.3	0.7	136	644	6766
0.15	1	0.3	0.7	134	606	6760
0.15	1	0.3	0.7	132	576	6761
0.15	1	0.3	0.7	130	598	6765
0.15	1	0.3	0.7	129	653	6792
0.15	1	0.3	0.7	148	604	6740
0.15	1	0.3	0.7	144	646	6747
0.15	1	0.3	0.7	120	618	6798
0.15	1	0.3	0.7	134	590	6758
0.15	1	0.3	0.7	139	725	6780
0.15	1	0.3	0.7	136	610	6768
0.15	1	0.3	0.7	160	658	6782
0.15	1	0.3	0.7	111	653	6778
0.15	1	0.3	0.7	146	608	6755
0.15	1	0.3	0.7	129	653	6756
0.15	1.5	0.3	0.7	161	709	6781
0.15	1.5	0.3	0.7	203	783	6769
0.15	1.5	0.3	0.7	173	663	6768
0.15	1.5	0.3	0.7	149	693	6768
0.15	1.5	0.3	0.7	171	647	6807
0.15	1.5	0.3	0.7	154	700	6756
0.15	1.5	0.3	0.7	158	724	6796
0.15	1.5	0.3	0.7	159	695	6775
0.15	1.5	0.3	0.7	166	672	6762
0.15	1.5	0.3	0.7	174	684	6774
0.15	1.5	0.3	0.7	146	772	6774
0.15	1.5	0.3	0.7	230	618	6758
0.15	1.5	0.3	0.7	168	664	6784
0.15	1.5	0.3	0.7	152	692	6768
0.15	1.5	0.3	0.7	186	824	6765
0.15	1.5	0.3	0.7	206	748	6743
0.15	1.5	0.3	0.7	171	657	6774
0.15	1.5	0.3	0.7	199	733	6794
0.15	1.5	0.3	0.7	143	605	6750
0.15	1.5	0.3	0.7	160	650	6779
0.15	1.5	0.3	0.7	182	778	6785
0.15	1.5	0.3	0.7	171	745	6788
0.15	1.5	0.3	0.7	172	820	6736
0.15	1.5	0.3	0.7	175	763	6752
0.15	1.5	0.3	0.7	161	727	6817
0.15	1.5	0.3	0.7	171	717	6748
0.15	1.5	0.3	0.7	195	817	6770
0.15	1.5	0.3	0.7	190	620	6748
0.15	1.5	0.3	0.7	192	714	6775
0.15	1.5	0.3	0.7	177	643	6733
0.15	1.5	0.3	0.7	189	703	6760
0.15	1.5	0.3	0.7	153	827	6786
0.15	1.5	0.3	0.7	176	740	6776
0.15	1.5	0.3	0.7	142	618	6759
0.15	1.5	0.3	0.7	181	731	6761
0.15	1.5	0.3	0.7	155	767	6746
0.15	1.5	0.3	0.7	164	624	6777
0.15	1.5	0.3	0.7	204	794	6785
0.15	1.5	0.3	0.7	185	685	6777
0.15	1.5	0.3	0.7	168	760	6770
0.15	1.5	0.3	0.7	179	737	6764
0.15	1.5	0.3	0.7	214	878	6750
0.15	1.5	0.3	0.7	209	747	6772
0.15	1.5	0.3	0.7	185	871	6753
0.15	1.5	0.3	0.7	204	682	6758
0.15	1.5	0.3	0.7	158	786	6805
0.15	1.5	0.3	0.7	188	668	6735
0.15	1.5	0.3	0.7	171	669	6786
0.15	1.5	0.3	0.7	168	888	6765
0.15	1.5	0.3	0.7	177	665	6768
0.15	1.5	0.3	0.7	155	805	6783
0.15	1.5	0.3	0.7	123	673	6761
0.15	1.5	0.3	0.7	154	776	6782
0.15	1.5	0.3	0.7	196	664	6777
0.15	1.5	0.3	0.7	165	683	6776
0.15	1.5	0.3	0.7	173	741	6771
0.15	1.5	0.3	0.7	186	782	6769
0.15	1.5	0.3	0.7	176	646	6769
0.15	1.5	0.3	0.7	173	645	6776
0.15	1.5	0.3	0.7	164	700	6758
0.15	1.5	0.3	0.7	177	677	6786
0.15	1.5	0.3	0.7	170	716	6759
0.15	1.5	0.3	0.7	171	729	6723
0.15	1.5	0.3	0.7	181	693	6781
0.15	1.5	0.3	0.7	173	893	6781
0.15	1.5	0.3	0.7	201	765	6781
0.15	1.5	0.3	0.7	176	662	6790
0.15	1.5	0.3	0.7	193	571	6752
0.15	1.5	0.3	0.7	180	758	6778
0.15	1.5	0.3	0.7	186	738	6730
0.15	1.5	0.3	0.7	154	756	6760
0.15	1.5	0.3	0.7	139	771	6774
0.15	1.5	0.3	0.7	215	735	6762
0.15	1.5	0.3	0.7	177	701	6772
0.15	1.5	0.3	0.7	167	753	6797
0.15	1.5	0.3	0.7	161	649	6786
0.15	1.5	0.3	0.7	162	696	6785
0.15	1.5	0.3	0.7	176	708	6732
0.15	1.5	0.3	0.7	175	739	6786
0.15	1.5	0.3	0.7	201	727	6752
0.15	1.5	0.3	0.7	205	801	6820
0.15	1.5	0.3	0.7	165	839	6770
0.15	1.5	0.3	0.7	183	647	6784
0.15	1.5	0.3	0.7	171	673	6786
0.15	1.5	0.3	0.7	180	772	6793
0.15	1.5	0.3	0.7	159	835	6771
0.15	1.5	0.3	0.7	132	668	6805
0.15	1.5	0.3	0.7	207	649	6786
0.15	1.5	0.3	0.7	184	672	6773
0.15	1.5	0.3	0.7	152	624	6784
0.15	1.5	0.3	0.7	169	803	6754
0.15	1.5	0.3	0.7	169	647	6806
0.15	1.5	0.3	0.7	157	743	6743
0.15	1.5	0.3	0.7	200	706	6730
0.15	1.5	0.3	0.7	189	815	6770
0.15	1.5	0.3	0.7	170	738	6771
0.15	1.5	0.3	0.7	164	684	6727
0.15	1.5	0.3	0.7	153	737	6725
0.15	1.5	0.3	0.7	183	667	6767
0.15	1.5	0.3	0.7	153	731	6747
0.15	2	0.3	0.7	265	901	6781
0.15	2	0.3	0.7	339	1049	6818
0.15	2	0.3	0.7	300	862	6738
0.15	2	0.3	0.7	201	855	6745
0.15	2	0.3	0.7	319	935	6779
0.15	2	0.3	0.7	267	1009	6792
0.15	2	0.3	0.7	277	947	6771
0.15	2	0.3	0.7	300	1060	6783
0.15	2	0.3	0.7	313	981	6787
0.15	2	0.3	0.7	308	876	6802
0.15	2	0.3	0.7	288	1010	6780
0.15	2	0.3	0.7	250	830	6803
0.15	2	0.3	0.7	304	880	6777
0.15	2	0.3	0.7	280	1056	6801
0.15	2	0.3	0.7	322	938	6763
0.15	2	0.3	0.7	305	809	6747
0.15	2	0.3	0.7	233	937	6740
0.15	2	0.3	0.7	215	1021	6769
0.15	2	0.3	0.7	340	930	6767
0.15	2	0.3	0.7	228	882	6783
0.15	2	0.3	0.7	268	1060	6787
0.15	2	0.3	0.7	307	1017	6768
0.15	2	0.3	0.7	325	1027	6749
0.15	2	0.3	0.7	202	1054	6786
0.15	2	0.3	0.7	225	981	6765
0.15	2	0.3	0.7	302	900	6790
0.15	2	0.3	0.7	269	955	6771
0.15	2	0.3	0.7	311	963	6769
0.15	2	0.3	0.7	297	849	6772
0.15	2	0.3	0.7	260	1060	6818
0.15	2	0.3	0.7	313	999	6775
0.15	2	0.3	0.7	310	936	6735
0.15	2	0.3	0.7	250	796	6778
0.15	2	0.3	0.7	307	1117	6781
0.15	2	0.3	0.7	257	1019	6771
0.15	2	0.3	0.7	283	937	6752
0.15	2	0.3	0.7	249	921	6769
0.15	2	0.3	0.7	315	969	6740
0.15	2	0.3	0.7	321	855	6783
0.15	2	0.3	0.7	264	1012	6783
0.15	2	0.3	0.7	277	953	6752
0.15	2	0.3	0.7	304	896	6797
0.15	2	0.3	0.7	265	1035	6776
0.15	2	0.3	0.7	295	903	6757
0.15	2	0.3	0.7	246	876	6770
0.15	2	0.3	0.7	341	791	6799
0.15	2	0.3	0.7	273	1103	6792
0.15	2	0.3	0.7	279	963	6787
0.15	2	0.3	0.7	277	903	6773
0.15	2	0.3	0.7	257	873	6756
0.15	2	0.3	0.7	230	910	6816
0.15	2	0.3	0.7	279	1005	6847
0.15	2	0.3	0.7	321	875	6798
0.15	2	0.3	0.7	193	973	6747
0.15	2	0.3	0.7	278	992	6798
0.15	2	0.3	0.7	250	944	6784
0.15	2	0.3	0.7	210	934	6748
0.15	2	0.3	0.7	221	943	6788
0.15	2	0.3	0.7	263	961	6753
0.15	2	0.3	0.7	282	876	6749
0.15	2	0.3	0.7	276	882	6769
0.15	2	0.3	0.7	296	878	6800
0.15	2	0.3	0.7	286	824	6793
0.15	2	0.3	0.7	316	914	6748
0.15	2	0.3	0.7	281	903	6805
0.15	2	0.3	0.7	330	948	6767
0.15	2	0.3	0.7	278	1020	6809
0.15	2	0.3	0.7	237	825	6781
0.15	2	0.3	0.7	274	988	6770
0.15	2	0.3	0.7	202	886	6776
0.15	2	0.3	0.7	303	931	6777
0.15	2	0.3	0.7	295	917	6770
0.15	2	0.3	0.7	276	880	6760
0.15	2	0.3	0.7	253	915	6787
0.15	2	0.3	0.7	252	1020	6751
0.15	2	0.3	0.7	306	968	6789
0.15	2	0.3	0.7	361	859	6786
0.15	2	0.3	0.7	213	1033	6777
0.15	2	0.3	0.7	232	858	6774
0.15	2	0.3	0.7	299	951	6820
0.15	2	0.3	0.7	334	888	6755
0.15	2	0.3	0.7	228	910	6788
0.15	2	0.3	0.7	272	868	6763
0.15	2	0.3	0.7	304	920	6716
0.15	2	0.3	0.7	284	812	6784
0.15	2	0.3	0.7	298	914	6743
0.15	2	0.3	0.7	230	856	6743
0.15	2	0.3	0.7	347	939	6780
0.15	2	0.3	0.7	224	910	6773
0.15	2	0.3	0.7	242	858	6741
0.15	2	0.3	0.7	269	1023	6793
0.15	2	0.3	0.7	257	901	6792
0.15	2	0.3	0.7	206	782	6744
0.15	2	0.3	0.7	292	952	6778
0.15	2	0.3	0.7	261	897	6761
0.15	2	0.3	0.7	259	899	6761
0.15	2	0.3	0.7	240	960	6798
0.15	2	0.3	0.7	251	1029	6775
0.15	2	0.3	0.7	276	890	6738
0.15	2	0.3	0.7	264	870	6809
0.15	2.5	0.3	0.7	397	981	6765
0.15	2.5	0.3	0.7	367	1273	6792
0.15	2.5	0.3	0.7	466	1178	6739
0.15	2.5	0.3	0.7	337	943	6752
0.15	2.5	0.3	0.7	313	1075	6774
0.15	2.5	0.3	0.7	519	1163	6750
0.15	2.5	0.3	0.7	398	1032	6780
0.15	2.5	0.3	0.7	382	1274	6767
0.15	2.5	0.3	0.7	319	1187	6783
0.15	2.5	0.3	0.7	311	1057	6794
0.15	2.5	0.3	0.7	409	1165	6772
0.15	2.5	0.3	0.7	345	1021	6762
0.15	2.5	0.3	0.7	340	1210	6782
0.15	2.5	0.3	0.7	440	1240	6790
0.15	2.5	0.3	0.7	418	926	6808
0.15	2.5	0.3	0.7	359	883	6789
0.15	2.5	0.3	0.7	308	1146	6751
0.15	2.5	0.3	0.7	401	1039	6744
0.15	2.5	0.3	0.7	350	1112	6779
0.15	2.5	0.3	0.7	414	1076	6770
0.15	2.5	0.3	0.7	419	1029	6778
0.15	2.5	0.3	0.7	389	1063	6773
0.15	2.5	0.3	0.7	330	1094	6809
0.15	2.5	0.3	0.7	341	1133	6787
0.15	2.5	0.3	0.7	370	1066	6788
0.15	2.5	0.3	0.7	337	945	6727
0.15	2.5	0.3	0.7	334	1054	6748
0.15	2.5	0.3	0.7	370	1034	6767
0.15	2.5	0.3	0.7	290	1102	6750
0.15	2.5	0.3	0.7	345	1053	6786
0.15	2.5	0.3	0.7	274	1236	6774
0.15	2.5	0.3	0.7	417	863	6783
0.15	2.5	0.3	0.7	330	1104	6810
0.15	2.5	0.3	0.7	218	1058	6764
0.15	2.5	0.3	0.7	394	1156	6814
0.15	2.5	0.3	0.7	294	878	6794
0.15	2.5	0.3	0.7	278	1042	6747
0.15	2.5	0.3	0.7	447	1205	6781
0.15	2.5	0.3	0.7	436	1132	6769
0.15	2.5	0.3	0.7	353	965	6796
0.15	2.5	0.3	0.7	359	1113	6791
0.15	2.5	0.3	0.7	444	1056	6784
0.15	2.5	0.3	0.7	344	1024	6776
0.15	2.5	0.3	0.7	436	1014	6774
0.15	2.5	0.3	0.7	360	1012	6795
0.15	2.5	0.3	0.7	250	974	6748
0.15	2.5	0.3	0.7	269	925	6779
0.15	2.5	0.3	0.7	370	1206	6762
0.15	2.5	0.3	0.7	324	1194	6779
0.15	2.5	0.3	0.7	346	944	6799
0.15	2.5	0.3	0.7	434	1070	6756
0.15	2.5	0.3	0.7	321	1031	6791
0.15	2.5	0.3	0.7	370	984	6783
0.15	2.5	0.3	0.7	278	1204	6752
0.15	2.5	0.3	0.7	254	1136	6755
0.15	2.5	0.3	0.7	336	1184	6788
0.15	2.5	0.3	0.7	388	1034	6811
0.15	2.5	0.3	0.7	343	921	6782
0.15	2.5	0.3	0.7	417	1063	6729
0.15	2.5	0.3	0.7	335	873	6789
0.15	2.5	0.3	0.7	292	992	6775
0.15	2.5	0.3	0.7	386	1128	6755
0.15	2.5	0.3	0.7	231	931	6796
0.15	2.5	0.3	0.7	373	943	6789
0.15	2.5	0.3	0.7	338	1152	6764
0.15	2.5	0.3	0.7	267	1159	6803
0.15	2.5	0.3	0.7	417	1137	6784
0.15	2.5	0.3	0.7	493	1189	6765
0.15	2.5	0.3	0.7	312	776	6781
0.15	2.5	0.3	0.7	291	663	6777
0.15	2.5	0.3	0.7	302	1072	6823
0.15	2.5	0.3	0.7	353	1115	6763
0.15	2.5	0.3	0.7	360	1050	6752
0.15	2.5	0.3	0.7	312	1056	6787
0.15	2.5	0.3	0.7	418	1304	6750
0.15	2.5	0.3	0.7	368	1206	6780
0.15	2.5	0.3	0.7	286	1136	6767
0.15	2.5	0.3	0.7	460	1076	6744
0.15	2.5	0.3	0.7	348	990	6780
0.15	2.5	0.3	0.7	333	971	6753
0.15	2.5	0.3	0.7	356	1244	6781
0.15	2.5	0.3	0.7	255	1017	6773
0.15	2.5	0.3	0.7	455	1315	6745
0.15	2.5	0.3	0.7	439	1173	6791
0.15	2.5	0.3	0.7	295	993	6807
0.15	2.5	0.3	0.7	244	1094	6778
0.15	2.5	0.3	0.7	392	1064	6757
0.15	2.5	0.3	0.7	431	1115	6743
0.15	2.5	0.3	0.7	398	1008	6805
0.15	2.5	0.3	0.7	448	1106	6761
0.15	2.5	0.3	0.7	222	1060	6747
0.15	2.5	0.3	0.7	180	1166	6758
0.15	2.5	0.3	0.7	329	1097	6785
0.15	2.5	0.3	0.7	379	1035	6751
0.15	2.5	0.3	0.7	367	1027	6762
0.15	2.5	0.3	0.7	318	1248	6777
0.15	2.5	0.3	0.7	382	966	6785
0.15	2.5	0.3	0.7	313	1019	6792
0.15	2.5	0.3	0.7	291	1043	6757
0.15	2.5	0.3	0.7	387	1079	6808
0.15	3	0.3	0.7	315	1063	6748
0.15	3	0.3	0.7	335	803	6727
0.15	3	0.3	0.7	343	869	6781
0.15	3	0.3	0.7	333	923	6769
0.15	3	0.3	0.7	400	1028	6775
0.15	3	0.3	0.7	336	814	6744
0.15	3	0.3	0.7	299	1117	6766
0.15	3	0.3	0.7	305	1007	6711
0.15	3	0.3	0.7	435	1205	6769
0.15	3	0.3	0.7	436	1064	6750
0.15	3	0.3	0.7	330	948	6725
0.15	3	0.3	0.7	416	1254	6784
0.15	3	0.3	0.7	299	683	6756
0.15	3	0.3	0.7	502	1084	6772
0.15	3	0.3	0.7	349	981	6744
0.15	3	0.3	0.7	368	1212	6740
0.15	3	0.3	0.7	389	1149	6752
0.15	3	0.3	0.7	322	1154	6757
0.15	3	0.3	0.7	393	1177	6736
0.15	3	0.3	0.7	380	1266	6768
0.15	3	0.3	0.7	405	901	6758
0.15	3	0.3	0.7	354	1054	6758
0.15	3	0.3	0.7	475	1169	6776
0.15	3	0.3	0.7	297	989	6735
0.15	3	0.3	0.7	298	808	6785
0.15	3	0.3	0.7	309	1121	6740
0.15	3	0.3	0.7	393	1025	6773
0.15	3	0.3	0.7	294	980	6748
0.15	3	0.3	0.7	354	1036	6758
0.15	3	0.3	0.7	305	847	6747
0.15	3	0.3	0.7	480	1352	6720
0.15	3	0.3	0.7	326	1062	6765
0.15	3	0.3	0.7	274	982	6753
0.15	3	0.3	0.7	257	923	6742
0.15	3	0.3	0.7	459	1197	6747
0.15	3	0.3	0.7	311	791	6772
0.15	3	0.3	0.7	366	1262	6756
0.15	3	0.3	0.7	333	983	6766
0.15	3	0.3	0.7	345	1231	6748
0.15	3	0.3	0.7	316	952	6757
0.15	3	0.3	0.7	512	1000	6747
0.15	3	0.3	0.7	308	1052	6812
0.15	3	0.3	0.7	367	987	6775
0.15	3	0.3	0.7	330	1192	6780
0.15	3	0.3	0.7	280	1168	6764
0.15	3	0.3	0.7	304	968	6757
0.15	3	0.3	0.7	349	833	6799
0.15	3	0.3	0.7	357	933	6781
0.15	3	0.3	0.7	344	914	6775
0.15	3	0.3	0.7	367	827	6771
0.15	3	0.3	0.7	399	1043	6739
0.15	3	0.3	0.7	314	864	6780
0.15	3	0.3	0.7	337	885	6767
0.15	3	0.3	0.7	323	881	6783
0.15	3	0.3	0.7	234	1020	6676
0.15	3	0.3	0.7	345	877	6765
0.15	3	0.3	0.7	369	941	6783
0.15	3	0.3	0.7	350	1032	6770
0.15	3	0.3	0.7	342	1020	6742
0.15	3	0.3	0.7	238	850	6783
0.15	3	0.3	0.7	352	858	6764
0.15	3	0.3	0.7	303	1123	6773
0.15	3	0.3	0.7	406	1072	6769
0.15	3	0.3	0.7	416	1130	6788
0.15	3	0.3	0.7	370	1004	6756
0.15	3	0.3	0.7	468	1058	6769
0.15	3	0.3	0.7	319	1051	6729
0.15	3	0.3	0.7	357	1025	6779
0.15	3	0.3	0.7	344	788	6748
0.15	3	0.3	0.7	312	1152	6764
0.15	3	0.3	0.7	287	947	6776
0.15	3	0.3	0.7	377	1063	6723
0.15	3	0.3	0.7	416	1090	6725
0.15	3	0.3	0.7	457	735	6775
0.15	3	0.3	0.7	331	1055	6766
0.15	3	0.3	0.7	421	1061	6764
0.15	3	0.3	0.7	444	1124	6788
0.15	3	0.3	0.7	363	1091	6749
0.15	3	0.3	0.7	362	940	6772
0.15	3	0.3	0.7	346	920	6755
0.15	3	0.3	0.7	382	860	6756
0.15	3	0.3	0.7	324	806	6769
0.15	3	0.3	0.7	243	1143	6769
0.15	3	0.3	0.7	316	934	6826
0.15	3	0.3	0.7	387	1229	6794
0.15	3	0.3	0.7	338	942	6758
0.15	3	0.3	0.7	363	1023	6749
0.15	3	0.3	0.7	330	790	6790
0.15	3	0.3	0.7	401	1345	6725
0.15	3	0.3	0.7	193	1051	6748
0.15	3	0.3	0.7	317	989	6778
0.15	3	0.3	0.7	392	892	6767
0.15	3	0.3	0.7	489	1189	6765
0.15	3	0.3	0.7	402	1082	6776
0.15	3	0.3	0.7	337	1013	6747
0.15	3	0.3	0.7	285	1125	6805
0.15	3	0.3	0.7	465	1113	6723
0.15	3	0.3	0.7	264	1090	6797
0.15	3	0.3	0.7	341	1001	6737
0.15	3	0.3	0.7	187	1103	6777
0.2	1	0.3	0.7	136	582	6780
0.2	1	0.3	0.7	147	585	6745
0.2	1	0.3	0.7	135	571	6767
0.2	1	0.3	0.7	117	605	6759
0.2	1	0.3	0.7	161	649	6770
0.2	1	0.3	0.7	140	594	6808
0.2	1	0.3	0.7	147	665	6739
0.2	1	0.3	0.7	139	601	6767
0.2	1	0.3	0.7	133	639	6741
0.2	1	0.3	0.7	118	674	6762
0.2	1	0.3	0.7	155	733	6798
0.2	1	0.3	0.7	145	653	6766
0.2	1	0.3	0.7	133	655	6791
0.2	1	0.3	0.7	123	557	6729
0.2	1	0.3	0.7	128	668	6756
0.2	1	0.3	0.7	151	631	6782
0.2	1	0.3	0.7	132	722	6758
0.2	1	0.3	0.7	148	530	6756
0.2	1	0.3	0.7	158	552	6765
0.2	1	0.3	0.7	131	619	6773
0.2	1	0.3	0.7	124	688	6758
0.2	1	0.3	0.7	124	634	6764
0.2	1	0.3	0.7	158	628	6784
0.2	1	0.3	0.7	142	648	6765
0.2	1	0.3	0.7	131	589	6781
0.2	1	0.3	0.7	142	658	6772
0.2	1	0.3	0.7	128	630	6723
0.2	1	0.3	0.7	137	595	6787
0.2	1	0.3	0.7	119	595	6788
0.2	1	0.3	0.7	135	559	6756
0.2	1	0.3	0.7	123	563	6761
0.2	1	0.3	0.7	122	632	6763
0.2	1	0.3	0.7	135	587	6725
0.2	1	0.3	0.7	110	596	6757
0.2	1	0.3	0.7	121	697	6735
0.2	1	0.3	0.7	147	585	6740
0.2	1	0.3	0.7	137	753	6762
0.2	1	0.3	0.7	130	670	6763
0.2	1	0.3	0.7	139	673	6779
0.2	1	0.3	0.7	131	567	6763
0.2	1	0.3	0.7	132	606	6747
0.2	1	0.3	0.7	120	684	6772
0.2	1	0.3	0.7	117	623	6759
0.2	1	0.3	0.7	136	624	6768
0.2	1	0.3	0.7	122	666	6738
0.2	1	0.3	0.7	132	550	6769
0.2	1	0.3	0.7	124	654	6776
0.2	1	0.3	0.7	138	618	6788
0.2	1	0.3	0.7	130	618	6762
0.2	1	0.3	0.7	114	588	6788
0.2	1	0.3	0.7	128	612	6754
0.2	1	0.3	0.7	126	570	6771
0.2	1	0.3	0.7	115	605	6775
0.2	1	0.3	0.7	131	655	6795
0.2	1	0.3	0.7	133	599	6761
0.2	1	0.3	0.7	128	612	6772
0.2	1	0.3	0.7	116	562	6746
0.2	1	0.3	0.7	150	562	6759
0.2	1	0.3	0.7	121	601	6739
0.2	1	0.3	0.7	148	632	6763
0.2	1	0.3	0.7	129	569	6737
0.2	1	0.3	0.7	114	586	6767
0.2	1	0.3	0.7	129	671	6763
0.2	1	0.3	0.7	115	651	6751
0.2	1	0.3	0.7	147	649	6745
0.2	1	0.3	0.7	113	581	6751
0.2	1	0.3	0.7	127	739	6764
0.2	1	0.3	0.7	139	681	6783
0.2	1	0.3	0.7	123	585	6759
0.2	1	0.3	0.7	141	641	6781
0.2	1	0.3	0.7	126	614	6786
0.2	1	0.3	0.7	130	682	6743
0.2	1	0.3	0.7	149	649	6815
0.2	1	0.3	0.7	149	653	6748
0.2	1	0.3	0.7	127	637	6751
0.2	1	0.3	0.7	122	688	6750
0.2	1	0.3	0.7	134	566	6780
0.2	1	0.3	0.7	127	675	6773
0.2	1	0.3	0.7	123	695	6755
0.2	1	0.3	0.7	113	613	6754
0.2	1	0.3	0.7	135	551	6751
0.2	1	0.3	0.7	144	616	6753
0.2	1	0.3	0.7	128	640	6732
0.2	1	0.3	0.7	134	580	6747
0.2	1	0.3	0.7	145	583	6782
0.2	1	0.3	0.7	133	673	6744
0.2	1	0.3	0.7	151	695	6751
0.2	1	0.3	0.7	140	654	6776
0.2	1	0.3	0.7	110	552	6796
0.2	1	0.3	0.7	162	590	6751
0.2	1	0.3	0.7	118	650	6791
0.2	1	0.3	0.7	137	615	6751
0.2	1	0.3	0.7	119	709	6753
0.2	1	0.3	0.7	129	699	6766
0.2	1	0.3	0.7	137	597	6794
0.2	1	0.3	0.7	130	556	6749
0.2	1	0.3	0.7	141	567	6765
0.2	1	0.3	0.7	141	547	6747
0.2	1	0.3	0.7	125	683	6755
0.2	1	0.3	0.7	153	593	6726
0.2	1.5	0.3	0.7	204	724	6768
0.2	1.5	0.3	0.7	192	760	6747
0.2	1.5	0.3	0.7	147	627	6776
0.2	1.5	0.3	0.7	190	740	6760
0.2	1.5	0.3	0.7	146	686	6785
0.2	1.5	0.3	0.7	179	627	6754
0.2	1.5	0.3	0.7	160	702	6779
0.2	1.5	0.3	0.7	153	755	6756
0.2	1.5	0.3	0.7	175	711	6770
0.2	1.5	0.3	0.7	132	668	6790
0.2	1.5	0.3	0.7	165	737	6788
0.2	1.5	0.3	0.7	170	688	6790
0.2	1.5	0.3	0.7	152	654	6761
0.2	1.5	0.3	0.7	163	805	6777
0.2	1.5	0.3	0.7	181	853	6815
0.2	1.5	0.3	0.7	183	799	6717
0.2	1.5	0.3	0.7	181	727	6792
0.2	1.5	0.3	0.7	149	651	6766
0.2	1.5	0.3	0.7	167	739	6753
0.2	1.5	0.3	0.7	176	632	6786
0.2	1.5	0.3	0.7	139	671	6774
0.2	1.5	0.3	0.7	182	730	6819
0.2	1.5	0.3	0.7	146	760	6756
0.2	1.5	0.3	0.7	141	693	6763
0.2	1.5	0.3	0.7	150	694	6757
0.2	1.5	0.3	0.7	171	663	6775
0.2	1.5	0.3	0.7	169	661	6782
0.2	1.5	0.3	0.7	116	668	6794
0.2	1.5	0.3	0.7	173	865	6748
0.2	1.5	0.3	0.7	168	770	6799
0.2	1.5	0.3	0.7	161	681	6755
0.2	1.5	0.3	0.7	146	740	6784
0.2	1.5	0.3	0.7	154	678	6757
0.2	1.5	0.3	0.7	165	895	6759
0.2	1.5	0.3	0.7	173	741	6787
0.2	1.5	0.3	0.7	157	775	6786
0.2	1.5	0.3	0.7	161	719	6759
0.2	1.5	0.3	0.7	170	658	6792
0.2	1.5	0.3	0.7	145	727	6796
0.2	1.5	0.3	0.7	155	693	6780
0.2	1.5	0.3	0.7	172	680	6793
0.2	1.5	0.3	0.7	157	785	6782
0.2	1.5	0.3	0.7	170	750	6793
0.2	1.5	0.3	0.7	134	744	6758
0.2	1.5	0.3	0.7	156	692	6765
0.2	1.5	0.3	0.7	189	831	6765
0.2	1.5	0.3	0.7	180	700	6752
0.2	1.5	0.3	0.7	175	827	6765
0.2	1.5	0.3	0.7	175	795	6752
0.2	1.5	0.3	0.7	177	703	6736
0.2	1.5	0.3	0.7	153	747	6767
0.2	1.5	0.3	0.7	153	825	6763
0.2	1.5	0.3	0.7	158	656	6759
0.2	1.5	0.3	0.7	172	792	6766
0.2	1.5	0.3	0.7	174	790	6750
0.2	1.5	0.3	0.7	152	704	6819
0.2	1.5	0.3	0.7	190	722	6795
0.2	1.5	0.3	0.7	165	681	6751
0.2	1.5	0.3	0.7	156	742	6753
0.2	1.5	0.3	0.7	154	750	6769
0.2	1.5	0.3	0.7	139	747	6766
0.2	1.5	0.3	0.7	175	853	6766
0.2	1.5	0.3	0.7	162	638	6785
0.2	1.5	0.3	0.7	159	785	6759
0.2	1.5	0.3	0.7	174	716	6772
0.2	1.5	0.3	0.7	168	686	6798
0.2	1.5	0.3	0.7	169	729	6746
0.2	1.5	0.3	0.7	187	767	6769
0.2	1.5	0.3	0.7	176	896	6812
0.2	1.5	0.3	0.7	169	693	6796
0.2	1.5	0.3	0.7	194	756	6780
0.2	1.5	0.3	0.7	130	706	6761
0.2	1.5	0.3	0.7	168	780	6783
0.2	1.5	0.3	0.7	162	814	6764
0.2	1.5	0.3	0.7	165	783	6785
0.2	1.5	0.3	0.7	195	779	6765
0.2	1.5	0.3	0.7	134	704	6776
0.2	1.5	0.3	0.7	163	677	6797
0.2	1.5	0.3	0.7	156	786	6778
0.2	1.5	0.3	0.7	202	636	6767
0.2	1.5	0.3	0.7	162	738	6770
0.2	1.5	0.3	0.7	190	718	6749
0.2	1.5	0.3	0.7	155	651	6778
0.2	1.5	0.3	0.7	167	711	6804
0.2	1.5	0.3	0.7	163	773	6825
0.2	1.5	0.3	0.7	172	740	6756
0.2	1.5	0.3	0.7	157	711	6749
0.2	1.5	0.3	0.7	178	832	6761
0.2	1.5	0.3	0.7	169	773	6754
0.2	1.5	0.3	0.7	168	676	6776
0.2	1.5	0.3	0.7	149	579	6763
0.2	1.5	0.3	0.7	180	638	6738
0.2	1.5	0.3	0.7	225	769	6761
0.2	1.5	0.3	0.7	159	651	6798
0.2	1.5	0.3	0.7	154	704	6746
0.2	1.5	0.3	0.7	162	736	6769
0.2	1.5	0.3	0.7	190	814	6775
0.2	1.5	0.3	0.7	172	718	6822
0.2	1.5	0.3	0.7	188	742	6744
0.2	1.5	0.3	0.7	185	677	6763
0.2	2	0.3	0.7	264	830	6785
0.2	2	0.3	0.7	226	986	6762
0.2	2	0.3	0.7	249	869	6783
0.2	2	0.3	0.7	191	881	6801
0.2	2	0.3	0.7	217	979	6783
0.2	2	0.3	0.7	253	1007	6807
0.2	2	0.3	0.7	186	1114	6770
0.2	2	0.3	0.7	160	802	6790
0.2	2	0.3	0.7	211	985	6750
0.2	2	0.3	0.7	197	801	6797
0.2	2	0.3	0.7	201	1107	6797
0.2	2	0.3	0.7	214	944	6720
0.2	2	0.3	0.7	241	1013	6790
0.2	2	0.3	0.7	193	1141	6744
0.2	2	0.3	0.7	213	1061	6769
0.2	2	0.3	0.7	217	919	6773
0.2	2	0.3	0.7	162	1028	6794
0.2	2	0.3	0.7	272	920	6757
0.2	2	0.3	0.7	281	1073	6759
0.2	2	0.3	0.7	201	1003	6802
0.2	2	0.3	0.7	220	1000	6788
0.2	2	0.3	0.7	289	891	6817
0.2	2	0.3	0.7	273	865	6763
0.2	2	0.3	0.7	207	963	6810
0.2	2	0.3	0.7	225	867	6774
0.2	2	0.3	0.7	270	928	6766
0.2	2	0.3	0.7	239	999	6782
0.2	2	0.3	0.7	249	943	6685
0.2	2	0.3	0.7	237	803	6796
0.2	2	0.3	0.7	245	939	6717
0.2	2	0.3	0.7	253	979	6794
0.2	2	0.3	0.7	158	910	6787
0.2	2	0.3	0.7	212	922	6739
0.2	2	0.3	0.7	243	977	6787
0.2	2	0.3	0.7	195	915	6759
0.2	2	0.3	0.7	267	931	6781
0.2	2	0.3	0.7	266	1008	6757
0.2	2	0.3	0.7	268	1024	6785
0.2	2	0.3	0.7	248	994	6788
0.2	2	0.3	0.7	168	972	6797
0.2	2	0.3	0.7	286	1098	6749
0.2	2	0.3	0.7	160	986	6761
0.2	2	0.3	0.7	237	989	6777
0.2	2	0.3	0.7	185	855	6794
0.2	2	0.3	0.7	255	839	6820
0.2	2	0.3	0.7	204	910	6804
0.2	2	0.3	0.7	167	1039	6772
0.2	2	0.3	0.7	187	959	6712
0.2	2	0.3	0.7	250	904	6770
0.2	2	0.3	0.7	258	1180	6751
0.2	2	0.3	0.7	211	763	6789
0.2	2	0.3	0.7	281	907	6797
0.2	2	0.3	0.7	216	908	6820
0.2	2	0.3	0.7	210	922	6779
0.2	2	0.3	0.7	199	1029	6773
0.2	2	0.3	0.7	256	928	6817
0.2	2	0.3	0.7	263	915	6766
0.2	2	0.3	0.7	179	871	6800
0.2	2	0.3	0.7	225	867	6769
0.2	2	0.3	0.7	240	1026	6805
0.2	2	0.3	0.7	204	1012	6780
0.2	2	0.3	0.7	257	1093	6781
0.2	2	0.3	0.7	170	990	6765
0.2	2	0.3	0.7	236	1032	6769
0.2	2	0.3	0.7	217	933	6793
0.2	2	0.3	0.7	263	1023	6741
0.2	2	0.3	0.7	220	1056	6792
0.2	2	0.3	0.7	221	909	6782
0.2	2	0.3	0.7	186	1018	6757
0.2	2	0.3	0.7	191	1059	6763
0.2	2	0.3	0.7	205	893	6818
0.2	2	0.3	0.7	160	1026	6767
0.2	2	0.3	0.7	197	893	6785
0.2	2	0.3	0.7	247	799	6786
0.2	2	0.3	0.7	236	1018	6792
0.2	2	0.3	0.7	243	955	6796
0.2	2	0.3	0.7	285	839	6797
0.2	2	0.3	0.7	266	692	6805
0.2	2	0.3	0.7	199	941	6815
0.2	2	0.3	0.7	242	980	6816
0.2	2	0.3	0.7	301	1151	6757
0.2	2	0.3	0.7	264	1008	6785
0.2	2	0.3	0.7	238	1002	6782
0.2	2	0.3	0.7	143	877	6803
0.2	2	0.3	0.7	236	802	6786
0.2	2	0.3	0.7	206	1036	6752
0.2	2	0.3	0.7	174	934	6767
0.2	2	0.3	0.7	171	947	6768
0.2	2	0.3	0.7	202	1004	6787
0.2	2	0.3	0.7	236	1194	6744
0.2	2	0.3	0.7	224	888	6768
0.2	2	0.3	0.7	222	900	6789
0.2	2	0.3	0.7	221	971	6765
0.2	2	0.3	0.7	265	871	6763
0.2	2	0.3	0.7	231	921	6757
0.2	2	0.3	0.7	251	945	6790
0.2	2	0.3	0.7	254	880	6750
0.2	2	0.3	0.7	191	1065	6798
0.2	2	0.3	0.7	285	945	6789
0.2	2	0.3	0.7	212	1108	6749
0.2	2.5	0.3	0.7	301	1015	6774
0.2	2.5	0.3	0.7	327	1057	6791
0.2	2.5	0.3	0.7	261	887	6749
0.2	2.5	0.3	0.7	229	1067	6795
0.2	2.5	0.3	0.7	282	994	6801
0.2	2.5	0.3	0.7	225	1089	6788
0.2	2.5	0.3	0.7	307	1095	6797
0.2	2.5	0.3	0.7	220	870	6771
0.2	2.5	0.3	0.7	270	786	6799
0.2	2.5	0.3	0.7	208	1034	6762
0.2	2.5	0.3	0.7	263	1137	6728
0.2	2.5	0.3	0.7	283	753	6772
0.2	2.5	0.3	0.7	286	716	6802
0.2	2.5	0.3	0.7	291	999	6765
0.2	2.5	0.3	0.7	335	1013	6752
0.2	2.5	0.3	0.7	320	1032	6782
0.2	2.5	0.3	0.7	341	933	6768
0.2	2.5	0.3	0.7	233	981	6772
0.2	2.5	0.3	0.7	183	919	6783
0.2	2.5	0.3	0.7	204	968	6780
0.2	2.5	0.3	0.7	237	907	6776
[truncated: 679 more rows]

## Sheet: width of edging shelter tubes
width of edging shelter tubes (data of empirical experiment)
[truncated: 34 more rows]
